# Supplementary material for: VISPA: a computational pipeline for the identification and analysis of genomic vector integration sites
Source: Genome Med. 2014 Sep 3;6(9):67. doi: 10.1186/s13073-014-0067-5 (PMC4169225; doi:10.1186/s13073-014-0067-5)
Supplement: Additional file 2: — In silico dataset sequences and accuracy assessment results. This is a Microsoft Excel file with two tabs, ‘FASTA formatted sequences’ and ‘comparison’: the former contains the 455 sequences that make up the synthetic dataset in FASTA format, while the latter provides detailed information and experimental results for each sequence. Specifically, the ‘INPUT’ column group contains sequence annotation; the ‘BWA’ and ‘GEM’ column groups list results for each aligner; in the remaining columns, results are provided for VISPA and the other three tested tools. See http://genomemedicine.com/content/supplementary/s13073-014-0067-5-s2.xlsx. [file 13073_2014_67_MOESM2_ESM.xlsx]

## Sheet: FASTA formatted sequences
>chr12:75896315-75899315
TGTGTGACTCTGGTAACTAGAGATCCCTCAGACCCTTTTAGTCAGTGTGGAAAATCTCTAGCATAACTGACCTGTCTCCCACTTACATAGCATTATTATATCTAAGGCACTGTTCTAAGCTCTTTATAATTACTCATTTAATCCTCACTAACAATTCTTTAAGATAGGTATTACCATTACTCCCACTTTAGGTATGGGGAAACTTAAGTATGGATGGGATAAATAACTCGCCCAGTCACATAATGAATTAAGTGTTAAGAACAAGTCAATCGAGACATCACTGTTTCAAGAAGCTTACACAGCTACAGAAGAAAGATAAGTCAATTACTACAAGAAAGGGCCATAAGAAATAAGGCAGGTGTTATGGAAGCATGGTTTAATGACTGCATCACTCCACTT…
>chr12:133229438-133232438
TGTGTGACTCTGGTAACTAGAGATCCCTCAGACCCTTTTAGTCAGTGTGGAAAATCTCTAGCACTCCTTATTCTTCAAAATTCTTTGGTTATTCTTATCCTTACCCTTTATATGAATTTTAGGATTCGTCTGTCAAGTTCTATCCAAAAAGCTTTTGGCAGATTCTTTTTTATTGGAATTACACTGAATTTTATGAATTAATATGGGGCAAACTGCCATATTTTAATACTGAGTCCTTTCATCTGTAAAGATGGTACCTCTTTTTGTTACTTAGGTAAATTTTTATATGTTCAATAAAGTTGTGTATAGGCCAGGCATGGTGGCTCACACCTGTAATCCCAGTGCTTTGGGGGGGGCCCAGGCAGGAGGATCACTTGAGCCCAAGAGTTTAAGATCAGC…
>chr15:50208426-50211426
TGTGTGACTCTGGTAACTAGAGATCCCTCAGACCCTTTTAGTCAGTGTGGAAAATCTCTAGCACCTACTGCTCACGCTAACATGTTATCTGAGCATATCAGCCCCTTCAAGTAAATAATAAGTCCCAAGATCTCTGCTAAGTTGGCTTGATTTGGGAACTTCCTTCTGGAGTCCTTCCCAATCCACTTTCACACAAAATAGGATGCCTGCTATATCAATGTATCATAATTCCTAACTGCTGTGCCACT
>chr8:145229134-145232134
TGTGTGACTCTGGTAACTAGAGATCCCTCAGACCCTTTTAGTCAGTGTGGAAAATCTCTAGCAGAGTCCCAGCATCAGTAGCAGCAGACAGACTTGCTCACTGCCACTCTGCGAAACCAGTTACAAACTGTCATGGTTTAGCCCCAGGCCCACGAGTGGGAGTGATTTTTGTTCTTCAAAATAGCCAATGTAGGTCACAAGCCTCAGCACGGAACACTAAGTTCACGTGGAACCTGCCAATTCCTAACTGCTGTGCCACT
>chr4:74615854-74618854
TGTGTGACTCTGGTAACTAGAGATCCCTCAGACCCTTTTAGTCAGTGTGGAAAATCTCTAGCAATAGTGGAATCATATCACAACATGATTAAAATGTAAGGTAAACTATCCCCTATGAAATACAATTCCTAACTGCTGTGCCACT
>chr12:75893315-75896315
TGTGTGACTCTGGTAACTAGAGATCCCTCAGACCCTTTTAGTCAGTGTGGAAAATCTCTAGCATACACATTTTACATGTTGGCTGTATATTGAATGAACAAGCTGTTGCTTTTGCTAATTCCTAACTGCTGTGCCACT
>chr14:96546687-96549687
TGTGTGACTCTGGTAACTAGAGATCCCTCAGACCCTTTTAGTCAGTGTGGAAAATCTCTAGCACCAGACTTCCGTTCCAGAAAGGAGTCAGGATGGTGTGCATAACTGGATGTCCACCTCCCATTAGACAGAGAACTCTTGAAGGCAAGGATATGGTCTACTCATCACAAACCCCCTCAGCCCCATCCTTAACATACAAAAAAAGTGACAAGTAAAAGCATGCAGAATTAATGAACTTGAAATCAGCAGAAGGGCTCCCCACAGGCGGTACTTCATAAACCCCAATCCTGGAGCTCCCAGCCGTGGGACAGGCCTCATGGGGAGTCCCCTTTGCCCTGCACCTGTAGTGGGAGCTCAGAACTGCCAAAGAGGATGGTCAGTGTGGGACGGATTCTGCTG…
>chr1:110892966-110895966
TGTGTGACTCTGGTAACTAGAGATCCCTCAGACCCTTTTAGTCAGTGTGGAAAATCTCTAGCACTGAAGTGTTTCTGTACATAAATATACACAAATGGCATATATTAAGATACTTATCGTAGGCTGGGCGCGATGGCTCATGCCTGTAATCCCAGCACTTTGGGAGGCCAAGGTGGGCAGATCACGAGGTCAGGAGTTCAAGACCAGCCTAGTGAACAGAGTGAAACCCCAACACTACTAAAAATACAAAAAATTAGCCGGGTGTGGTGGCAGGCACCTATAATTGCAGCTACTCCGGAGGCTGAGGCAGGAGAATCGCTTGAACCCAGGAGGCAGAGGTTGCAGTGAGCCAAGATCACGCCATTGCACTACAGCCAGGGCGACAGTGCAAGACTCCAT…
>chr19:50327915-50330915
TGTGTGACTCTGGTAACTAGAGATCCCTCAGACCCTTTTAGTCAGTGTGGAAAATCTCTAGCAGTTGTTCATTCATATGTTCACTCATTAATTCAACAAATGTTTGTGGAACAAATCGTCCTGGGCACCAAGGAGTTAGTGGGCATGAGATAGGCAAGGTCCTGGCCCTCATGGAACTAGTTTGCCTGGGTGACAGGCCGTGTGTAGGGAGCCCTTGGTCATGGCCGGATGCTGTTAACATTCACTCATTTTGACCTCCTGGGGCTCCAGGCACCTGTTAGCCGATGAAAGCGGGCAGCAGAGACCCCGGGGAATGATACTGGGTAGAACAAATGGGAGTAAGTTAGAGGACTTGGGAACACCAAGTCAGAGCCCACTTGTGTCACCTAGGGGGCTTTT…
>chr3:19993674-19996674
TGTGTGACTCTGGTAACTAGAGATCCCTCAGACCCTTTTAGTCAGTGTGGAAAATCTCTAGCACTGCTTGCTATTTCACTGCATATTCTAACCACTGAGGATTAATTCCTAACTGCTGTGCCACT
>chr4:10140150-10143150
TGTGTGACTCTGGTAACTAGAGATCCCTCAGACCCTTTTAGTCAGTGTGGAAAATCTCTAGCACTCCAATCTACTAGCTCTATAAATCTGCCTACTCTACATATTTCATAAGATTATAATCATCTGTCTGGTTTTTATCAGTTTCCATCCACGTTGTTGCGTATCACAGCTTTTGATAAACAATCCTTTGCATGGAGATGTCAGTTTCTTCTTGGTATTGACGTTGGGTTGGCTTCCGTGTTCTGGCTGTCATGAATAGCGTTGCAGTGAACATTGGGCATATGAAGGTGTTTGCTTCAATCCCTGTTTGCAATTATCTTGGGTAAAAGTGGAACTGTTGGATCATATGGTAATTCTTAGGTTTTTGAGGTACTGCTTCTGGAGGTGGTTCTAGCTGGA…
>chr14:96549687-96552687
TGTGTGACTCTGGTAACTAGAGATCCCTCAGACCCTTTTAGTCAGTGTGGAAAATCTCTAGCAGGTATGGTCAGCAGAGTGATGCCCCCACCAAGGATGTCCACGTCCTAACCCCTAGAACCTGTGGATGGATTACCGTTCATGGCCAAAAGGACTTTGCAGGTGTGATTAAGTTAAGGATTTTGAGATGGTAGGAGTAGCCTGGATTAGCCAGGGGAGCTCAATGTCATCACAAGGGCCCTTATAAGAGCGAGGCTGGAAGATGAGAGAGAGAGATTGGAAGATATTACACTACTGGCTTTGAAGATGGAGGAAGGGGCCATGAGCCCAGCCATGAGCCCAGGAATGTGAGCGGCCTCTAGAAGCTGGGAAAGGCGAGAAAACAGATTGTCCCCTAGA…
>chr22:50533869-50536869
TGTGTGACTCTGGTAACTAGAGATCCCTCAGACCCTTTTAGTCAGTGTGGAAAATCTCTAGCATAACCTAACTAAGGAGATGGAAGACACGTAAAATGACACTAATGAATGAATTAAATACCTCAATAAACAGCAAGACAACCGCGTTCATGAATTGGAAAACCTAATATTATTAAAATGACAATCTTAAGACTTAATTATTAAGATGATAATACTACTCAAAGTGATTATGTGATTATTAAGATGTTAATCTTAATAATTATTATTAAGATGTTAATCTTAATACTTAATTATTATTAAGATGACAATCTTAGACTTAATTATTAAGATGACAATACTACCCAAAGTGATCTATTACACAAATTCAGGTTGGGTGTGGTAGCTCATGCCTGTAATTCC…
>chr12:46210636-46213636
TGTGTGACTCTGGTAACTAGAGATCCCTCAGACCCTTTTAGTCAGTGTGGAAAATCTCTAGCATAAATTTGATTTGTAGTACCTAGTGGTAGGGGATGGAATTGAGCATGAGAAACTTTTTGTAGTGATAGAGATACTCTATATCTTGACTGTGATGATTAAAACTATACATCTGTCAAAACTTAGAATTGTAGAACTAAAATTAGCATGGGTTTTACTATGTTAATGATATTGCAGTAATTTGGAAGAAGTCCATTGAAATGCAATAGTAAGAAGTGTAGATTAGTCTGGGCACAGGGCTCATGCATGTAATGCAGCACTTTGGGAGGCCGCAGCCGGAGAATTGCATAAACTCGGTAGATTGAGACACCAGCCCGGGCAACATAGGGAGACCTCTCT…
>chr17:41593796-41596796
TGTGTGACTCTGGTAACTAGAGATCCCTCAGACCCTTTTAGTCAGTGTGGAAAATCTCTAGCAATAGACATTTCTTCAAAGAAGATATACAAATGGCCAACAAGCACATAAAAAGATGCACAGATGCACAACATCAGTAGTAATTAGGGAAATGCAAATCAAAACTACAATGAAATATCACTTCATACCCACTAGGATGGCTATAATTTTTTTAAAAAACAGAAACTAACAAATGTCAGTGAGGACGGGAGGTATCAGAAACCTCATGCATTGCTGGTGGGAATGTAAGATGTTGCAGCCACTGTAGAAAAGTTTGGTGGTTCCTTAATAGGCTAAATACAGAATTAGCACATGACCCAGCAATTACACTTCTAGGTATATATCCAAAAGAACTGAAAG…
>chr11:94954044-94957044
TGTGTGACTCTGGTAACTAGAGATCCCTCAGACCCTTTTAGTCAGTGTGGAAAATCTCTAGCATAACCCACACATAAACAAAGGCTCTTTGGGGTCCCCAATAATTTTTAAGAGTGCGAAGGGGTTCCAGGACCAAGACATTTATGAAGGGGTTCCAGGACCAAGACATTTACGAACTACTGAGCCAGAGTTACTACTGATGCCAGTATATGGTGTAATTCCTAACTGCTGTGCCACT
>chr19:43002642-43005642
TGTGTGACTCTGGTAACTAGAGATCCCTCAGACCCTTTTAGTCAGTGTGGAAAATCTCTAGCATATGATCTAGGAGTTCAGCCTCCCTCACCCTTCACTAATTCCTAACTGCTGTGCCACT
>chr15:62259566-62262566
TGTGTGACTCTGGTAACTAGAGATCCCTCAGACCCTTTTAGTCAGTGTGGAAAATCTCTAGCATTTTGCTTACAGGTTTGTGGGTTAGGAAGTTTGGAAGGGCTCACCTGGGTAATTTTGTGCATAGTCTTTCATTCGGTTGCATTCTGATGTTGACTGGGGTTGCAGTCATCTGAAGCCTCAAGCTGGATGTCCATGTGGCTCACTTATGAGGCTTGCAATTGATACTGGCTATTGGCTGGGAGCTAGCTGGGACTATTGACTGAAACACCTACTTATGGCCTCTCAGCATGGTAAAAGCCGTGGTAGTCTGAGTAGTTGAACTTTTTACATGGTGGCTGGCTTCCCCCAGTATGAGTGTTCCCAGGTAGGAGTTTCGTGGTCTTTTATGACACCGGA…
>chr12:42594903-42597903
TGTGTGACTCTGGTAACTAGAGATCCCTCAGACCCTTTTAGTCAGTGTGGAAAATCTCTAGCAGGGATAGATTTTTTTTTGTTTGGTTGGTTTTTTTAGAGATGGGGTCTTGCTGTGCTGTTGAGGCTGTAGTGCAGTGCAGTGGCTATTCACAGGCATGATCATAGTGTACTGCAGCTTCAAACTGGCCTCAAGCAATTTCCCTCCTCAGCATCTCAAGTATGAAGGAATAGTTTTAATGGTGATATTTGTAATTCCTAACTGCTGTGCCACT
>chr3:19996674-19999674
TGTGTGACTCTGGTAACTAGAGATCCCTCAGACCCTTTTAGTCAGTGTGGAAAATCTCTAGCAACAATCCTTTTTTTCTCTTCTGAGAAAAGTGCTTCATACCACAGTTACAATTCCTAACTGCTGTGCCACT
>chr6:31710946-31713946
TGTGTGACTCTGGTAACTAGAGATCCCTCAGACCCTTTTAGTCAGTGTGGAAAATCTCTAGCAGGTATCTCCTTCCTTTTGCTTTGCCTAACTCCCTGTTCCGGTGTCCCATTCTTTCCCCCAACTCTACCTTCATCATCACAGATCTCCCCTCTGCCTTATGTCATCCTAAACCTTTGTGCTCCTCATGCCCTATGACCTGTCCCCCCAAGATCTCTCCTGCTCCCTACCCTTTAATAACCTGCAGCTTATTGGGAAGCCTCTGCTTAAGTCATGTCTAGGGATGAGGGCCTCCCCTGAGGAGTGGTGACACTTTTTGGACAGGGTTTTATTGTTGGAATTCTCCCCATTAAGTTAAAGCCTTTTATCACCAAACCAAAAGGCACTGCCTCAGTGACC…
>chr7:41695990-41698990
TGTGTGACTCTGGTAACTAGAGATCCCTCAGACCCTTTTAGTCAGTGTGGAAAATCTCTAGCAGTTTGAAAAATCGCTCATCTACCAGGAAGATCAAGGGAAATGCTGCCTTAGGCTTAGGAAATGATTTTATCTCCTCTTTTTCTCTTTTGTTCTCCTGTCACGTCGTCCTCCTTTTTCTTTTTGTCTCTCTTTTTCTTGACACTTTTGTTTTAAAAGTTTGGTGTGTCATTTTTCCCGAAATTCCTAACTGCTGTGCCACT
>chr22:50249966-50252966
TGTGTGACTCTGGTAACTAGAGATCCCTCAGACCCTTTTAGTCAGTGTGGAAAATCTCTAGCAATACTCAAGGAAGACAAAGGAAAAGTAAAAATTCCTAACTGCTGTGCCACT
>chr15:62262566-62265566
TGTGTGACTCTGGTAACTAGAGATCCCTCAGACCCTTTTAGTCAGTGTGGAAAATCTCTAGCATAAAATAGTTGTTTTAAGCTATTTAACTTGATAGGCAGCAATAATAACCAGAATAATATAAATACTGAAAAAAGGCAAAAAATATTATTATTAGCAGATGTTATAATTACATACTTAGGTAACACTTTAAAAATACTTAAAGAAGAGGCCAAGTGCGGTGGCTCATGCCTGTAATCCCAGCACTTTGGGAGGCCAAGGCAGGCGGATCACTTGAGCCCGAGAGTTCAAGACCAGCCTGGGCAACATAGTAAAACCGAATCTCCACAAAAAATGTAAAACATTAGCTGGGTGTGGTGGTATGTGCCTGTAATCTCAGCCTCTTGGGAGGCTGGGGTA…
>chr17:27751223-27754223
TGTGTGACTCTGGTAACTAGAGATCCCTCAGACCCTTTTAGTCAGTGTGGAAAATCTCTAGCATCTCCCCATTTTGGTCCAAACTACATTTCTAAACTTATTTTCCACCAATGGCATTACATTCATTAATGTTATTCTCTCCACTTGGAATGCTATCCACAAAACCCCCATGTCTGCCTACAAATCCTACCCACCCTTCCGAATCTATTTCATTGTTCCCTAGTATATCAATTCCTAACTGCTGTGCCACT
>chr7:41698990-41701990
TGTGTGACTCTGGTAACTAGAGATCCCTCAGACCCTTTTAGTCAGTGTGGAAAATCTCTAGCACCAAACAATGTTTCATGGGGAGTTACAATTCCTAACTGCTGTGCCACT
>chr12:46207636-46210636
TGTGTGACTCTGGTAACTAGAGATCCCTCAGACCCTTTTAGTCAGTGTGGAAAATCTCTAGCACTTTCCTATCATTTTATTTCAAAATGCCAAATAAGTGGAATCACACAATATAGTCTTTTGTTGTCTGGTTTCTTTTATTTAGCAAAATGCTCTTGAGATTCATATCCATGTTGATAAGTGCATCAGTAGTCCATACCTTTCTAAACACAGTTTGTTTATCCATTCCCTAGTTGAGGGACGTTTAGATTGTTTCCAATTATTGGTGAGTACTAATAAATCTCGCTAGAAACATAGACAGGATTTTGTCGGGACATATTTTTTTCATTTCTCTGGCATAAATACCTAGAAGTGGGATTGCTGAGTCACACATAAGTGTATCCTTAACTTTGTAACAAA…
>chr22:38895764-38898764
TGTGTGACTCTGGTAACTAGAGATCCCTCAGACCCTTTTAGTCAGTGTGGAAAATCTCTAGCACAAACAAAGACCTGTACTTTACAAGATCGAAATAGGGAAAATTCCTAACTGCTGTGCCACT
>chr20:3311872-3314872
TGTGTGACTCTGGTAACTAGAGATCCCTCAGACCCTTTTAGTCAGTGTGGAAAATCTCTAGCAGTTGCGAGGATTAGTCTTGTCTAGAAGTAAACATTTGAGCATTCCCTTGGTATGAAGGGGGTAATTAAAACCAAGGCTGTGGGTAAGATTATCTGGATATATATTGTTACTTATTTATTTCAAAATCTTCCTTTGAATACAAGGATAGGTACCTTTACACCAGACATCCAATGAAGCTGTCTTGAGGTTCTTCTTGTTTTTTATAGTCTTCCAGGAAAGCTCGCAATTCCTAACTGCTGTGCCACT
>chr22:50536869-50539869
TGTGTGACTCTGGTAACTAGAGATCCCTCAGACCCTTTTAGTCAGTGTGGAAAATCTCTAGCACTAAGTGTTCTGAGGAATTAACCTATTAACCTAACAGTGCTGTTATAAATGGAATTGTTTTCCCTTTCTTTGGATCATTTTTCTTGATTTCCTTTTTGGATTTTTCATTGCAAATGTATGGAAATCTGATTTTTGTATGTTGACTTTGTGTCCTGTGCTGGATTCATTTATTAGCTCTAACCATTTTTTGTTTCATTTACGTGTGTGGAATCTTTAGAGTTTTCCACAGATGAGATCCTACCATCTGTGAATAAAGATAATTGAAATTTGAAAGTCTTGAAGTAAGCATGGGCATCCTTGCCTGGTTCCTGATCTTAGGGGAAAGCTTTCGGCCTT…
>chr8:115095213-115098213
TGTGTGACTCTGGTAACTAGAGATCCCTCAGACCCTTTTAGTCAGTGTGGAAAATCTCTAGCAAACTCCTGTTTTGTTTTTTCCATACCTCAATCACAGCTTGCTGTGAATATCTAAGTTCCATTCATTTTGCAAAATCTACTCTTTTTTAGCATTAAATTCCTAACTGCTGTGCCACT
>chr12:42597903-42600903
TGTGTGACTCTGGTAACTAGAGATCCCTCAGACCCTTTTAGTCAGTGTGGAAAATCTCTAGCATTCTGACACCACTTCACACAAACTAGAAAGGCAATAATTAAAAAGATAATGAAAAGCATTGGTGACATTACAGAAAAGTGTGAACCTTTGTACACTGCTGGTGGGAAAATAAAATGATGCAGCCACTTTGGAAAAAAGTCTTGCAGTTCCCCAAAAGTTTAAACACGAAGTATCACACGACCCAGCAATTTCACTCCTAGGTATATATAGTCAGCGCTCCATATCCATGGGTTCTGCATCCATAGATTCAACCAATTGCAGATTGAAAATATGTGGGGGGAAAAGTTGTGCCTCTACTATGTACAGACTTTTTTCCCTTGTCATTATTCTCTAAGC…
>chr9:103139687-103142687
TGTGTGACTCTGGTAACTAGAGATCCCTCAGACCCTTTTAGTCAGTGTGGAAAATCTCTAGCACTAAATGTTTGTGTCTCCCCCAGATTCACATGTGGAAGCTCTAACCCCCAATGTGACAGTATTAGGAGGTGGGGCCTTTGGGAGGTGACTGGGTTTAGCTGAGGTCTTGATGGTGAGGCCTTCATGATGAGATCGATGTCCTTTTAAGAAGAGGAGGAGACTAGAGTTCTCTTTCTCTCTCTCTCTCTCTCTCTCTCTCTGTGTGTGTGTGTGTGTGTGTGTGTGTGTGCGCCATGTGAGGATACAGCAAGGAGCCTGTCCGTAAACTGGAAGAGGGCCCTCACAACACACGAAATCTTCTGGCACCTTGATCTTTCACTTCCCATCCTCCAGAGC…
>chr12:133226438-133229438
TGTGTGACTCTGGTAACTAGAGATCCCTCAGACCCTTTTAGTCAGTGTGGAAAATCTCTAGCAGGCACGTTGATCTTACTATGTAACGAGACACACTATCATGGCATCTTGACAAGATGAGAGGAGAGCAGTAGAGCCGATTGGGAGCCTAGAAACAGACTCCCCTGTTAGTCGGAAGTTGGTAGGTCACAGATCGTTAAGGAGAGAGTGGACTGCAGTGAGTGATGCTGGTGAAAATGGTTTTTCATATTTGGAGAAGTAAGTTGTTGTATCACACTGAGTGTGAAACTAAGGCTGAGTGTGATGGCTCATGCCTGTAATTGCAGTGCTTTGGGAGTCCAAGGAAGGAGGATCAGTTGAGCCCAGAAGTTCCAGACGAGCCTGGGCAACATAGGGAGG…
>chr6:30315628-30318628
TGTGTGACTCTGGTAACTAGAGATCCCTCAGACCCTTTTAGTCAGTGTGGAAAATCTCTAGCACCAATATGTAAGTGTTTGGCTGGATGCTGTGGCTCACACCTGTGATCCCAGCACTTTGTGAGGCCGAGGCAGGTGGATCACTTGAGTTCAGGAGTTTGAGACCAGCCCGGACAACATGGTGGAACCCTGTCTGTACTTAAAATACAAAAAAATTAGCAGGGCGTGGTAGCAGGCACCTGTAATTCCAGCTACTCGGGAGGCTGAGGCAGGAGAATCACCTGAACCCAGGAGGCAGAGTTGCAGTGGGCCAAGATCGCGCCACTGCATTCCAGCCTGTGTGACAGAGTGAGACTGTCTCAAAAAAAAAAAGTGTTTATCGAGCCTCTGTTGGGGTCA…
>chr19:42999642-43002642
TGTGTGACTCTGGTAACTAGAGATCCCTCAGACCCTTTTAGTCAGTGTGGAAAATCTCTAGCACCTATTTGTGAAAAGTAGAATACTCTGGAAAAGAGAAAAGCAGGTCAGATGGCCAAAGTATAAAGCCTTCTAATGTAGCCCCAGCTTGAGGAAATCCTGTAGACATGTTTGTACCATCAGCTAAAATCTCACTGTAATGTTCTGAGGGTTTAGAAACTGCTAGGGAGGAAGGAGGCATGATGAGCAGGGAGCCCAGCTTTCTATCAATTCCTAACTGCTGTGCCACT
>chr19:50324915-50327915
TGTGTGACTCTGGTAACTAGAGATCCCTCAGACCCTTTTAGTCAGTGTGGAAAATCTCTAGCATGAGTTGTCATAATGTTATGGGAAACACACTGGGTCTATTTTCCTTCCACCTCTTTTTTTTTTTTTTTTTTCCCGAGACAGGGTCTCGCTCTTTCACCCAGGCTGGAGTGCGGTGGCACAATCTCGGCTCACTGCAACCTCTGCCTCCCAGTCTCAGTTGATCCTCCTACCTCAGCCTCCTGAGTAGCTGGGACTACAGGTGTGCACCACCATGCCTGGTTAATTTTTTCTATTTATTTGTTGTTTTTGTATTACATACTAATTCCTAACTGCTGTGCCACT
>chr11:94957044-94960044
TGTGTGACTCTGGTAACTAGAGATCCCTCAGACCCTTTTAGTCAGTGTGGAAAATCTCTAGCATAACTGCCCATATTTACTGTATTAGAAATTAAACCCGAGAAAACTCTGAAATGTTTAATTCATTTAAAATAGTAATAAAATCTATTACAAAATAATATAAATCACATATTTTTTGGAATAATTGTATTTTCCAAAACATAAAAAGTGAGAAGAGTGACATTTACATTTTGCAAATCTCTTTAATGTCTATTTAATACAAGACAGCTGAATTTTCCCCAATCTGTTGTGATGTGTTTTGATTGAACTATGCGTGAAAAATCGAACCTGACATAGCTACATAGTTGGAAAAAGAAGATAAGTGTGAATATTTTTCTTTGATACCACACTAAAACTCAA…
>chr19:49461254-49464254
TGTGTGACTCTGGTAACTAGAGATCCCTCAGACCCTTTTAGTCAGTGTGGAAAATCTCTAGCACAAGGGCAGAAGCGAGGATCCTGGAGAGGTGGCACCTGTCATAGTCTTGCTGAAAGATGACAAGCCCTGGTGGTAGCAGCAGAGGTGCGGGGGGGGCATTTTTTTTTTTAAGAGGTAGGGTCTTGCTCTGTTGGCCAGGCTGGAGTGCAGTAGTGATCATAGCTCACTGCAGCCTCAAACCGCTGGGGTCAAGCAGTTCTCTCGCCTCAGTCTCCAGAGTAGCTGAGACTACAGGAGCATGCCACCACGCCCCACTAACTGTTGCATTAGTCTTTTTCTATAGAGACGGGGTCTCGCTATGTTGTCCAGGCTGGTCTCCAACAGGGAGGGATATTT…
>chr4:10137150-10140150
TGTGTGACTCTGGTAACTAGAGATCCCTCAGACCCTTTTAGTCAGTGTGGAAAATCTCTAGCAGTGACTGGGGGTGAAGGGAGAAGGAAAACATTACTGCTTAGTGGTTGCAGTTTTTGGTGGGGTGAAGAACTAGTTCAAGTGATAGGTGCACAACATTGTAAATGCGATTAATGCCACCGATTATAAAATTCAACATGGTTGAAATAGAAATGTTTTGTTTAGGTTCATTTGACTATAATACTTTGGAAAACGCAGCTCACCTACTTGGTGATGACGCGGCTGAAGAGGAAACCCACCAGGATGTGATCAGCAGGAAATTCCTAACTGCTGTGCCACT
>chr22:50252966-50255966
TGTGTGACTCTGGTAACTAGAGATCCCTCAGACCCTTTTAGTCAGTGTGGAAAATCTCTAGCACAAGGTGGACTAGTGGATTTTATTTATTCCATGTCATAATCTAGTAAAGCCTTTTGTTTTGTGATGCTCAAATAGCTATAAATGTGACTAGTTGGGAGCCCCTTCCAAGCTGGCCCCTGTGTCCTTTTCACTCCATACGTGGTCCTGGGAATGCATCCTTTCTGGCCCAGTGTCCCAGGCTCACGGTGATGTCTTTCCCAGGCCTGCGTCAGCTGCTTCTCCACAGCGCCTGGGTTCCTTTTAGTGCAGAAAGGCATCTGGACACCGAGGTCCAGGCCATAGACGTAGTCATTGTGCTTGTCTGTTATTGCTTAATGCCCTGTTCGCGGACACAGC…
>chr17:44138854-44141854
TGTGTGACTCTGGTAACTAGAGATCCCTCAGACCCTTTTAGTCAGTGTGGAAAATCTCTAGCATAACATCCACCATACTAGACCCCTAAAGTGATGAAACACACAATAAATAGCAATATAGGCTATTCAGTAATTCCTAACTGCTGTGCCACT
>chr22:38898764-38901764
TGTGTGACTCTGGTAACTAGAGATCCCTCAGACCCTTTTAGTCAGTGTGGAAAATCTCTAGCAGCATACAAACTGTATAGCATTTTCTCAGTTTCTTTACTCCTTGTAAAATATTGTACTGAATTCCTAACTGCTGTGCCACT
>chr20:3314872-3317872
TGTGTGACTCTGGTAACTAGAGATCCCTCAGACCCTTTTAGTCAGTGTGGAAAATCTCTAGCACCTAGACTTATGTATCTAACCCACTGCCGCCTCAGCTCCACTGGGGTGTCTCACGGTCATTTCAAACTCACTGTCTAAAGTGAACTTCACACACATCCAATCTGACTCTCCTCAGTGTTCCCTCTCCAAATGAATAGTTTCTTTGTCCACTCAGTACAGACATCAGAATCTTGGAGCTTCCATGGCTTTTTGTGGCTTGACAGCTCTTTTCTTTTTATCCCTAAATAGCATCCATTCACTTACTGAAAGACATCTTGGTTGCTTCTAAGTTTTGGTAATTATAAATATCCATATGCAGGTTTTTGTGTGGACATAAGTTTTTAATTCTTTGGGTAA…
>chr19:49458254-49461254
TGTGTGACTCTGGTAACTAGAGATCCCTCAGACCCTTTTAGTCAGTGTGGAAAATCTCTAGCATGCCTCATGATCTCTTTTGGCCAACAACAGCCAGGAGCATTTCACCACCACCCCCACCACATTTTCTTATGAGAATCTTCATAATGAAAAGTTAAAAGAATTTCACAGTTAAAAGCCATATAGCCGCCACCTATAATTAGATTCTACAATTAACATTTTGCTATACAGACAGTCCCCAACTTATGACGGTTTGACTTACAATTTTGACCTTACTATGGGTTTATCGGGGCATTGAATGCATTTTCAACTTATGTTATTTTCAATTTATGATGGGATTACTAGGATGTAACACCATTGCAAGTCAAGGGGCATCTATACTTGCTAGAATAATCTCTT…
>chr17:41596796-41599796
TGTGTGACTCTGGTAACTAGAGATCCCTCAGACCCTTTTAGTCAGTGTGGAAAATCTCTAGCATCAAGCTCTGTGCCTATTTTTTAAATTGAGTTGTTTGTCCTTTTGCTGTTGAGTTGTACATATTGTCATTTTGAGAGAGTGTTAGGGTTTTTTGTTTTTTTTTTTCTTGGAAGACGTTTTATCATGTTGCCTAGGCTGGTCTCAACTCCCGGACTCAAGCGATTCTCCCTCCTTGGCCTCCCAAACTGCTGAGATTACAGGTGTGAGCCACCATGCCCAACTGAGAGAATATTTTCAAAAAGTTTCCTGAGAAATTCCTAACTGCTGTGCCACT
>chr6:30312628-30315628
TGTGTGACTCTGGTAACTAGAGATCCCTCAGACCCTTTTAGTCAGTGTGGAAAATCTCTAGCAGATGCTTTTGTAGAAGCCAGAGGGGATGTAAGAAATACAACTACCCTGAGTCAGCCATGCTGTGGGAACATCAAAGCTAGCGAGGGAGCAAGGCTACTTGGAGAAGCAATGAGGTGCTAAACACGTGAGTGAAATTTCTTGGGTCTTCCAGACCACCTACGAGATAGCAGCTAAATGCAGCTATTTAAGCTGATTTCATATGTAACAGGAGAACCACCCAGCCAAAGTCTTTCAGAATTCCTAGTTCACAGAACCAGAGGAAATAATAAATCATTATGTTTTAAGCTCCAACATGATGAAGTGATTTTTTTATACAGCTATCGATAAGCAAACACA…
>chrX:22866729-22869729
TGTGTGACTCTGGTAACTAGAGATCCCTCAGACCCTTTTAGTCAGTGTGGAAAATCTCTAGCATTTTATTACTCTAGTTGAAAAAACATAACTTTGACATGAAGTTCTCTCTCTGATCTCTACTCTGTTCATCTATCACACACTTTTTGTTTGAACTTTGATTGGATGAGTGCAGAATTCCTAACTGCTGTGCCACT
>chr8:115092213-115095213
TGTGTGACTCTGGTAACTAGAGATCCCTCAGACCCTTTTAGTCAGTGTGGAAAATCTCTAGCAAGACTAAACTTATGCAGCTAAACTTAATTCCTAACTGCTGTGCCACT
>chr17:27754223-27757223
TGTGTGACTCTGGTAACTAGAGATCCCTCAGACCCTTTTAGTCAGTGTGGAAAATCTCTAGCAACCCTGAAAACTTAACCTGGAGAAGATTATATAATATTGAGAACTTGTAGGTTAAAGTTTTTGAGCAGGAAGATTGAGTAATTCCTAACTGCTGTGCCACT
>chr6:31707946-31710946
TGTGTGACTCTGGTAACTAGAGATCCCTCAGACCCTTTTAGTCAGTGTGGAAAATCTCTAGCAAAAATCCACACTTGGCAAAAATATGATTTCAGGTCTTTTAGGCTCTCTGTGCTCCTGGGAGGCTGTGGGGGAGGAAAGAAAAGGCTATCATTCTTTACATCTCAGTCCTTCTACCTCTGTCTGACACTCCCTCTCACCCAATTCCTAACTGCTGTGCCACT
>chr15:50211426-50214426
TGTGTGACTCTGGTAACTAGAGATCCCTCAGACCCTTTTAGTCAGTGTGGAAAATCTCTAGCAAAGCCATTTGGACTTAAGAACTCCCCAGCTGCTTCCCCACTTATATCAACAGTGGAGGAGTCCAAAGAATAGCCTTCATCCCATAGTCAGGAAGCTGATCACAAAAAGTCTAGTCATTCTTCTACATTAACAAACCAGCAGACGCCATAAACTAAAGTGAAAGATCCTGCATGATTTTTCCTTTTCCTTTCTTTCTTTTTTCTTTTGAGACGGAGTCTTGCTCTGTCGCCCAGGCTGGAGTGCAGTGGCGCGATCTCGGCTCACTGCAAGCTCCGCCTCCCGGGTTCACACCATTCTCCTGCCTCAGCCTCCCAAGTAGTTGGGACTACAGGCGCC…
>chr9:103142687-103145687
TGTGTGACTCTGGTAACTAGAGATCCCTCAGACCCTTTTAGTCAGTGTGGAAAATCTCTAGCATCCTTAACAGTGGAGTAAAGATAAAACACGTTTGTCCACAAGCTAATAATTGTCAAAGCTGGAGGATAGGAATGTGGGGGTTCATTCTCTATTTTTGTGTGTGGAATTTTCCATAATATAATTCCTAACTGCTGTGCCACT
>chrX:26397813-26400813
TGTGTGACTCTGGTAACTAGAGATCCCTCAGACCCTTTTAGTCAGTGTGGAAAATCTCTAGCATTGATTTACTTTTCATTGAATCTTGGTATGAAAACACAGTGGAGTCAATTCCTAACTGCTGTGCCACT
>chr16:49189277-49192277
TGTGTGACTCTGGTAACTAGAGATCCCTCAGACCCTTTTAGTCAGTGTGGAAAATCTCTAGCACACATACCTTAGCCACTTTGATCCTCAAACAAAGATCTATGGAAAGCCAAGGCTGCACATAGGCAAAGGAAACCATATATGTGCCGCTTCTAAACAGAACCCTGGACAGTGCACAACAGCAGTTGCCTAATCAGCACCATGGACAGCTCACACAAACACCTTTCTCTTCTTCACCCCCAGTCATCCTTGGCTTCTAATGGCTGTCCAGGACCCAAACTAGAGTAGAGCAGCAGAGCACGGAGGGCACACCCTGAGAGTGAGTGCCTCCTTACATTTTGTGCCCTGGGTGCCTTGTTTGGCTCATCCTAGTTTTACCCTGCAGTGGTTTATTGTTCA…
>chr10:94337905-94340905
TGTGTGACTCTGGTAACTAGAGATCCCTCAGACCCTTTTAGTCAGTGTGGAAAATCTCTAGCAAATTCACTGAGCTGTACACTTATCACTTGTTTACTTTTCTGTTTGCAATACTTCAATAAACTCTTCAAAAAAGATCATCTTCAAAAGATACAAAACAAAATAAAAAAAGGAAACATATTAATTAAATGAAGTGTTTTGTTCTTGTTTGGATCCTGATTTGAACAAACCCATTGTGAAAAAGAAACATTTGAGGCAATCAGGAAAGTGGGAACACTCAGGAAAGTGGGAACACTGACTACATATTTGATTATATTAAATAATTATCTTAATGTTTTAAGTATGTTAGTGCCTGTGGATTTTCTTTAAGTCCTTTGAGACATATACTGAAATACTGAG…
>chr4:160221182-160224182
TGTGTGACTCTGGTAACTAGAGATCCCTCAGACCCTTTTAGTCAGTGTGGAAAATCTCTAGCAAGGCATACAAAGGGGAGATTTAAACATAAACTTAATAGGGGCATATAATTCCTAACTGCTGTGCCACT
>chr13:32354157-32357157
TGTGTGACTCTGGTAACTAGAGATCCCTCAGACCCTTTTAGTCAGTGTGGAAAATCTCTAGCAGAAAACTCATTTACTCCCAAACACACATAAATAAGAAATCACCCAAAGAAAACAAGTAGAGAAACTAGGGTAGGTTAAATCCATATTTAGCCCACTGTCTGATTTGAATGTGCTTTGGACTTCAGGATAATGTTGGTTTTCTTAATTCCTAACTGCTGTGCCACT
>chr16:49192277-49195277
TGTGTGACTCTGGTAACTAGAGATCCCTCAGACCCTTTTAGTCAGTGTGGAAAATCTCTAGCAGCACACCACAGGTTCCAGGCTTCATTCCAAAATGCACCAAGAAAACCAGACAGAATATGTCTCTGCTATTTGGTTTCTGGAAAAAACAGGTGCTGTGCATTCTCTGGTGCCTAGGGAAGCCAAAATACCCACCCCTTAACTCTGCAGGGCCATTATAAAAACATGTTCTCCAAATTCCTAACTGCTGTGCCACT
>chr3:137922623-137925623
TGTGTGACTCTGGTAACTAGAGATCCCTCAGACCCTTTTAGTCAGTGTGGAAAATCTCTAGCACAATGGAATACAACTCATTACCTGTTGCTGTTTTTGTTTTCCTGAATAAATTCCTAACTGCTGTGCCACT
>chr6:10163940-10166940
TGTGTGACTCTGGTAACTAGAGATCCCTCAGACCCTTTTAGTCAGTGTGGAAAATCTCTAGCAAGTGTCCACAAACCTGGCAAAGGGCCTATGATTTTATGCCTTGAGGTAAGAAAGTCAACTGCTTTTCCTGGAACTTGGTCTAAATTCCTAACTGCTGTGCCACT
>chr16:57637830-57640830
TGTGTGACTCTGGTAACTAGAGATCCCTCAGACCCTTTTAGTCAGTGTGGAAAATCTCTAGCAGGAGCCGGGTGCCACCTCCAACACCAACTCACAGTGACTTTGGGCAAGTCCTTTTTTTGTCTTGAACCTCAGTGGGCCTAGTCTTGGCAACTGTGCAGTCGAGTGTCCAGCCCAGGGTCTAGACCAGAGCCAGTGGCAGCAAACAGCCCTGTTATCAAGAAGCAACATAACAAGAAGAAAGGAGAAAAAAGGTAAGCTGATTTTTCCTTTTCTGAGTGTTTGCAGAAGTCAACAGATAATGTCCAAGGTTAATAAATCAGGAAATGGCAGTAGAAGCATGTTATTTATGGCTCTGGAGGTAACTGCCACATGAGCTCGAACTATTAGAAGTGGTTG…
>chr5:18728072-18731072
TGTGTGACTCTGGTAACTAGAGATCCCTCAGACCCTTTTAGTCAGTGTGGAAAATCTCTAGCAAAACTCCGTTCACTTATATTATCATGTGGAACACCATACTTCTTTGAGTTTGCTTCTTCCTTTCTCTCTCTCTCCCTCTCTGGATATGCCTTCTCAGTGTCTCTTCATTCAATTTATTCTGTCTGTTCTTTACATGTGTCTATTATTGAGAGATCAATGACAGTTCAAGTTGCTTCTTATTTTTAATGCTTTTGTATCTCATTTTCATGCCTTTAATTATTATTGATGGACTGATAATTTCCAGGTCTCTTCTGCCAGCTCAGATATCACTAATCACAGCTGGATTTATATATACACTGCTTATGAGACATCATTCAAATCATGCTGCTCAAAAGA…
>chr5:115861488-115864488
TGTGTGACTCTGGTAACTAGAGATCCCTCAGACCCTTTTAGTCAGTGTGGAAAATCTCTAGCACCCACAATACACTGGCTATCTGCCTAGCACAAAGGTTTAGATCCCTAATTCCTAACTGCTGTGCCACT
>chr21:24380260-24383260
TGTGTGACTCTGGTAACTAGAGATCCCTCAGACCCTTTTAGTCAGTGTGGAAAATCTCTAGCACCAGAAAGGCTCATTTTTTCCACTGCGTTTTGGTTTCATCTATTAATAGCAGAGTCAAAGTGTCAAAGGGTAGATTGATATCCCAGGTGGAGTAAATACCTCCCTAAAATGTGCCTTGGAAACAATCTGTTGGTAAATGAGCAGATGCTCTCCTTCAGAAAAGGTTCAGAAGAACCTCTTGAACTTGCTGTCACCAGGTATGTTAACATCCCTCCTTCAAGACCTTAGTGACCCTACTTCAGACTTGTTAGAGTCTAAGGTTCTTTTTTCACATAAAATAATCAAGTTATGCACAATTCCTAACTGCTGTGCCACT
>chr9:36726659-36729659
TGTGTGACTCTGGTAACTAGAGATCCCTCAGACCCTTTTAGTCAGTGTGGAAAATCTCTAGCAAAGGGAGGAGCTACCCCTGGGGTCCCTCCTGCTGAAAGTCTGGAGTGGTCATGGGGATGAGGGCAGAATTCCTAACTGCTGTGCCACT
>chr20:48491428-48494428
TGTGTGACTCTGGTAACTAGAGATCCCTCAGACCCTTTTAGTCAGTGTGGAAAATCTCTAGCAAGAATCCAATACAACACTTTCCTTATTTTCTTGAAAATCCTGCAGCCAATATCTTGGTCAAACTTGTGCTTAAATTCCTAACTGCTGTGCCACT
>chr6:29438567-29441567
TGTGTGACTCTGGTAACTAGAGATCCCTCAGACCCTTTTAGTCAGTGTGGAAAATCTCTAGCAAGAGACTGATTCATGATCCTGATGTTCCTCCACCATTATGGCCTCAAGTTTCCATCCATCCCTTCCTACAAAAGCCAGGAAAGCGATTCAGTAAGAGTGCCATAACAAGTTGTTTCTGGCGTTGCTCACTGTGGAGAGATCTAACGCTGGCAGTCTGGCCTACAGCCTGGTTTCTCCAAGCTGTTTCACTCTGCTCATTCCAGGTTCCACGCACAGGCTACTCTCTGTGTTTTTCCCAGACTCATCACACAATCTAGCGCCTGTGCTTCTTCACAGGAATCCCACCCTGCAGAATGTCATGCATTCTTCCCCACCCTGACCAGGGTGTTGCCCGGC…
>chr1:82064329-82067329
TGTGTGACTCTGGTAACTAGAGATCCCTCAGACCCTTTTAGTCAGTGTGGAAAATCTCTAGCACATGTATATTGCAGAAAATTCCTAACTGCTGTGCCACT
>chr6:7654184-7657184
TGTGTGACTCTGGTAACTAGAGATCCCTCAGACCCTTTTAGTCAGTGTGGAAAATCTCTAGCATGTATGCCGGAGAGATGAGGCAGACACCGTGTGAGTCTAATGACCGGCCTCGGCAATACTCACAGTGGGGCAACCAGAACTATGAGCATCATAAGGTGGTACAATAAGAAGTATATACATAGCATCACCTGGCCAGTATTCTTGTCTTAAAATTGACCCTGAATCTTCTCAGACATCTAGACTCTATGATTAATATACAGGACACATAAGAGCTAGAGGAACGGGTTAAATGGCGCAATGAAGCAATTAGCTAGACCCTGAATGTAGCACATCCTACAGGATGAAGGACTGTGTTCCTCAACAAATCAATACATGCAAAGCACACAGAAAGGAGCT…
>chr20:50339500-50342500
TGTGTGACTCTGGTAACTAGAGATCCCTCAGACCCTTTTAGTCAGTGTGGAAAATCTCTAGCACACCATGCCCAGCTAATTTTTTGTATTTTTAGTAGAGATTGATGCCCATCAATCGACGAGTGGATAAATAAACTGTGGTATATATATTCAATGGACTACTCCTCACCCATAAAAAGGAATGAATTAACAGCATTTGCAGTGACCTGGATGAGACTGGAGACTATTATTCGAAGTGAAGTAACTCAGGAATGGAAAACCAAACATCATATGTTTTCACTAATATGTGGGAGCTAAGCTATGAGGACACAAAGGCATAAGAATGATGCAATGGACTTTGGGGACTTGGGGAAAAGAGTGGGGAGGGAGGCAAGGGATAAAACATAACAAATAGGGTGC…
>chr21:20947746-20950746
TGTGTGACTCTGGTAACTAGAGATCCCTCAGACCCTTTTAGTCAGTGTGGAAAATCTCTAGCAAGAGCTTATTTAAGAGCATAAACTTGATAAAAATGTAAAAAATATTGGAATTCCTAACTGCTGTGCCACT
>chr1:82061329-82064329
TGTGTGACTCTGGTAACTAGAGATCCCTCAGACCCTTTTAGTCAGTGTGGAAAATCTCTAGCATCCTTTAAACGTGTTATGGCACTTGTAAATACAAAAATTCCTAACTGCTGTGCCACT
>chr11:131869452-131872452
TGTGTGACTCTGGTAACTAGAGATCCCTCAGACCCTTTTAGTCAGTGTGGAAAATCTCTAGCATGGTAGATGCTCCCTTCCTTCCAGAGCAGGGAGGAAAAGGGACGCAGTCTTTGCTGCAAATTCCTAACTGCTGTGCCACT
>chr9:73432031-73435031
TGTGTGACTCTGGTAACTAGAGATCCCTCAGACCCTTTTAGTCAGTGTGGAAAATCTCTAGCACTTTCCTTCATACTGATAGGATTTTAGCTGGCTATGCATTTGTCCAGGATAAAGACTACATATTTCTAATCACCTTTTAGTAAGGTGTTAGCATGTGACAAAATACTGACACATAAGATGTGAGCTAAAATGGTGTGTGTGACTTCCTCACTGTGCCTTCGAAAGGAAGGGCAGGGCCTCCCCTTGCTCTTTTTTCCTGATTGCTTCTGGCCAGAATGTAGATGTGACAGTGGGCTCTCATGGACCATGCAAACAGGAATGCCAGAGCAAAGGAGATGAAATGAGTCCTCACAGGAGTGAGGCACCCACATCAGAGCTGAACTCATGTTCAGAGTA…
>chr17:62375799-62378799
TGTGTGACTCTGGTAACTAGAGATCCCTCAGACCCTTTTAGTCAGTGTGGAAAATCTCTAGCACACGCCATTCTCCTGCCTCAGCCTCCTGAGTAGCTGGGACTACAGGCGCCCGCCACCACGCCCAGCTAATTTTTTCTATTTTTAGTAGAGACAGGGTTTCACCGTGTTAGCTAGGATGGTCTCAATCTCCTGACCTCGTGATCCACCTGCCTTGGCCTCCCAAAGTGTTGGGATTACAGGCGTGAGCCACCGCACCCGGCTTGAATAATATTTATTTTTATGTGGCCGTCTTCTATTGCAGACCACGAACTTCTTTTTTTTTTTTTTTTTTTTTTTTTTTTTTTTGAGACAGAGTCTCTGTTGCCCAGGGTGGAGTGCAATGGCACGATGTCAGCT…
>chr5:110331143-110334143
TGTGTGACTCTGGTAACTAGAGATCCCTCAGACCCTTTTAGTCAGTGTGGAAAATCTCTAGCAGGATGCTTTTATCAAAATATCACCTGTACCCTATACATATGTACAACTATTACATACATGTAAAAATTCCTAACTGCTGTGCCACT
>chr17:67741253-67744253
TGTGTGACTCTGGTAACTAGAGATCCCTCAGACCCTTTTAGTCAGTGTGGAAAATCTCTAGCATTTATCTGAATATAATGTTAGAAGAAATCTTGGCTTTGAACTTTTACCTCTTGGGCTGTGTGATGGTACCAGGACAGCACACTGAAATTCCTAACTGCTGTGCCACT
>chr21:20944746-20947746
TGTGTGACTCTGGTAACTAGAGATCCCTCAGACCCTTTTAGTCAGTGTGGAAAATCTCTAGCAGCATAGTTTTAAAATCCATCCCGTCTTTTTTTTTTTTGGAAATTCCTAACTGCTGTGCCACT
>chr15:90112296-90115296
TGTGTGACTCTGGTAACTAGAGATCCCTCAGACCCTTTTAGTCAGTGTGGAAAATCTCTAGCATTTCAACCCTTGCTCCCCTCATTCCTTCCCTGCTTTAGTAGTTCCCACTGTCTGGTATTGTCATCTTTATGTCCATAAGTATCCAGTGTTTAGCTTCACTTATAAGCGAGAGCCTGCGGTATTTGAGTTTCTGTTCCTGCATTAATCGACTTAAGATAATGGCCTCCAGCTGCATCCATGTTGCTATAAAGGACGTGATTTCATGCTTTTTATGGCTGCATAGTATTCCACTCCCTCATTCTTGAAACCCATTTTTCACTGGATTTACATTCACCAAATTCTCCTGATTTTACTGTTTTAGTCCTTTTGGGTTGCTTTAACAAGATACCATAAACT…
>chr13:33009321-33012321
TGTGTGACTCTGGTAACTAGAGATCCCTCAGACCCTTTTAGTCAGTGTGGAAAATCTCTAGCAGTTAACAATAATGCATTATATATTTCAAAATAGCTAGAGGAGAGGATTTTAAATGTTCTGACTACAAAGAAATAATAAATGTTTGAAGTCATATGTATGCTGATTACCATGATTTGATCATTACACAATGTACACACGTATCAAAATACATTGTGCTCATAAATATGTACAATTATTATGTCAATAAAATTTTTTAAATTCCTAACTGCTGTGCCACT
>chr1:10066399-10069399
TGTGTGACTCTGGTAACTAGAGATCCCTCAGACCCTTTTAGTCAGTGTGGAAAATCTCTAGCAACAAAAAAATATTTAAAACATTTCCAGGCATGGTGGCATGTGCCTGTAGTCCCAGCTATTCGAGAGGCTGAGATAGGAGAATCACTTGAGCCTGAAAGGTTGAGGCTACAGTGAGCCATGATTGCACCACTGCACTTCAGCCTGGGTGACAGAATGAGATCCTGTCTCAAAAAAAGAAAAAAATTATAAATACATAGTAGTATATAGCTGGGTGTGGTGATGCAAGCCTGTAATTCCAGTTACTCAGGAGACTGAGGCAAGAGAATTGCTTGAACCCGGGAGTGGAGGTTGCAGTGAGCTGAAATCGTGCCACTGCTCTCCCCAACCTGGGCGACA…
>chr12:46711744-46714744
TGTGTGACTCTGGTAACTAGAGATCCCTCAGACCCTTTTAGTCAGTGTGGAAAATCTCTAGCAAAGTTACTATAGTGGAATGGGTAAAAACTTACGCTCTGGGGTTAGATCTGAAAAAGTCGGAAAGACCTGGGTTTGAATCTGAGCTCCACAGGTGACTTTGGGAAGTTAGGCAACGTCTCTAAGCCTCAGTTTGTTCATTTGTGAAATGAGGATAATGTTTCCTTTGTGGTCTCTTGTGGGTATTGAAGACAAAATGGATATGTAATGATAAAATGCACAGTGTCTGAAACCAGTAAAAGATAATGCACGTTGTTATACTGAGAAGCCCCGGCAGGAAGTGACAGTATTGACTCGGTCTCTTTCTGTCTGCTGATGAGTTGATTTTGTCAGTATAAT…
>chr18:117528-120528
TGTGTGACTCTGGTAACTAGAGATCCCTCAGACCCTTTTAGTCAGTGTGGAAAATCTCTAGCAGCCCAGGCTGGAGTGCAGTGGCGTGATCTCAGCTCACTGCAGCCTCTGCCTCCCAGGTTCAAGTGATTCTCCTATCTCAGCCTCCTGAGTAGCTGGGACTATAGGCGTGTGCCACCACACCCGGCTAATTTTGTATTTTTAGTAGAGATGGAGTTTCACCATGTTGTCCAGGCTGGTTTCGAACTCCTGACATCAGGTGATCCACCCACCTCGGCCTCCCAAAGTGCTGGGATTACAGGTGTGAGCCATTGCACGCCCGGCCAACAGTGTTTTTAAAGAGAATCACCCCCTTGTAAACAAACAAAAACAAACAAACATGCTGCTAAGAAATTCCTA…
>chr13:33012321-33015321
TGTGTGACTCTGGTAACTAGAGATCCCTCAGACCCTTTTAGTCAGTGTGGAAAATCTCTAGCATATAGTTAACTATAATCACCCTGCTGTGCAATGAACACCATAGCTTGTACAATGGAATAATATTCAGCCATAAAAAAGAATGAAATCCTGTCATTTGCAACAACGTGGATGAACCTGGAAGAAATTATGTTAATTGAAATAAGCCAGACACAGAAAAATATATACTGCATGATTTCACTCATATATGAAATCTAAAAAGTTAATCTCATAGAAGTAGAGAATAGAACAGTGGTTTCTATTTGAAAGCCATAAAAATATACCTCCACTGGCCAGGTGTGGTGGCACATGCCTGTAATCCCAGCTACTAGGGAGGCTGAGGCAGGAGAATTACTTGAA…
>chr15:22839568-22842568
TGTGTGACTCTGGTAACTAGAGATCCCTCAGACCCTTTTAGTCAGTGTGGAAAATCTCTAGCATATACTTTTTTATTTTAATTTTTTTTTGAGACAGGGTCTCGCTCTGTTGCCAGAGCTGGAGTGCAGTGGCACAATCTTAGCAAAATCAGTCCTTCTCCAATTAAAAAAAAAAAAAAAAAAGGAAACATTTACAGCTGAGAAAGTTCTCAGAAGTATAGGAAAAAAATTCCTAACTGCTGTGCCACT
>chr9:38619013-38622013
TGTGTGACTCTGGTAACTAGAGATCCCTCAGACCCTTTTAGTCAGTGTGGAAAATCTCTAGCACGCCTTCCACTGCCGCCTGCGCCGGGTCGGGTTGCTGCAGCGGTGCCCGCTGCAGGAGCTCCGCGCCTGCTGCTTCTCCGACGTCAGGGCGCCGCCAGGATGACAGGTGCAGGAGGCTGCGGCTGTGGGCAGATGTGGTTTCCAGCCCCAGGTCCCGGCGGCCCCTGGCTTCCCAGCCCGCTGTCCTGTGGGCAAGAAGATGAAGAAAGTCACCCCATCAGCAGGTCAGCTGCCCCGCCTGGCAGCCCAGCCAGACAAGGCAACCGAAGTTCATCCTGTCTGAGTTGACTTTGTGCAGGCAGCGGGCCGGCGCCCAGGATGCTGGGGAGCCCTGCG…
>chr20:50336500-50339500
TGTGTGACTCTGGTAACTAGAGATCCCTCAGACCCTTTTAGTCAGTGTGGAAAATCTCTAGCAGCGGGCGTCTGTAATCCCAGCTACTGGGGTTGGTTCCACGATTTTGCAATTGTGAATTGTGCCACTATAAACGTGTGTGCAAGTATCTTTTTCGTATAATGACTTCTTTTCCTCAGGGTAGAACCCAGTAGTGGGATTGGTGGATCAATGGTAGTTCTTCTTTCAGTTCTTTAAGGAATCTCCACACTGTTTTCCATAGTGGTTGTATTTACATTCCCACCAGCAGTGTAGAAGTGTTCCCTGTTCACTGCATACACGCCAACATCTACTGTTTTTTGATTTTTAGATTATGGCCATTCTTGCAGGAGTAAGGTGGTATCGCATTGTGGTTTCGAT…
>chr5:4178758-4181758
TGTGTGACTCTGGTAACTAGAGATCCCTCAGACCCTTTTAGTCAGTGTGGAAAATCTCTAGCATCAACATAACGTCCTCAAGTTCATCATGCTGTAGCATGTGCCAGAGTTCCTTCTGTTTTAAGGCTGGAAATACTAAACTGTGTGTATCTACCACATTTTGTTTATCCCTTTATCCATGGATGGTCACTGGGCCGCTTCACCATTTGACTTGTGAATAACGCCACTGTGGACATGTATGTCCAAATAGCTGAGTCCTCATGAATTCGTTTTAATTTCACTTCATTTTAGTTACTTTAAATGTAAGCAGTCACATGTGGCTAGTGACTGCTGTATTTGACAGTGCTCTCAAAGGTTTGGCTGGACATGGCTCTTTGAGCTCCTACTTTGGCAACTCCC…
>chr22:48044717-48047717
TGTGTGACTCTGGTAACTAGAGATCCCTCAGACCCTTTTAGTCAGTGTGGAAAATCTCTAGCAGGTAGATAGATGATAGAAAGATAGATGATAGGTAGATAGATGATAGATGATAGAGATGATAGGTAGATAGAAATGATAGGTAGATAGGTGATAGGTACATAGATACATAACAGAAAGAGATGACAGGTAGATGGATAACAGTTAGATGATAGATAAATGATAGATAGAGATGATAGGCAGATAGATGATAGATCGATCAATAGATAGATTAGGTGATAGACTGGATAGATGATAGATAGATAGATAGATAGATAGATAGATAGATAGATAGATAGATTAGATGATAGATTAGATAGATGATAGATAGATAGATTAGATAGATAGATAGATCGATAC…
>chr14:32060172-32063172
TGTGTGACTCTGGTAACTAGAGATCCCTCAGACCCTTTTAGTCAGTGTGGAAAATCTCTAGCACTAAATGAAAATGTGGCACTTAAGGCAACTGTTTTCTTGTTAAAGAAGAAGTTGCTTCTCCAGTTCCGGAAAGAAAAACAAACCCAGATTTGCAGCTTTTTTATATTTGAAACCCTATTGTACTAAATCTTGCTAGTAAGCAGATAAAAAATTCCTAACTGCTGTGCCACT
>chr6:21870430-21873430
TGTGTGACTCTGGTAACTAGAGATCCCTCAGACCCTTTTAGTCAGTGTGGAAAATCTCTAGCACAGAGAGAGCGTGATTTGCCTCTTCCCTTGAGATTAGCCAGCAGAGTCAATAAGAAAAATCTAGGTCTTCTGATTCAGTCCAGTGCCTTTCTCTGTATGTCGCACTGTTTCCCTCATTATCTTGAGATTTGCTGGAGCCACAGGACTGCACAATGGTTGTGCATATGTGGATTTGAGTGCCACAGCTGAATTCCTAACTGCTGTGCCACT
>chr1:240921238-240924238
TGTGTGACTCTGGTAACTAGAGATCCCTCAGACCCTTTTAGTCAGTGTGGAAAATCTCTAGCAACTACAGGCATGTGCCATCACACCCAGCCAACCCTTGTACCTTTAGTAGAGACGGCGCTTCACCATGCCGGCCAGGATGGTCTTGATCTCTTGACCTTGTGATCTGCCCACCTCGGCCTCCCAAAGTGCTGGGATTACAGGCATGAGCCATCACACCTGGCCTTTGTGCAAGTCTTGATTGCAGAGCCCTACAAACTCAAGTAGTATCACTTATTCTATTGTACAACCTTGCTAATGCAGATTACTATACATGCACAAACTTATTGCTACTAAAATTCCTAACTGCTGTGCCACT
>chr16:61027329-61030329
TGTGTGACTCTGGTAACTAGAGATCCCTCAGACCCTTTTAGTCAGTGTGGAAAATCTCTAGCATAAAAACGAGATGCGGTTGTTCTTTGGGTATACTATGACTAAAAAATAATGAAATGCAGTAAATGAACATCCATCATACTAGTTTTAAAAACACTGATAGCAATAGATATATAGGTATGCATATCTGTCATATCTGTCAAAACACCTTGTATTTATATATGTTAGAAAATAGCTATCTATATACATTTATGTTATGGCAAGCCTATGAATATGCATGTTCAGTGTAATTCCTAACTGCTGTGCCACT
>chr12:116891579-116894579
TGTGTGACTCTGGTAACTAGAGATCCCTCAGACCCTTTTAGTCAGTGTGGAAAATCTCTAGCACTTCTCTCCCACATCCTGGCGTCTCTTCTGTCCTCTGGCACACCATCACTGTTGGCCAGCAAGCTGGGTCTCTCATCTCTTCAGCCTTGTCTCCATCCTAGCTCTGTGTCTCTGGGTCAGTACCAATTCCTAACTGCTGTGCCACT
>chr21:24383260-24386260
TGTGTGACTCTGGTAACTAGAGATCCCTCAGACCCTTTTAGTCAGTGTGGAAAATCTCTAGCAGCTTCGAAAAGACGAACAAAGAGCCTGTTTCCAGGAATTCCTAACTGCTGTGCCACT
>chr19:30758324-30761324
TGTGTGACTCTGGTAACTAGAGATCCCTCAGACCCTTTTAGTCAGTGTGGAAAATCTCTAGCACAGATTTCAGGTTCTGATTAGTAAAGTATCAGAGCCCCAAAAAGGTCAATCAGTTATTTACCTGAGGTAATAGAAGGATGACAGACATCTTGAATTCCTAACTGCTGTGCCACT
>chr18:31066845-31069845
TGTGTGACTCTGGTAACTAGAGATCCCTCAGACCCTTTTAGTCAGTGTGGAAAATCTCTAGCAAACGCCATGATTCCAGCATTGCTAGAGGCCATGAAGCTGAGAACCTGTCTAAGGCATGCCTGGATTTCTGTATATTTTTTATAGTTGTTATGTTTTGAGGTAAATTGTTAAATGAGTATAGATAACTAATAAAGATTTGATAGCTGGAAATGGGGTGCTACATTATGCACAGATGCATAACAATGTGGGAATGGCTTTAAAACAAAGCCGAGGTGAAGACAGAATGGATTTTGCTGGTCATGATAGAGAAAGCCTAAATTGCCTTAAACCAACCATTAGAAAAAATCATGCTGCCAGTGGAGGCTCAAAGCGTGGGACAGGGCGAGTGTGGGTGTC…
>chr12:95299000-95302000
TGTGTGACTCTGGTAACTAGAGATCCCTCAGACCCTTTTAGTCAGTGTGGAAAATCTCTAGCAGGGCTCCTGCTGGCACCACTGTCCCCCCACCGCATGCCGACGGACCCTGCCTTATACTGCCTTAATGATGGAAAGCCAGGCAGAGTCTGGGATCAGGGCTTCCCGTTTCCTGGGGATTTGCTTGGAGAAGTCACAAGAAAGTAAGGTCCTCATCTGGTTGGCAGACACTTGGGTCAGGTCTGTAACCAAAACAAAGGGTCCTGTCCTCCCCCAAAAGCACCACTGCAAACATCTCCAGATGCACCACCATCCCACAAAAGCAACAATTCCTAACTGCTGTGCCACT
>chr12:116888579-116891579
TGTGTGACTCTGGTAACTAGAGATCCCTCAGACCCTTTTAGTCAGTGTGGAAAATCTCTAGCAAGAGGACTCCAGTCTGCATGCTGAGTGATATGTCCAGATGCGTGAATCTTTTTTGAATCTTTTTTTTTTTTTGAGACAGAATCTCGCTCTGCCACCCAGGCTGGAGGGCAGTGGCATGATTTCGGCTCACTGCAACCTCCACCTCCATGGTTCAAGTGATTCTCCTGCCTCAGCCTCCCAAGTAGCTAGGATTACAGATGCATATCACCATGCCCGGCTAATTTTTGTATTTTTAGTAGAGATGGGATTTCACAATGTTGGCCATACTGGTCTTGAACTCCTGACCTTGTGATTCGCCCGCCTCGGCCTCTCAAAGTGCTGGGCTTACAGGCATGA…
>chrY:24591030-24594030
TGTGTGACTCTGGTAACTAGAGATCCCTCAGACCCTTTTAGTCAGTGTGGAAAATCTCTAGCAGTTGGGAGTACTCCAATGTGCAGGGAATATTTGGAGTACAAACTGCGGCCACCCTGGCCAACTATCGATTTGAGGGCTTTCATAGGCAGAACAAAATGGCAGTGAGATTGATTGATACAAGGTGGGATGTGGCCTCCACACTTGCCTTTTCATATCCTGACATACGTGTGCCTCATCATCCTATGGATTCTTGGGTATGGCTCAATGTCTTCCATGCTAAACATTTCCCAGTTCATGGAAGTTGACCCTCAGGGGAATACATTGAGTGAGTGTTTCCTTCTAAACACTGTCACATTTCAATGACTGGGCAGCTGTGATAATTCCTAACTGCTGTGC…
>chr21:25332873-25335873
TGTGTGACTCTGGTAACTAGAGATCCCTCAGACCCTTTTAGTCAGTGTGGAAAATCTCTAGCAACCCACCGAAGAACAAACAAGTGAAGCTATTTATTTAGAGGTTACTGTAACAAGGGAGTGGGCTACCATTATCTATTAATATTATCCATGTTTGGCGGAGACTCAAAGACTGACAGACAGTGGAAAAGCTTTTTAGTAATGCAAAAAGAAAAAGAGGCTATGTAGAGACCTTGATGGCAGGTTGTTGTCATGGGAAGGACTGGGACAGGTTACCTGGACACATGTCATCTTATGGAATTGATTTTATATTTGGCTTTCTTTTTGTTCATCCTGATTGAAAGTGAGAACAAATACAGGGAAGTTGGCAGCATTGACTTAGTCCTGACCATCTGAGCT…
>chr12:46708744-46711744
TGTGTGACTCTGGTAACTAGAGATCCCTCAGACCCTTTTAGTCAGTGTGGAAAATCTCTAGCATATATGTTATGAATCTAGATAAGAGCAAAGAAACCTGGAAAACAAATTCCTAACTGCTGTGCCACT
>chr6:100927963-100930963
TGTGTGACTCTGGTAACTAGAGATCCCTCAGACCCTTTTAGTCAGTGTGGAAAATCTCTAGCAACTTGTTTTATATCTGAGCTCCATCCGATCATGTCCTGACACCTGAGCATCCATTTGCTCATCTATAAATTAAGTGCTGGGACTGAATTTTCTATGCAGTTCCTTCTAGCTCTAATAAGCTAAACTCGATGGGCTGAAGTAATTCCTAACTGCTGTGCCACT
>chr4:38305026-38308026
TGTGTGACTCTGGTAACTAGAGATCCCTCAGACCCTTTTAGTCAGTGTGGAAAATCTCTAGCATCTTTTCTTTTTAACATTTTTTGAGATGGAGTCTCACTCTGTCGCCCAGGCTGGAATGCAGTGGTGTGATCTCGGCTCGCTGCAACCTCCACCTCCTGGGTTCCAGCGATTCTCCTGCCTCAGACTCCCAAGTAGCTGGGATTATAGGAATGTGCCACCATGTCTGGCTAATTTTTGTGTTTTTAGTAGAGACAGGGTTTCACCATGTTGCCCAGGCTGGTCTCGAACTCCTGACCTCAAAGTGATCCACCTGCCTCAGCCTTCCAAAGGCTTGAGTGTTGGTATTACAGGCATGAGCCACTGCACCTGGCCCATGAGGTGTATTTTCAAGCAAAC…
>chrX:31657573-31660573
TGTGTGACTCTGGTAACTAGAGATCCCTCAGACCCTTTTAGTCAGTGTGGAAAATCTCTAGCAGCCATGCAACTAACTGCCATAACGATCCAAGAAAAAATTTATTTCATGGTGTTAGGAATTTTGCCAAGAGTTGTTCAGCATTTTGGAAAATTACGCTATGGATGACCAATGCCCCTCATGGTATTTGAGTCTCCATACAACACAATGGTGTCATTCTGCATTTGTTTATACTGCATTGATAGTCTCGTGATCTAAAAACTTCACTTGTGTTCCAGTGTGATCCTGCCTGAATAACTGCATACTACAACACATATTATTTTATTATAAATGACTCTTATTTCTCTTTAAAATAGAGTTACGGCATCATTTAAACTATTGCCTGTATAAGTAGGGTAT…
>chr22:48047717-48050717
TGTGTGACTCTGGTAACTAGAGATCCCTCAGACCCTTTTAGTCAGTGTGGAAAATCTCTAGCACACCTACCTATCTACCATCTATCTATTGACCTGTCATCTCTATAATTCCTAACTGCTGTGCCACT
>chr11:5490982-5493982
TGTGTGACTCTGGTAACTAGAGATCCCTCAGACCCTTTTAGTCAGTGTGGAAAATCTCTAGCACCCCTTTCTCTCTACTGGGTCATAGCCATCAGTTTCTTCCATAAGTGAGGTGCACCATGTCCTCCATGAAGTCTTTCCTTAATATTCCCACCCACTGATTGATTCTGTCTTGTGCAAGTGATGACATCTTTTGTGTATATTCTAAGCTGTCTCTCCTCTCTTGCCTATACTCAAGCATTATTTCAGTTCTCTGCCTTTTCCTTGTGGCTTGAACCCCTCACTTATTCACCAAGGGTCCAGAATGTCACATTCCTCCACACCTGACTCTCTTGGTTTTGCCTTTCTATATTTTAACATGGATTTTGTTTTAATCTCTGTTTAGACCACAGATTCTCA…
>chrX:31654573-31657573
TGTGTGACTCTGGTAACTAGAGATCCCTCAGACCCTTTTAGTCAGTGTGGAAAATCTCTAGCATGAAAAATTCAATGTCTTAAAATCATGAGGAAAATATCTTATGTTTACGTGTAAAATTGAGTTACGTTCCAGGTTTAGGTGTTTATAAACAGGGTTTCCACATACATGCATGTCCAGTGGGATATTCCAAAGTGCTGTCAGACTTGGGAGAGTTCTTTGTTGTATAAGAAGTCTACCATCTTCATTCCCTCTCCACAGAATGCTATTATAGTAACACTCTTCAATCACTGTGATAGTCAAATGTCCTCCCTCAATTTCTAGGATGCCTCTTTTTTTTGTGGTCTGTATAATTCCTAACTGCTGTGCCACT
>chr2:133959981-133962981
TGTGTGACTCTGGTAACTAGAGATCCCTCAGACCCTTTTAGTCAGTGTGGAAAATCTCTAGCATACAATTTAGTGAGAATAAAATGGACAATTTTAAAAGGCTGCTCTGACAATTTTTGTCTGCCTGTCTATCTATCTTTATCTATCTGTCTGTCTATCTATCTATCTATCTATCTATCTAATTTCAGAGTCTGGCTGTGTTACCCAGACTGGAGTGCAGTGGCACAACCTGGCCCATTGCAACTTCTGCCTCCTGGGCTCAAGCGACCCACCTGCCTCAGCCTCCCAAGTAGCTGGAACTAAAGGCACACACCACGATGCCTGGCTATTTTTTTTTAAATTTTTTTGTAGAGATAAGGTTTCACCATGTTGCCCAGGCTGGTCTAGAACTGCTTGGCT…
>chrY:13250366-13253366
TGTGTGACTCTGGTAACTAGAGATCCCTCAGACCCTTTTAGTCAGTGTGGAAAATCTCTAGCACCCACGGATGAAAGTGCCTTCCCATCAGCCCCTGCGCTGGGCCCCGTCGACCCTGGCGACCCTCGTTCGAGCCCAGGGTGCGCCTTGGGCTCACTAGGGTTACCCAAAAGCGGGCAGAAGGCCCATGAGGGGAAGGTGAGGCACCTGAGGCAGAAAAAAAAAAAAAACTGTGCCGCGGAGAAGCGGGGCCTGGTTCCCCCACGGACGAAAGTGTCTTCCCATCAGCCCCTGAGCTGGGCCCAGGGGACCCTGGCACCCCTGGTTCAAGACAAGGGTGCGCTTCGGGCCTCTTGGGGTACCCCATGGCGGGCAGAAAGCCTATGAGGGGAAGCTGAG…
>chr4:160224182-160227182
TGTGTGACTCTGGTAACTAGAGATCCCTCAGACCCTTTTAGTCAGTGTGGAAAATCTCTAGCATGTATCCAATAAAGTTATTATTTCTAAACAGATTGTATGTAAATATTGTTAAATATAATTCCTAACTGCTGTGCCACT
>chr7:126912121-126915121
TGTGTGACTCTGGTAACTAGAGATCCCTCAGACCCTTTTAGTCAGTGTGGAAAATCTCTAGCACATCACCACAAACAGGTGAGTAATACATTGCACTATGAAATTAAGATGTTACTGAGCCATAGTGTCACTAAGCCTTTCACTGTATAGAACATTCCTAAGCAATAGGAAATTTGCAGCTCCATTACAATCTTACGGGACCACTTATGTCGTCTGTTGTTGACCAAAATGTTGGGCAGCTCCTGACTATACATGTAACTTCAGTTCAGAAGAAAGAAAAGAGGGCCCTAAATATAGTTAACCAGAACTTATTTAGACAAAAATAGTCCTAAGCTGTAGAAAGCTAACATGGCAATATATAAGGCTAAACCAAATATTATTTTAGCAACACTGTATTTC…
>chr21:25329873-25332873
TGTGTGACTCTGGTAACTAGAGATCCCTCAGACCCTTTTAGTCAGTGTGGAAAATCTCTAGCAAGTCTTTGTTTATTCTCATAACACAAACATTTGCCATACTGCAGTCTTTCAAATCAGAATCAATTAATCTTGAGCCGGGTGAAAGGAAAAATTCTGGTTTTTAATTAGATATGCAGTTATTTGCATAAATTCCTAACTGCTGTGCCACT
>chr6:7651184-7654184
TGTGTGACTCTGGTAACTAGAGATCCCTCAGACCCTTTTAGTCAGTGTGGAAAATCTCTAGCAGTTCTCTACCCACGTTCCCCCAAAGACTTTAGTATCTGTGAGCATTGTTTCCAAAGATGACCACCAGCAATTCCTAACTGCTGTGCCACT
>chrX:57525227-57528227
TGTGTGACTCTGGTAACTAGAGATCCCTCAGACCCTTTTAGTCAGTGTGGAAAATCTCTAGCAAGCTGTAGACTGGAGCTGTTCCTATTTGGCCACCTTGGAACTGACCCCTCTAGTGTTTCTTTCAGCCCCCAGCCATCTGAAAACAAGAGACATTTTAGAATTACACCATACCCACATCTCTTTTTATCAAAATTGGGAAATGTATTTAGAATTAGAAGATAAAATAGAATTCCTAACTGCTGTGCCACT
>chr19:17731819-17734819
TGTGTGACTCTGGTAACTAGAGATCCCTCAGACCCTTTTAGTCAGTGTGGAAAATCTCTAGCACCTGGAAGTCAGCCAGAGGTCATGGAGGGCATCCAAGGTCAGAGAGGTCAAGCAGAGATCATTGGCCATCCAGAGACCAGGACCGATAGACCAGAGGCCATAATCTCTAGGGACCAAGGGGACCCAAACATCTGTAGAGGGATGTAGCTGGGCGTGGGTCCCTCCGGGAGGCATCAAGAACCTGAGGACAGCAATGGCATGTGGGCTGTGGGCACATTAGGGAGTGGGGAGGTCTTTCCCAGGTGGACCACGGAGGCTTGGGGAGGGTGAGCGGGGGCCATAGATGGGCGACGATGGTCGGGGAGGCTCGGACTTCCCATCCTTCCACCTCTTCTG…
>chr16:50020625-50023625
TGTGTGACTCTGGTAACTAGAGATCCCTCAGACCCTTTTAGTCAGTGTGGAAAATCTCTAGCATACTGTAACCTCTGCCTCCCGGGTTCAAGTGATCCTCCTGCCTCAGCCTCCTGGGCAGCTGAGATCATACCAGGCTAATTTTTTTTTTTTGTATTTTTAGTAAAGATGGGGTTTCACCATTTTGGCCAGGCTGATCTTGAACTCCTGACCTCAAGTGATCCACCCACTTCGGATTACAGGCGTGTAATCCACCGTGCCCGGCAATCCAAAATGCTGGGATTACAGGTGTGAGCCACTGTGCCCGGCAATCTTAACCATTTTTAAGTGTACAGCTCAGTAGTGCTAAGTATATTCACATTGTTGTGAGCGATCACCAGAACTTTTTCATCTTGCAAA…
>chr20:12382395-12385395
TGTGTGACTCTGGTAACTAGAGATCCCTCAGACCCTTTTAGTCAGTGTGGAAAATCTCTAGCAACAAAGCACACCCCACTTCTCTTGCACAGAAATTTCTCACCTCAAGCCCATCAGTCCAATAACTTTTTCCTCTCAGCTGTATCACTGTTTTTTCTCACTCTAGTGGGTCTTATGATGATATTTTTTCCCAATTATAAAGAAAATTATTCTCCCTTAATACCCCATCAGTCTCCGGAAAACAAACAAAAAACTTTTACACTCCCCTTTTATAAAACTCCTTGAAAGAGTGATCTTTTCTCACTGTCATCAATTTCTCTTATCTCATTCTCCCATTCTGACAAACCTTTTGCTCATCATTTCCATTAATCTGTTCTCACAAAATCATCAATGATTTTC…
>chr12:46520465-46523465
TGTGTGACTCTGGTAACTAGAGATCCCTCAGACCCTTTTAGTCAGTGTGGAAAATCTCTAGCACTCTTTTTAAATATAAGTGTAGATTTTTACCATCTCTGGGAATTCCTAACTGCTGTGCCACT
>chr19:33049044-33052044
TGTGTGACTCTGGTAACTAGAGATCCCTCAGACCCTTTTAGTCAGTGTGGAAAATCTCTAGCACATCTCCTGACCTCGTGATCCACCCACCTCGGCCTCCCAAAGTGCTGGGATTACAGGCGTGAGCCACCGTGCCTGGCCTCTTTGATCCTAATTCCTAACTGCTGTGCCACT
>chr19:33052044-33055044
TGTGTGACTCTGGTAACTAGAGATCCCTCAGACCCTTTTAGTCAGTGTGGAAAATCTCTAGCAGAGACCATCCTGGCTAATATGGTGAAACCCTGTCTCTACTAAAAATACAAAAAATTAGCCAGGCGTGGTGGCAGGCACCTGTAGTCCCAGCTACTCGGGAGGCTGAGGCAGGAGAATGGTGTGAACCCGAGAGGTGGAGCTTGCACTGAGCAGAGATCACGCCACTGCACTCCAGCCTGGGAGACAGAGCGAGACTCCATCTCAAAAAAAAAAAAAAAAATTATAATCAAAGATAATCTGTAGGCCAGATGCAGTGGCTCATGCCTATAATCCCAGTAGTTTGGGAGGCCAAGGCAGGAGGATCATTTGAGGCCAGGAGTTCAAAACTAGCCTGGG…
>chr17:62372799-62375799
TGTGTGACTCTGGTAACTAGAGATCCCTCAGACCCTTTTAGTCAGTGTGGAAAATCTCTAGCAAACCTGGGAGGCGGAGCTTGCAGTGAGCCGAGATGGTGCCACTGCACTCCAGCCTGGGCGACAGAGCAAGACTCTATCTCAAAAACAAAAAAAAAAAAACAAAAAAAACAAATAAATAAATAAATAAATATTATTCAATATACACAGAGAGACAAGCTGTACTAAAAGTAAGTGCTAGGTACATGGATGGTGCAATCATGGGGTAGGTGATTAGCTCTGGTTAGAAGGCTTGGGAAAATGCAGGCCGGGCACGGTGGCTCACATCTGTAATACCAGCACTTTGGGAGGCCAAGGCAGGAGGATCACTTGAGGCCAGGAGTTCAAGACCAGCCTGGC…
>chr8:6692315-6695315
TGTGTGACTCTGGTAACTAGAGATCCCTCAGACCCTTTTAGTCAGTGTGGAAAATCTCTAGCATGGGGCCATCTTGCTCCGCCGCGGCTGGCGGGCTCTGGGTTCCCCCTGCGACGGAGGTGGCCTCGAAGGGCCGCGTCCCGCCCCGTCCTAAACCCCGAAGCGGAGTCGCCGTCCTACAGGGCCGCGTGGATGCGGAGCCCTGTCCCCCTCCCCCCGCCACCCCTTCTGCGAGCGGCCTCCAAGTCGCAGGGTCCCCCTGGACGGCCGGGGGTCGGGGGAGAGCCCGGGCGCCCCCAGACTTGCGCTCAGCACATCTTGGCATCGCAGCACTTTGCAAAGCTTGTGATGGAAGGAAGGGCGGATACATCTCCCCTGCTTCTGCGAGGGGATCTTGCA…
>chr18:35422445-35425445
TGTGTGACTCTGGTAACTAGAGATCCCTCAGACCCTTTTAGTCAGTGTGGAAAATCTCTAGCAGCCTGGGTGACAAAAGGAGACCCTGTCTCAAAAAAAAAAAAAAATTAAATATATTCTGGATCTGAAAAAGATCTAGAAAGGGAAGGGGTTTCTCAACAGATATAAATTTCCCCCACAAGACAGCTTGGAAAGACCATTTCAAAATATGTCAAAGAAATATATTTGAGGGTAAAATATTTTTATGGCCTTCAGGGCCTGTATCTGTCATGCGATGCTATCCCAGAGTCCCGTTGGAATTTGGTATCTATTGTCACAAAGAGTCTGTTGTGAGTGTTACAATCTTCATGTTATTGTTAATGCTGGTCAGCTGTGCCTCAACTCCAAAAGGAAGGGGAT…
>chr19:4429262-4432262
TGTGTGACTCTGGTAACTAGAGATCCCTCAGACCCTTTTAGTCAGTGTGGAAAATCTCTAGCACTGTCCCTTCAGTCCATGTTCCTGACCTTTCTTTGGGGACAGGCAGTGCTGCTTTTTAACAAATGCCCATCTTTCTAGAATTCCTAACTGCTGTGCCACT
>chr1:244179016-244182016
TGTGTGACTCTGGTAACTAGAGATCCCTCAGACCCTTTTAGTCAGTGTGGAAAATCTCTAGCATGATGCGGATCACTGGGAGATAAAACTTGAGAAGCAGATACAAATCAGACTTGTCCTGTGGGCCATACTGAGGACCTTGGGTTTTACTCTGTAGGCAATGAGAAAGCATTTGAAGTGTTTTAAGCACCAATCACTCTCATGTATGATATTATCTCACTGCCTTGTAATAATAATTCCTAACTGCTGTGCCACT
>chr11:131866452-131869452
TGTGTGACTCTGGTAACTAGAGATCCCTCAGACCCTTTTAGTCAGTGTGGAAAATCTCTAGCAGCCATGACTCTGAAAGTGAACTAATGGTGGTGGAGTCTTCCTCACATGTATCTTGGTCTTATTTCTCAGGCTAATGCCTTCTCCTAACCCACAGCTTGACAGTACCTTCTTTTCTTCCTTTCTTACCCCAAACTGTTCTCCCTACTTCAGTTGGCTCTCCTAACAGTTGACATCAGTCGGGCATTGCTCAAGTACTAAGATACCTCGTGCTGCTTGAATTCCTAACTGCTGTGCCACT
>chr22:26368632-26371632
TGTGTGACTCTGGTAACTAGAGATCCCTCAGACCCTTTTAGTCAGTGTGGAAAATCTCTAGCAAAGAGCATATGTTTTGGAGTGATCACATATGTTGGTGTCAATCTTTCCTAGCTATCTGGCCTTGGGCAAATCACTTCAACTCTTGTAAGCCTCTTTTGTTAAATGTGTAAAATAGAGATAAAAATATTTCCTTGCTCATAAGGTTGAAAGTGCAGATTTAATTAGATGGTATATCGAAAGCACTTTGCACAGTGCCTGTCACATAGTAGACATACAGTAAATGTTAATCCCCAGGCTGCCCTCTGCCTCGCTTTCAGATGCCTCTCAGACTATATGATATTAGGATGCCGGGGCTCACAGCGGCGGAACATAAAGACGTTGAAGCTACCTCCGTAC…
>chr11:56344240-56347240
TGTGTGACTCTGGTAACTAGAGATCCCTCAGACCCTTTTAGTCAGTGTGGAAAATCTCTAGCATCCACATCCTTACAAATCCTTCCTTTCCTCAAGTCTTTCAGCTGCCACACCTTTCTACCCCTCACCCTCAGTAAAGGACCTCACCCCAGTGTCTATAGACAAAACTGGAGAGTTCTGATGAAAACCTTCTTGGTTTTATTATATTAAAATTCCTAACTGCTGTGCCACT
>chr4:177659254-177662254
TGTGTGACTCTGGTAACTAGAGATCCCTCAGACCCTTTTAGTCAGTGTGGAAAATCTCTAGCACCATGTGGCAACAAACAATACATAAGAGATATTGGACAATGAACAATTCCTAACTGCTGTGCCACT
>chr19:30761324-30764324
TGTGTGACTCTGGTAACTAGAGATCCCTCAGACCCTTTTAGTCAGTGTGGAAAATCTCTAGCAGATAACAACACTTCATTTACTTGATAGACAAAAGAACAATTCCTAACTGCTGTGCCACT
>chr20:25345782-25348782
TGTGTGACTCTGGTAACTAGAGATCCCTCAGACCCTTTTAGTCAGTGTGGAAAATCTCTAGCATTCTAGCTTAACAATAGCTTTTTTGAAAAAGGTCATATGTTTACATAGTTCAAAAATTCCTAACTGCTGTGCCACT
>chr5:115864488-115867488
TGTGTGACTCTGGTAACTAGAGATCCCTCAGACCCTTTTAGTCAGTGTGGAAAATCTCTAGCAGGACTGCTGTGGCTCTATAATTCCTAACTGCTGTGCCACT
>chr16:57640830-57643830
TGTGTGACTCTGGTAACTAGAGATCCCTCAGACCCTTTTAGTCAGTGTGGAAAATCTCTAGCATGGTCTGCATGGCTCCAGGGCCGGGCTGTCTCTGTGATACCCTTTGGCCCACCCTGAGAGTGACTCTTGTGCCACCCCTGGCCCACGCGGGCCTCTCTCACTCTGGCAGAGGCTTAGCATGGCTGGGGTGGGTGGCCCTGGCTGGGTTCCTGCTGAGGGCTGGCTGAGGCCTCCTGCTCAGGCAGGGGCAGGCATATTTGCAGAGCAGCAGGTGCAGCCTCCCAGTGTTTGGCCAGCCAAGGGTTTTATTCTCCAACACTGCCAGACCTAGACTTTGACCCTCAGGGACTTCTACACAGCTGGCCTTCCAGATCACTGCCCCCATAGCCTCTATAT…
>chr17:29089781-29092781
TGTGTGACTCTGGTAACTAGAGATCCCTCAGACCCTTTTAGTCAGTGTGGAAAATCTCTAGCAGATGGGGTTTCTCCATGTTGGTCAGGTTGGTCTCTTGAACTCCCGATCTCAGGTGATTTGCCCGCCTCGGCCTCCTAAAGTGCTGGGATTTCAATAGGCATGAGCCACCGAGCCCGGCCCCTAATTTTTGTATTTTTAATGGAGACAGGATTTCATTTCACCATGTTGGCCAGTCTGGTCTCAAACTCCTGGCCTCAAGTGATTCGCCCACCTCGGCCTCCCAAAGTGCTGGGATTATAGGCGTGAGCCACCACGCCTATGTTGAAAATAATTCCTAACTGCTGTGCCACT
>chr1:157562131-157565131
TGTGTGACTCTGGTAACTAGAGATCCCTCAGACCCTTTTAGTCAGTGTGGAAAATCTCTAGCACATCCAGGTGCTTCCCAGGAATATAGCTGGTAGGGTTTTCTATTCTCTTCAGCAGAAACACAGCCCCATTCCCACTGATGACATAGAGTATTCTGTCCAAACCTTTAAAGACAGAATTCCTAACTGCTGTGCCACT
>chr8:143368478-143371478
TGTGTGACTCTGGTAACTAGAGATCCCTCAGACCCTTTTAGTCAGTGTGGAAAATCTCTAGCACCAGGATGTGGAACCCAGGACCCCGGCCAGATCTCAGGGACAGTGGGCCGCCCTCCAGGTCGTGGAACCCAGGACCCCGGCCAGATCTCAGGGACAGTGGGCCGCCCTCCAGGTCGTGGAACCCAGGACCCCGGCCAGATCTCAGGGACAGTGGGCCGCCCTCCAGGATGTGGAACCCAGGACCCCGGCCAGATCTCAGGGACAGTGGGCCGCCCTCCAGGTCGTGGAACCCAGGACCTCGGCCAGATCTCAGGGACAGTGGGCCACCCTCCAGGATGTGGAACCCAGGACCCCGGCCAGATCTCAGGGACAGTGGGCCGCCCTCCAGGTCGTGGA…
>chr6:21867430-21870430
TGTGTGACTCTGGTAACTAGAGATCCCTCAGACCCTTTTAGTCAGTGTGGAAAATCTCTAGCAGGACTAAATTTCCTCATCTGTAAAATAAAGAGCAGATGCTCTTTTCTGGCACAGAATTCCTAACTGCTGTGCCACT
>chr7:107168853-107171853
TGTGTGACTCTGGTAACTAGAGATCCCTCAGACCCTTTTAGTCAGTGTGGAAAATCTCTAGCAAGTGGATTTTGACATTGAATATCAGTGGCTGATACTCAACACAAAAAGAGAGAAAATCATACATCTCTTAAAATATACCACCCTCTAATGTTTAATCTTGCCAAAAATACTAAACTTAAATCTGATGAAGCTGCCCGCATCCAACTACTAATTTACAGGTAATATAGAAGATAGAGGAACTTGTTAAACTGCATCAAGGGAATACAGTCAACAAAACCCAGTCTGTGGGAAACTTTAGGACAGATGATCCAATATATTCAACAAATTGCAATGAAAAAAAGAGAAGGTGAGAGAACAGATTAAAAACAAGAAAAATTAAACCATAGCACTTAGGTA…
>chr2:110284272-110287272
TGTGTGACTCTGGTAACTAGAGATCCCTCAGACCCTTTTAGTCAGTGTGGAAAATCTCTAGCAGCCCAGCCGCCCCTCAACGCCTTCCACAGTTCCCCCTTCCTGGTGACCTGTAGACATGCACAGCTTTCTTTTGTCCTAAGCAAAGCAAAGCAAATGAAACCCAAACACTACTGTTTTCTGCAGCTGTTACCACGTGTCCTTGGCTCCTCAGGACCTCCTCAGCACCCTATTGCTCTGCTGTCCTGAAACACCTCCCTTTGTGGTCCAGGCCGTGCTATCTCCTTCCCCGTGCAGGGGCTGGGCTCCGAGCTTCTCCCCTGCCCCCACCCTCCGGCCTCCCCGGCTCTCCCTCGAGGTCCCATCTGTTCCCGCAGCTTCCATCGCCCTTTCAGGACA…
>chr14:35039181-35042181
TGTGTGACTCTGGTAACTAGAGATCCCTCAGACCCTTTTAGTCAGTGTGGAAAATCTCTAGCAGAACATTTTACATTCCTACCAACACCATATGAGAGTTCAAATTTTGTCACTCACATCCTTGCCAACACTTATTTTGTTTTTTTGGGGTTTTTTTTTTTGTTTCATTTTTGGAGATGGAGTTTCGCTGTTTTTGCCCAGGCTGGAGTGCAATGGCGCGATCTCAGCTCACCGCAACCTCTGCCTCCTGGGTTCAAGCAATTCTCCTGCCTCAGCCTCCAGAGTACCTTGAGATTACAGGCATGTGCCACCACGCCTGGCTAATTTTGTATTTTTAGTAGAGACAGGGTTTCTCCATGGTCATGCTGGTCTTGAACTCCCGACCTCAAGTAATCTGCC…
>chr18:31063845-31066845
TGTGTGACTCTGGTAACTAGAGATCCCTCAGACCCTTTTAGTCAGTGTGGAAAATCTCTAGCAGGCCTGAGATTTAAGTCCCCTTTAGAGGTTCTACTGGGGAAGGATCCACTTCCAAGCCCAAGTGATCATTTGTAGAATTCAGTTATTTGTGCGCTCTAGTACTGAGAGCCTCAGCTTTTCTCTAGTGTTTGTCTGGGGGTCTCCCTAAGTTCCTTGCCATGTAGGTCTTTAAAACATGACAGTGGCTGGGCGTGGTAGCTCACACATGTAATCCCAGCACTTTGGGAGGCTGAGGCTGGTGGATCACCTGAAGTCAGGAGTTCAAAACCAGCCTGACCAACATGGAGAAACCCCATCTCTACTAAAAATACAAAATTAGCTGGGTATGGTGGTGCA…
>chr7:86721437-86724437
TGTGTGACTCTGGTAACTAGAGATCCCTCAGACCCTTTTAGTCAGTGTGGAAAATCTCTAGCAACTTTCCTCATTTGTAAAATAGGGACAATAACACCTACTTCATAATATTGTAGTAAGAATAACATTAAATGAGAATTAAATTAATCAAATGAAGACATATATAAAAGTCCCTGGCATAGATCTTAGCACTAAGGAAATATTCAATTAATATCTGTTGAATTCCTAACTGCTGTGCCACT
>chr19:387059-390059
TGTGTGACTCTGGTAACTAGAGATCCCTCAGACCCTTTTAGTCAGTGTGGAAAATCTCTAGCACAGGAGCCACGGGCAGGGCACGTGCAAGAGGCCAGTGGTGGACTCAGAGGACAGGCAGACACACGGAGGACAGAGAAAGAGGGAGGGGAGAGAGAGAGAGACAGAGAGACGGAGAGGGGCATTGCCCTGTGTCTGGAGGGGAGGGGCTTGTCAAGGGCTGGGTTGGGGGTTGGGGCTGCAGAGGGACTGGGGGACTCGTCCCAGCCTCTCCTCCAAGGGCATCTTGGGCTGTTCCCCAGAAGCCGACTCTTTGGGCTGAAAATAGACCTCACAGCTCAGACACTGTCTCTGCAGCCACCTGGTGGCCCCTCACGCGTCCCCAGCTTCCCCGGAATG…
>chr14:86310120-86313120
TGTGTGACTCTGGTAACTAGAGATCCCTCAGACCCTTTTAGTCAGTGTGGAAAATCTCTAGCAGTCAGCTTTCCATACTCTTCAGCATATATGCATATTCATAATGCGCTTTAACGCATCCTTTGAATGAATTCCTAACTGCTGTGCCACT
>chr4:110718782-110721782
TGTGTGACTCTGGTAACTAGAGATCCCTCAGACCCTTTTAGTCAGTGTGGAAAATCTCTAGCAATACAATGGAAGAAATATTTGCAAACTATACATCTGGTAAGAAGTTAATATCTATCTAAAATACATAGGGAATTCCTACAAATCAAAAGCCAAGAACCAAATAGTCTACTTTAAAAAGTGGACAAAGGAGCTGAATAGACATTTCTTCAAATAAGATATGTAAATGGTCAATAGGTACTTGAAAAGGTGTTTAATATCACTAACCATTAGGGAAATTTAAATCAAAATCACACACCAGTTAGGATGGTTATTGTCAAAATAACCAAAGGTAACAAATGTAGCTGAGGATATGCAGAAAGGGAAATTCTTCTACAGTTGTGGAAGAATTGATAAAGA…
>chr15:90109296-90112296
TGTGTGACTCTGGTAACTAGAGATCCCTCAGACCCTTTTAGTCAGTGTGGAAAATCTCTAGCAAACTGTTGGGTACTGTGCTCACTATCTGGGTGATGGGATCAATTGTACCCCAAACGTCAGCATCACACAATATAGCCAGGTAACAAACCTGCACATGTACCCTGTGAATCTAAAATAAAAGTTGAAACTATAAATAAGTAATAGATAGAAAAAATTCCTAACTGCTGTGCCACT
>chr18:114528-117528
TGTGTGACTCTGGTAACTAGAGATCCCTCAGACCCTTTTAGTCAGTGTGGAAAATCTCTAGCAGAGACAGAGTGAGAATCCATCTCAATCAATCAATCAATAAAAATAAATAAAAACATTTTTAAAAGCTAAATCTGTAAATAGCTGCATATTGCCCCACCAGTGTCAAAATAATACTTTTTATAATCTCTTTTCAACTTGGTATAGAAATCACTACACATAAGTTAGTTCATTGAGACTTAAAACTAAATTCCTAACTGCTGTGCCACT
>chr2:188006546-188009546
TGTGTGACTCTGGTAACTAGAGATCCCTCAGACCCTTTTAGTCAGTGTGGAAAATCTCTAGCAGCCTAGATCTGAATATCTTTTAGTATATTCTACTTGGAGTTCATGGGCTTTCCTGGCTGTGTAGGTTGCTGTTTTTTATAAAATTTTGAAAGTTTTTAATGATTATTTCTTGAAATATTATTTTGCCTCTTTTTCCCCACCTCTGCTCCTTCTAGAATTTACATTGTGCATATGTTTGTACATTTTATGGTGTCACATAAGTCTCTAAGGCTTGCTTAATTTTTATTCATTTCTTTTCTGTTTGTTCCTCAAGGTGGATGATCTCAATGGACCAATATTCAAGTTTGCTGACTCTTTCTGACAACTCAAATCTGCTTCAGTACCTCTCGTGAATTC…
>chr1:10063399-10066399
TGTGTGACTCTGGTAACTAGAGATCCCTCAGACCCTTTTAGTCAGTGTGGAAAATCTCTAGCAAGAGATCAAGTCTCACTATGTTGCCCAGGTTGGTCTCGAACTCTTGGGCTCAAGCAATCCTCTCACCTCAGCCTCCCAAAGTGCTGGGATTACAGACATGAGCCACCCTGCTCGGCTAGAATTCCTAACTGCTGTGCCACT
>chr3:153548072-153551072
TGTGTGACTCTGGTAACTAGAGATCCCTCAGACCCTTTTAGTCAGTGTGGAAAATCTCTAGCATTTGGACTTCATAGACCCTAACTAGCAATCACAATAAAAATTCCTAACTGCTGTGCCACT
>chr2:161326278-161329278
TGTGTGACTCTGGTAACTAGAGATCCCTCAGACCCTTTTAGTCAGTGTGGAAAATCTCTAGCATCATTCTGGAATGTAAGTTGGAAAGAGGTTAACAGATTTCAAAAAGCTGAAATAAAATAAAGGAGACGAAAAGTTGACCTCGTAATGAATAGACACAACAGTGAAAATCAGGGAGGGGCTAGAAATTCCTAACTGCTGTGCCACT
>chr20:10590775-10593775
TGTGTGACTCTGGTAACTAGAGATCCCTCAGACCCTTTTAGTCAGTGTGGAAAATCTCTAGCATTTTTAGGTTCTTGAGGGTAGGTGAATGTAAACTGGAAAATCCCTGTGAAATGTATACTTCCTGCAAAATAACTTCCTTGATTATTTTCACCGATTTCATGTTTAGGGTGATACTGTTTGCAGCCACTTATGGGTGCTTCCCCAGATCTACACAAGAGCTTCACTGGCATCAATTCCTAACTGCTGTGCCACT
>chr1:157565131-157568131
TGTGTGACTCTGGTAACTAGAGATCCCTCAGACCCTTTTAGTCAGTGTGGAAAATCTCTAGCACAGGGCCATTGGGACTTAGGCAATAGGTCTTCTACTGGAGGGAAGGAGAGTTGATTTCCTTTGATGTATGCAACTAGACTCTTCTTTGCTCTGAGGAAGCTGCCCCTGCTATGTGCAGGTGGCCCTATGGCCAGGAAGGGACATAACTTTTCATGGCCTTCGTGTGTTTGAGACTGAGTTGATGGGCTCTGAGGTTAACCACATCCCTAGCTGCAGTTAATTCCTAACTGCTGTGCCACT
>chrX:49657338-49660338
TGTGTGACTCTGGTAACTAGAGATCCCTCAGACCCTTTTAGTCAGTGTGGAAAATCTCTAGCACCAGGTGTGCCTGTAATCCCAGCACTTTGGCAGGCTGAGGTGGGTGGATCACTTGAGGCCAGGAGTTTGAGATCAGCCTGGCCAACGCGGTGAAACCCCATCTCTGTAAAACAAACAAACAAACAAACAAAAATACAAAAATTAGCCAGGTGTGGTGGCAGATGCCTCTAGTCCCAGCTACTCGGGAGGCTGAGGCAGGAGGATCACTTGAACCCGGGAGGCAGAGGTTGCAGTGAGCCAAGATCATGCCACTGCACTCCAGCCTGGGTGACAGAGCAAGACTCTGTCTCAAAAAAAAAGAAAAGAAAAGAAAAAAGAAAAGAAAAGGAAGGAAGG…
>chr19:390059-393059
TGTGTGACTCTGGTAACTAGAGATCCCTCAGACCCTTTTAGTCAGTGTGGAAAATCTCTAGCACCCTCACGTCTCTGCTCGCTCCCGTATCCCCCATGAGCTGGTTCTGGGAGGCCGCGGTCTGGCTTGTGGGGACCCATCCATTTCTCTCCTGGGGCCTGAGCTGGGGTTGGGGTTCTAGAGCAGCGCAGGCCAAGACCCCACGGTAATGGGAGACAGAGGTGGGTAGAGCGTGGCCTCCAAGACATGATTCTGAACAATGCAGACCCATGGCTGTAACAGATGCAGCCCATGTAGCCTGAGAGTAGGGTCACTGTACAACTACAGATGCCATCAACAAAACTCCGTGTAGCAACATCCTCCCACTCAGTCCTCGAGCAGCCCTGAAGGCACAGCCAC…
>chr18:35425445-35428445
TGTGTGACTCTGGTAACTAGAGATCCCTCAGACCCTTTTAGTCAGTGTGGAAAATCTCTAGCATGGAGTGCAGTGTCAAGATCATAGCTCACTGCAGTCTCAGCCTCCTTGGCTCAAGCGATCATCCTGCCTCAGCCTCCGGAGTAGCTGGGACCATAGGTGTATGCCACCAGGAGAGATTTAACCAAGAGTCTGACACATTTTAAGGTCTGAAAAGAGAAATTAACCATCTATTCTCTCTGAAGCCTGCTACTAGGAGAGGCCTCTTTTACATAACAAGAACCTTGGCTTCCACAACCCCCCTTAACTCAAAACCTCTTTCTACTGACTTCAAGTCTTTATACAAAGCTTAACTCTTTTAACCAATTGCCAACTGGAAAATCTTTGAATCCACCTATG…
>chr7:131608241-131611241
TGTGTGACTCTGGTAACTAGAGATCCCTCAGACCCTTTTAGTCAGTGTGGAAAATCTCTAGCACAGTAGGATGAGATTTGGCACCAAGTTACATTGAGAGAAGAGCAGTGTTTTGCTCTAGATTCCCCATCTCTGATCAGAAGGACATACCAGCCAGGGAGGGAAGCCTGTGAGGATAAACTTTGCCATGCATCCCAGGTGCACTCCTGAAGAATTCCTAACTGCTGTGCCACT
>chr18:19357898-19360898
TGTGTGACTCTGGTAACTAGAGATCCCTCAGACCCTTTTAGTCAGTGTGGAAAATCTCTAGCAAAACTAAAAACAGAACTACCATATGATCCAGTAATCCCATTGCTGGGTGTATATATACCCAGAAGAAAGAATATCAGTATGTCAAAGAGAGATTTGTACTCCCATGTTTACTGCAGCACTATCCACAATAGCCAAGACATGAAATCAACCTAAGTGTTCATAAATAGATTGAAAGGATAAAGAAAATGTGGGCCGGGTATGGTGGCTCATTCCTGTAATCCCAACACTTTGGGAGGCCAGGGGAGAAACATCACTTGAGACCAGGAGTTCAGGACCTGCATGGGCAATACAATGAGACCCCTTCTCTAAAAATAGAATAGAACAGGAGGTACATAT…
>chr14:23253421-23256421
TGTGTGACTCTGGTAACTAGAGATCCCTCAGACCCTTTTAGTCAGTGTGGAAAATCTCTAGCACCTCCCTCCTCGGTCTCCCAAAGTACTGGTATTACAGGCGTGAGCCACTGCGCCCGGCCCTAGTCAACATTTTTAGGGTGACTTCAGTGAAGACTCAGGAGGTATGCTGATCAAATTTGCAGATTTCACAAAATTAAAGAAGGGATTTGAACTAATAAAATGAAGAAGGAAAAATCCCATATCATATAAGAATAATGCATAAAAACTCAGAGGAAAGTCACTAAGACTAAATATGAAGTCCTGTATCTGGGGGGAAAAAATCACTTTTTTTGTTTTGGAGAAAGGATCTTACTGTGTTGCCCAGGCTGCAGTGCAGTGGTGCGATCACAGCTCCCT…
>chr7:131611241-131614241
TGTGTGACTCTGGTAACTAGAGATCCCTCAGACCCTTTTAGTCAGTGTGGAAAATCTCTAGCACTTCCTGTCCCTTCTTCTCTTGCTTTGAAATGTCAAATAGGACTTAAAGGCTGGATAAATCTGATGAGGCTATTACAAGAAATGGACTCAGTTTTCAGTTGCATGTCTCCACTAACGTGGATATGAAATAAAAAAGGAACCGGATAAGATAAAAGCAATTCCTAACTGCTGTGCCACT
>chr7:121727432-121730432
TGTGTGACTCTGGTAACTAGAGATCCCTCAGACCCTTTTAGTCAGTGTGGAAAATCTCTAGCAGCCAAGCACCATTTAAAATTCCTAACTGCTGTGCCACT
>chr8:18844527-18847527
TGTGTGACTCTGGTAACTAGAGATCCCTCAGACCCTTTTAGTCAGTGTGGAAAATCTCTAGCAATGGGGTGTAAGGAAAGGAAGAATGACATAGATTTCTGCCTCAATTAATGGGGATTCTTGGAGTTGCCATTTATTGAGATGTAGCACTCTTGTTGGATATTGCTTTGTGTTACATCCTTCCACCTAGACTATAAGCTTCTTAGATCAAAGATAAGGCAGCATTTCATCTTTCTTCACCATTGATTCTAGCACAGTGCTGAGGCATTAGAATAGCCACTTGGTTGGGCATATGTCAGGTGGGAAGTTGATCCAAACCCCACTTGCAGGGTGGCTCTTGAGAGGCAGCTTAAAGGAATAAAAAGTGCCATTTGTTAGGATATTTATTGTTGTTGGTTT…
>chr8:146271643-146274643
TGTGTGACTCTGGTAACTAGAGATCCCTCAGACCCTTTTAGTCAGTGTGGAAAATCTCTAGCAAAAGTGCTGAGATTACACGTGTGAGCCACCACGCCTGGCTAGTTATGGTTTTCTATGCTTTTTTCTTGATTGTTTCAGATTCTGAGACCCAGCTAACTACAAACATGGAAGTTTTTAAATAAATAGAGCCACTTGAGGCCCAACACTGTGGCTTACACTTGTAATCCCAGCACTTTGGGAGGCCGAGGCAGGCTGATCATGAGGTCAGGAGATCGAGACCATCCTGGCTAACACGGTGAAACCCTGTCTCTACTAAAAATACAAAAAAAGTAGCCAGGCGTGGCAGTGTGCGCCTGTAGTCCCAGCTGCTGGGGAGGCTGAGGCAGGAGAATGGCA…
>chr6:29441567-29444567
TGTGTGACTCTGGTAACTAGAGATCCCTCAGACCCTTTTAGTCAGTGTGGAAAATCTCTAGCAGCCCAGGGGTCCCCAGGAAGGATGGACTGGGGTGACAGAGGACAGAACTCCGAGCAAGGTGACTGAATAAGGATGAATGACACTTGTCACTCTCAGAAATATGGAGCTTGCAGAAGCCAGGAAGGTTGAACTAGTTTACAGTCCCACCAACAGTGTAAAGATGTTCCTATTTCTCCACATCCTCTCCAGCACCTGTTGTTTCCTGACTTTTTAATGATCACCATTCTAACTGGTGTGAGATGGTATCTCATCGTGGTTTTGATTTGCATTTCTCTGATGGCCAGTGACTATAAACTAGTTCAACCATTGTAGAAGTCAGTGTGGCGATTCCTCAGG…
>chr3:137919623-137922623
TGTGTGACTCTGGTAACTAGAGATCCCTCAGACCCTTTTAGTCAGTGTGGAAAATCTCTAGCATGGAAAAGTATTATGTGGAAGCAGTTTTCCTTTTATTAAGGTGACTATCTGTGATAGGCCCCAATGATCCCCACCTCCTGATATTCACGCCCTCGTGCAATCCCTCACCTTGAGTGAGGACTGGATCAAGTAAGTAGGTTCTAGCAAATGGAATGCAGCAGAGGTAATAAGATGCCATTTCAGAAACTTCCAAGTTCTCCCTGCCCCCTCCCTTTTTCTCTAACAGAAACTAGTTGTCAGGCTGTGGAGCTGCCCCGTGGAGAGGCCCACATGGCATGGAACTAAAACCTGCCAACAACCACATGAGTGAGCTTAGAACTGAATTCTCCCTGAACT…
>chr16:71182374-71185374
TGTGTGACTCTGGTAACTAGAGATCCCTCAGACCCTTTTAGTCAGTGTGGAAAATCTCTAGCAGGGGTGATCTGTGTGTAGATAGAAACTTGAAGGTACACCCAGAGAAGGAGCAGCACAAGGCATCTAGAGTGTAGTTCAGAGTTGCTGGCTTTGTGGACGTGTATTTGAGGAGGACGACTCAAGCCCTTGTCTTAGGTCCCATGGTTAAGTGGCCCTAGCTCCACATTGCTCAGCAGAACAATGCCACAGACCAGCCAGTGATGTGGTCTATCTGTTTTGTCTATTAGTTTTAGCCACACTCGTTGGCTGCTAGCAAGAGAAACTAGCTTAAGAAAAGGGGGAATGTTTGACCCATATAACCAAAGGGTAGAAGGCTGAAAGCACAGCTCATAACAC…
>chr10:94340905-94343905
TGTGTGACTCTGGTAACTAGAGATCCCTCAGACCCTTTTAGTCAGTGTGGAAAATCTCTAGCATTCAAAAACTGAACACATCCCTGTAAACACACCCAGAAGCTCTGCCTTATTCTCCGTTTCAGTCACTGTCACCCCAAGGGTAAACACTAACCTGACTTCTAACACAATAAATTAGTTTTGCCTGGATTACAGTTTAATATAAATGCACTCATACAGTATATACTCTTTTGGGTCTGGCTTTGTTTAACTATCTGGTGAGATTTATCCATATTTTTTAGAATAATTTTTGTTTGTTCACTTTCTTTTCTTTTCTTTCTTTTCTTTTTTTTTTTTTTTTTTTTTTTGAGACAGTCTCACTCTGTTGCCCAGGCTGGAGTGCAGTGGCGTGATTTCAAC…
>chr17:31647069-31650069
TGTGTGACTCTGGTAACTAGAGATCCCTCAGACCCTTTTAGTCAGTGTGGAAAATCTCTAGCATCTAATAAGGAGCTCGTGGAGCAGTAAAAAGCAGGAGTTAATAGAAGCCACACCAGCCTCAGCAGCATCTGACACCCATACCAGCCCTGCGTGTGAGAAAATGTTTGGATAAAATCAGAAGCTGAACATCTTCCAAACAGACATTTCCTCCCTTCTAAGAGGGCTCTCTATAAAATCCTCTTGTAAATTCCTAACTGCTGTGCCACT
>chr17:29086781-29089781
TGTGTGACTCTGGTAACTAGAGATCCCTCAGACCCTTTTAGTCAGTGTGGAAAATCTCTAGCATCTACTAAAAATACAAAAAATTAGCGGGGCATGGTGGCGCATGCCTGTAATACCAGCTACTCTGGAGGCTGAGGCAAGAGAATTGCTTGAACCCAGGAGGTAGAGGTTGTGGTGAGCCGAGATTGCGCCATTGCACTCCAGCCTGGGCAACAAGAGCGAAACTCCGTCTCAGAAAAAGAAAAAAAAAATTAGCTAGTGTGGTGGCACCCGCCTGTAATCCCAGATACTTGGGAGGCTGAGGCATGAGAATTACTTGAACCTGGAGGCAGAGGCTGCAGTGATCTGAGATCAAACCACTACACTCCAGCCTGGGTGACAGAGGAATTCCTAACTGCT…
>chr8:58512754-58515754
TGTGTGACTCTGGTAACTAGAGATCCCTCAGACCCTTTTAGTCAGTGTGGAAAATCTCTAGCACCTAAACCCAACTTCTTAGTCTCTCACTCAAGTTCTTCCTCAGGCAGATTTCCAACATCAACCTTATTTTTGACCTGGCCACTCTCCTATCTAGCAGGCAGCGATATTGCTGTCTCCCCAAGTCCCACATTTATCCATCTCTGTGGTTTGGATTTTGTCATCTTTTCTACCCATAATACGTTCATCTCTCATTTCCATATCAAAATCTTTCCCATTGCTTAAAATTCCTAACTGCTGTGCCACT
>chr10:131336989-131339989
TGTGTGACTCTGGTAACTAGAGATCCCTCAGACCCTTTTAGTCAGTGTGGAAAATCTCTAGCAAGCTTTTCCTATATTTTTCTGAAAAGGCTTATGTGAAAAAAATAAAAGAATGAAAAACAAGGGTAAGCCCTTGGTAAGTGAAAGATGAGCCCCCTTAGCTCCCCAGCTTCCAAGATCTACAAGTCCTACTGCTACTATTTTTGTAATCTAAGTATGACCCAGGGTGATACGGTCCATTTTTTCAAGTAATCAAATACGGCAATCAACATTATGGAAAACTAAACAAGCCCCAAAATAACATTAGAAAAGTAAACACATACAGCCTGGCCCCTCTCATTAGACTGTGGGCACTGCAGGGAATCTGACGAGGTCAGAGCTCTGCAGCTGCGGGAAGAT…
>chr10:110073884-110076884
TGTGTGACTCTGGTAACTAGAGATCCCTCAGACCCTTTTAGTCAGTGTGGAAAATCTCTAGCACCATTTATATTTAAAGTTAATATTGTTATGTGTGAATTTGATCCTGTCATTATGATGTTAGCTGGTGATTTTGCTCGTTAGTTGATGCAGTTTCTTCCTAGTCTCGATGGTCTTTATATTTTGGCATGATTTTGCAGCGGCTGGTACCGGTTGTTCCTTTCCATGTTTAGCGCTTCCTTCAGGAGCTCTTTTAGGGCAGGCCTGGTGGTGACAAAATCTCTCAGCATTTGCTTGTCTATAAAGTATTTTATTTCTCCTTCACTTATGAAGCTTAGTTTGGCTGGATATGAAATTCTGGGTTGAAAATTCTTTTCTTTAAGAATGTTGAATATTGGC…
>chr9:71380315-71383315
TGTGTGACTCTGGTAACTAGAGATCCCTCAGACCCTTTTAGTCAGTGTGGAAAATCTCTAGCAGCAAATATTTCATAATGATGCCTAGTACAAATTCCTAACTGCTGTGCCACT
>chr7:107171853-107174853
TGTGTGACTCTGGTAACTAGAGATCCCTCAGACCCTTTTAGTCAGTGTGGAAAATCTCTAGCAGAAACATAAGTGACTGCAAAATAGTAATAATCCAATTCTGTCATTTTGTATTTATAAGCATATGAAATTTCTCTATAAAAATAAACTTTACCTCATTGACTATTTGTTTACCTAGGAGTATTGTTCATACTGAAAACTAAAAATAAATACTTAATCTTTCCCTTATTAGTTTTCAAAATGAAGAAATAATTTCCTAATATTCACCAATAATGAAAAATTAGTCGGTGAGGGCGGGGGGGAGGTGGGTGTTCTGGGGTTTTGCTTTTTTTTTTTTTTGATATCATTATGAAATTCCTAACTGCTGTGCCACT
>chr13:34584062-34587062
TGTGTGACTCTGGTAACTAGAGATCCCTCAGACCCTTTTAGTCAGTGTGGAAAATCTCTAGCAACAGCTATGGCTACAAAGGGGAACAGCGGCAAGGCAGGCAACTGGGAAAAAAGCGATACGATGACTTGGGCAAATGGCTTAAGCCAGGTTATTTCTCGCTTTGCTCACTTTTGGCTATGCAAGCAGATCCCTGTGGCTGTGATTTGGTTATTGTTGTTGTTCTTTAATCACTTATGGTAGTGGCAGCTCATTTGGTTTCTGAATTCCTAACTGCTGTGCCACT
>chr10:71815790-71818790
TGTGTGACTCTGGTAACTAGAGATCCCTCAGACCCTTTTAGTCAGTGTGGAAAATCTCTAGCACATACTATATGGTACTATTGATATTAAAACGATATAAAATTATACATCTCTATAAGTAAAAATTCCTAACTGCTGTGCCACT
>chr11:5487982-5490982
TGTGTGACTCTGGTAACTAGAGATCCCTCAGACCCTTTTAGTCAGTGTGGAAAATCTCTAGCAAAATCATTTTTCACCATTAGAGAAAGACGTCAACCAATGTAAAAAACTATATAGACACAAGAAAAATAAAGGATAATATCTAAAAATTCCTAACTGCTGTGCCACT
>chr5:11250305-11253305
TGTGTGACTCTGGTAACTAGAGATCCCTCAGACCCTTTTAGTCAGTGTGGAAAATCTCTAGCAAGACAGATCATGAAAGAAAAGAAAAGGAGAGGTGTAAGAACTGGTTGAGAGCACTGATGATTTTTTTCTTCAGGTATGACCTTTTATTCTCTGTTCCATCTCCTGACCCTGGGCCCTGGAATAACCTCAGACTGAGGTTGCCTGAGATTATAAATGGAGAAAGCATAGCAGAGATATTTATTTGCAAACAGTTCATTGCTTTATAAAAGTCAGCAACATAAAATATCTCTGTGTGAGATACTGCTATTTTTAGATTACACAACTCTTGATTTAGAGGGGAGAAGGCAATCATAATTCCTAACTGCTGTGCCACT
>chr14:35036181-35039181
TGTGTGACTCTGGTAACTAGAGATCCCTCAGACCCTTTTAGTCAGTGTGGAAAATCTCTAGCAAGCCACTATGGAAAACCATATGGCAGTTACTCAAAGGTTTGATGTAGAGTTACCATATGACTCAGTGATTTCATTCCTTAATAGTGAGAAATGAAACCATGTCCACATAAACACTTGTATGCAAATGTTCACAGCAGCATTATTAATTATATCCAAAAAGTGGTAATAAACCAAATGCCTATCAACTGATGAATTAATGTGATATAACCATACAGTGAAATACTACTCAGCAGTAGAAAGGAGTGAAATATTGATTTGTGCTACAACATAGATGAACTTGAAACATGCTAAGTGGCAGAAGCTAGGCACAAAAATCACACTATTCCATTTTTATGA…
>chr7:121724432-121727432
TGTGTGACTCTGGTAACTAGAGATCCCTCAGACCCTTTTAGTCAGTGTGGAAAATCTCTAGCAACTCTCCAAAGTGAGTCTCTGAACTGAAAAGACTCCAGTGGTCCTAACATTGCAGTCAGCATAGCCCTTTTCTTTCTGGGGCTTCATCCACAGATAAATGAGTTTCCATTTTCTCTCTCATACAAAGGCACGTTCAGAACCCATCTACTAATAAGGCATGAGAATCATTAAGTTTAGCCAAAGGCCTCTTCAGGCAAATCCTGTGAATCCACCTTAAAGTACATTGGCAGCTCCCTGGTACAGTGTTATTTTGTGCAGCTTTAGAGAAACTGGTCAGAAATTCCTAACTGCTGTGCCACT
>chr4:18611856-18614856
TGTGTGACTCTGGTAACTAGAGATCCCTCAGACCCTTTTAGTCAGTGTGGAAAATCTCTAGCACCAGTACTGGTCCCTGGTCTGTTAGGAACTGGGCCGCACGGCAGGAAGAGAGTGGTGGACAAGCCAGCATTACCACCTGAGCTCTTCCTCCTGTCAGATCAGCAGCGGCATTAGATTCTCATAGGAGCACAAATTCTATTATGAACTGCCCTTGTGAGGAATCTAGGTTGCATGCTCCTTATGAGAATCTAACTGATGCCTGATTTTCTGAGGCAGAACAGTTTCAACCTGAAACCATCCCTTCCCCCAACCCTCATCTGTGGAAAAATTGTCTTCCACAAAACTGGTCCCCGGTGCCAGAAAGTTTGGGGACTGCTGCATTAGATGATACATGCA…
>chr3:87259900-87262900
TGTGTGACTCTGGTAACTAGAGATCCCTCAGACCCTTTTAGTCAGTGTGGAAAATCTCTAGCATACAAGAAAAATAAACAACACAAATAAGTAAGTTAAACCACCCTGATTTAGTGTTAGGAAAGTCAGAAGGAAACAGAATTTCAAGGATGAGTAGTCAAAACTGTTAAATATCATACAGAATGTATAAAAAATATGAAATGGAGAAAAAGACATTTTATTTTGTAATTATAACCGATGACCTTCAGAAATGCAGCTTCATTAATATAGGGACAGGAAGTCAAAATGCATGGAATTAAAGACCAACTCATGGTGGGAAAGGAAGTGGAGGCAGCAAGGATCAAATACACTTCAAAAGTTTCAGAGTAAAATGAAAGGAAGTAGATAGTTTCCAAGACA…
>chr13:32357157-32360157
TGTGTGACTCTGGTAACTAGAGATCCCTCAGACCCTTTTAGTCAGTGTGGAAAATCTCTAGCACATGGCTTCTTAAACACAGGGATCATTTCTTTCTACTGACTGGAGTATAGTTAATTCCCAATAAATGTTTGATAATGAATAACTGACTAACTGAAATAATATTAATTCCTAACTGCTGTGCCACT
>chr20:10587775-10590775
TGTGTGACTCTGGTAACTAGAGATCCCTCAGACCCTTTTAGTCAGTGTGGAAAATCTCTAGCATATATCCTGACCAACCTTAGCCTCTATGCTCAAATCTCTGGTGCCAAACAAGTGTGACAAACTTGGACATTTTGAAGAATTCCTAACTGCTGTGCCACT
>chr3:125533382-125536382
TGTGTGACTCTGGTAACTAGAGATCCCTCAGACCCTTTTAGTCAGTGTGGAAAATCTCTAGCACTGGAAGCAGCAGTCTGGCCTGGGCTTGTTCTTTTGGTGATAGCAGGAGTGAGTGAGCACAAATGAATGCACACTTTCCAAGTTTTTGGTCATGTAGATTAATATTCCAGTGGCCAAAGCTAGACATGTGACTAAATGCAACATTAGGGGCTGGAGAAATATACTCCAATTCTTCAGTGGGAGGAGCTGCAGAGACAAATGGCAGAGTCTTGGTTACAGGGAGGACATGGATCCATTAATGTACCTTAATCAACGGCAACACTCTAACCACCAATACAATTCCTAACTGCTGTGCCACT
>chr9:122649719-122652719
TGTGTGACTCTGGTAACTAGAGATCCCTCAGACCCTTTTAGTCAGTGTGGAAAATCTCTAGCAACATCATGATACCTGCTGGTTGGCTTTGAATGCTTTAGAATCCCAGAATGCCTCTTCTATCCCCAGTCTTGTGGCTTAAAGATATAGCCCTGCAGGATGTGTCAGTGAATCCTCTGACCCAAGCTTACCTGTCCAGCCTCATCACCTGCCATCTTCTGCTACCAGACACACAAACACATACACATGCATGCACACACACATATATATGCACACATGCTCACATACACAGTCACACAGGACACATACTACATGCACACACACAAACATGCAATACACCCACACATATGCAATGCATGTGCATACATGCACACACATGTGAGCACACATGCACACATA…
>chr14:86307120-86310120
TGTGTGACTCTGGTAACTAGAGATCCCTCAGACCCTTTTAGTCAGTGTGGAAAATCTCTAGCAAAGGATCATGAGAGGGCTAGCTAGAAACCTCAAAGGAGATCCACTGACCTTGGGAATGGGATCATTAAATCCCAGAACACAAGAAAACTGCACTTTCATTAGGCTGCAGTTAGACTGAATTCCTAACTGCTGTGCCACT
>chr10:84780189-84783189
TGTGTGACTCTGGTAACTAGAGATCCCTCAGACCCTTTTAGTCAGTGTGGAAAATCTCTAGCAAGTCAGCTGAAGGATTTCAGGAAAATTCCTAACTGCTGTGCCACT
>chr1:244176016-244179016
TGTGTGACTCTGGTAACTAGAGATCCCTCAGACCCTTTTAGTCAGTGTGGAAAATCTCTAGCAACCTCTAGGTTTTAATAACACCACACTACTTGTAGTTTTTCCAAACACCATGTCTTTTCATATCTCCATGACTCTGTTTATGCCATTCCCTCCGTCTGAAAGCCCTCTCCAGTTTTCTTGGCGCAGTTAACATATACAAATCCTTTAGGACTCAAAGAGATTGGGTTGGGGACTCTTCTACAGACGTTCATTGCTTCCCTTACCTACTGTTTTATATTGAAATGATCTGCTAGGTGTCTATCTCCAATATGCAGAAAACACCTACCATGTACCAGATAATGTGCTATGCTTTGTGCTGTGCAGAATGGCATATATGATTCCCGCTCCCACTAAGCA…
>chr17:31644069-31647069
TGTGTGACTCTGGTAACTAGAGATCCCTCAGACCCTTTTAGTCAGTGTGGAAAATCTCTAGCACTCATCCCAGGGATTCATCCCAGGTTGCACATGAATTCCTAACTGCTGTGCCACT
>chr4:177662254-177665254
TGTGTGACTCTGGTAACTAGAGATCCCTCAGACCCTTTTAGTCAGTGTGGAAAATCTCTAGCAAAGAGTCCAGGTATTTATTTTTAAACCAAATGCTCCATTTTGGTAGGCTTTCTTAGTAGATCGGAAAGTTATACAACACAGGGAAGATTATGTTTGTTACATTTAAATCCTAACATTGCAGCATGGAAACATTTTTAGTGTACGGAACAGGAAAAAAATGTTTGTGCTAATTCCTAACTGCTGTGCCACT
>chr8:143365478-143368478
TGTGTGACTCTGGTAACTAGAGATCCCTCAGACCCTTTTAGTCAGTGTGGAAAATCTCTAGCAAGGGTGGCCTTGGGTGCCACCCCGCGTTGATGGTGGTAGTGACCTGGGTTGGAGTCTGTCTAAATGTGGGTTGGATGCGGATTCCAGCATTTTCCAGCTGTGTGTCATTGGGCAGTCACTAACCCTCTCAGTGACTCAGGTTCCGTCTTCCCTGTCAAATGCAGCAATAACAGGTGAGTCACATGCCGCATGAGGAGATGCTTCTGCCTGTGAAGCCCTTGGGAAGGCCCCTGCAAGTCCCTGAGGCCATGAGCCACCAAGACCAGGCTCAGGGTGCACCAGGCCTGGGTATGCTCAGTGGCCAGGGTCGAAGTTGGTGGTGAGGTCATGCCTGGC…
>chr7:86724437-86727437
TGTGTGACTCTGGTAACTAGAGATCCCTCAGACCCTTTTAGTCAGTGTGGAAAATCTCTAGCAGATGTTCAATGGAAGTGGAGTATTTTGCCCAAGATTAAGTAACTATTTGTTAGGGAAATCAAGATTCAAAACAAGTTATTCCAGGCCCCACATTAAGTGTTCTTTCAGTAACTCCCTCCATGAGTGAAAGACATAAAAAGGCATATTTGAAAGCTTATAATACACACACACACACACACACACACACACACACACATATAATCATTAGAACTTGACTGAAAATGGCATGAGCAGTCATGGGATGTAGTTAGTTCTCCGTTATTGGAGGTAATCAAGTAAAAGCTAAATGACTACTTAACAAGAATATTATAGACAGGTTTCAATGTCAGACAACAC…
>chr9:36723659-36726659
TGTGTGACTCTGGTAACTAGAGATCCCTCAGACCCTTTTAGTCAGTGTGGAAAATCTCTAGCAGGCCCACACTGAGCACTTCCCCCCTTAGCTGGCACCACAAGGCTTCAAGGCTTCACATAATGAGGTACAGAAAGCGGGCCCTCGATGCTCTGTGGATCACGCTCTAAACAAACAGTATTCTCAGCCTTGGGTTTCCCACCCTCCTGCCCCACCCCCGCGAGCATTTAACTTAGTGCTGCTTTCAGGACTAGGTAGAAACTGGCCGCCCTCCCTGGAGTCTGTGCTGACCTCACATCGTCCACAACAGGGTAGAAATGCCCCACCAGCTGACCTTTCAGAAGCCTCCTCTGGAGGCTAATCGGGCACACTGGGTGGGGGAAGGTGCCGTCATGGTTC…
>chr10:71812790-71815790
TGTGTGACTCTGGTAACTAGAGATCCCTCAGACCCTTTTAGTCAGTGTGGAAAATCTCTAGCATACTGTTCTGCAATTTGCTTTTTTCATTAATAGTACATCTTGGTGATCTTTTTCTGTCTCAGTATGTATAGATCTGCTTCATTCTTTTGAACTGCTGCCTAATATTCCAGAAGACAGATGCACCAGAGTTTATTTAGCCATTCCCTGTTGATGGCTGTTAGGCTGTTTTCTACTTCAGAATGACCAAAATTGCAATGAACATCCTTATACATGCTGAGCTCACGGATGCCTGCTTCTTTGGGTGACATACTGAGAAATGGAATGGTGAGTCACAGAATGTGTGCATTATTAATTTTATAGTGCCAAACTGCTCTTCCAATTGGTTATATCAATTTA…
>chr6:100924963-100927963
TGTGTGACTCTGGTAACTAGAGATCCCTCAGACCCTTTTAGTCAGTGTGGAAAATCTCTAGCACCTGTGTTCCTTCGTCCACTGGCCAGCACTACTCAAGAGTCTGTGTCACATTTTATACCTGCACAGGCCCATGCTTTTACTTGTATTACATGCAGTGAGGCAGAGTGATCTAGATCTGTTTTTTGTTCATTTTCTGAAGAGATAGAACATTTATGTCAAATCCAATCTACCTTGATCAGACAGGAAATATAATAAAACATTTAAGACAAATCTTTATAGAGCAAAAGTTATACCAGTTTGTAGTTACAAAAATCATTGCTGGTGACCCTAATTCCTAACTGCTGTGCCACT
>chr3:48686429-48689429
TGTGTGACTCTGGTAACTAGAGATCCCTCAGACCCTTTTAGTCAGTGTGGAAAATCTCTAGCAGCCTTGCCAGATTAAAGGGCAACCAGGAAAGGCTCAGGAGTTCAAGGGCTAGGGTGTGGTATCTGGGGCCCACCACAGGCCAAGGAAGGTCTTAGGTTGCAGGAAAAGGTCTGGGCAGTCTCACCAGCAGACTGAGCTCTCGAAAGGCAGGGGAGGTACAGTTGAAGAGGTCGGGCTCCAGCCAACCCTGGGCCTCATCACACAGCCGCACAGCAGCACCTGGAGGCAGGCAACCCCTGGTCAGGCCTGGGGCCTGGATACCTTTGCTGAGGAGATAACCGCAGCACCCTCTCCTATGCTGGGGGAATCCCTGAGGCAGAAGTCAGAGTCATGAGC…
>chr14:32057172-32060172
TGTGTGACTCTGGTAACTAGAGATCCCTCAGACCCTTTTAGTCAGTGTGGAAAATCTCTAGCATAAGGAGGGAAAAGTAAATCAGGAATAAAACACCTAAGATTAAGAGAAGAAAAACTTTAAATCTTGGTCTGTATAATTTTTAAAAAAATAAAATAAAAGATTTTAATGCCCTTAGTAAGTAAAGTCTTCAAATACAGAGAAAATTCCTAACTGCTGTGCCACT
>chr2:86629065-86632065
TGTGTGACTCTGGTAACTAGAGATCCCTCAGACCCTTTTAGTCAGTGTGGAAAATCTCTAGCACCAGTCAAGTTGACACCCAACATTAATCATCACAAAGTTGTCTTAGTGCATTTTAGTGTGTTACAGTGTTACAGGCTCACACCTGTAATCCCAGCACTTTGGGAGGCTGAGATAGGTGGATCGCTTGAGGTCAGGAGTTCGAGACCAGCCTGGCCAACATGGTGAAACCCCATCTCTACTAAAAATACAAAAATTATCTGGGCATAGTGGCCCATGCCTGTGGTCCCAACCACTCAGGAGGCTGAGGCAGGAGAATCGCTTGAACCTGGGAGGCAGAGGTTGTGGTGAGCCGAGATCATGCCACTGCACTCCACTCTGGGTGACAGAGTGAGATTC…
>chr12:95302000-95305000
TGTGTGACTCTGGTAACTAGAGATCCCTCAGACCCTTTTAGTCAGTGTGGAAAATCTCTAGCACAGGACTCTATCCTCAACTCTGTTCTCTATTTGCACGCTTACCATAGATCATTTCATTCAGTCCCTTTGTACCATTTATAGGCTAATGATTCCCTAATTCATGTCTCTAGCCTAGACCTCTCCCCTGAACTCAGACTCACAACTGCCTACTCAGCATCTCCACTAGGATATATAATAAACATCTCAGAGTTTACAAATCTAAAACTAGATTTTATTTAAAAAAGCAAAAACCTGCTTCACTTCCAGTGTCCCTGGGTCAATCTATGGCAATTCCATTCTTCCAATAGGGCAGTCCTAAAGACTTGAGATCACTCCTCACTTCTCTCTTTTTATGGC…
>chr20:12385395-12388395
TGTGTGACTCTGGTAACTAGAGATCCCTCAGACCCTTTTAGTCAGTGTGGAAAATCTCTAGCACTATAAACATGGATCTTTCATCCATATCCTGATGAAAAGAGTCAAACTCTGTAAAATATTTGAATAGATTTATTCTGAGCCACGTATTAATGACCAATGTCCTGTGCCACAGCCCCAGGAGATCCTGAGAACATGTGCCCAAAGTGGTTGGGCTACACCTTGGTTCTATACTTCTTAGGGAGACATCAGACATTAATCAATATATGTAAGATGTACATTGGTTTCACCTGGAAAGAAAGGACAACTGGAAGCAGGGGCTTCCAGGCCATAGGTGGATTCAAAGATTTTCTGATTGTCAATTGGTTGAAAGAGTTGTTATCTGAAGACCTAGAATCA…
>chr20:25342782-25345782
TGTGTGACTCTGGTAACTAGAGATCCCTCAGACCCTTTTAGTCAGTGTGGAAAATCTCTAGCAACAAAAATGAGCATGTAGAGTATTAATCTTTAAGAATTCCTAACTGCTGTGCCACT
>chr17:9287595-9290595
TGTGTGACTCTGGTAACTAGAGATCCCTCAGACCCTTTTAGTCAGTGTGGAAAATCTCTAGCAACTATATATAAACTCAGCTGTGTTCAATGCTGATGAGACAAAGACTGAAGCTATGTGTCCAAGTCCTCCCATCACGTTTTTAGGAAGAATACTATGCCCAGAGCATCAGGATGTCACAAGATCTCGAAATCACTTCCTTTGAGCGTTTGCTAAAGTTTGGATCTAAGTATCTTTAACCTAGAGGAGAAGACCAAGGAGATATATGAGGAAAATTCCTAACTGCTGTGCCACT
>chr5:4181758-4184758
TGTGTGACTCTGGTAACTAGAGATCCCTCAGACCCTTTTAGTCAGTGTGGAAAATCTCTAGCAATGAAATAAGCCAGTCTTCAACCATTTATAACAAACTGTTTGTATTATGTGTTGCATATTGCATATTATATATGCTTTTAATTTTGTTTTTATTGATATACAATAGATGCATGTATTTTCAAGGTACATGTGATAACAATACATTCACACAATTTGCAAAGATCAAGTAAGTGTAATTGAGATATCTATTTCATATCCATTACAAATACATTAAAAATTGTCTGTCTTTATGATAGAAACATTCAAATTATTTTCCTCTAGCTATTTTGAAATTCACAATAGATTATTGCAAACTCGTCACCTACTGATCGATCAAATACTGGGCCTTATTTCTTC…
>chrX:104406033-104409033
TGTGTGACTCTGGTAACTAGAGATCCCTCAGACCCTTTTAGTCAGTGTGGAAAATCTCTAGCATTTTTGGTAACAAGATATGAGGCAAATGGGTACAACAACTGTACAGTATAAATTCCTAACTGCTGTGCCACT
>chr3:48683429-48686429
TGTGTGACTCTGGTAACTAGAGATCCCTCAGACCCTTTTAGTCAGTGTGGAAAATCTCTAGCATTTCTCCCTGTGAAGCTTTAGAGGAAGGCCTAAGGGACCACAGAGCAACCATCTCCTTGTCTTGGCAGCTGGATGGCCTAGAGCTGAACAAGACGGCACTGGATACCATGGAGGCCAAGAAGCTGGCTCAGCGGCTACGGGAGGTGACTGGCCACACTGACCACTATTTTAGCCAAGATGTTCGAGTCACTGCCCGCCTGCTGGCCCACCTGCTGGCCTTCGAGAGCCATCAGCAGGGCTTCGGGCTGACAGCCACACAGGATGCCCACTTCAATGAGGTGGGGCTGTGCCCTATGTTCTCAGTGCCTTGGCCCCCCAGCTCCCAGCCTCCTGCCC…
>chr20:48494428-48497428
TGTGTGACTCTGGTAACTAGAGATCCCTCAGACCCTTTTAGTCAGTGTGGAAAATCTCTAGCAGACTGTGAATGTTTGCTTGCTTAATAGTTTAGTACCATATTGGAATGAAATCATTGGGGTTGAATAATCCATTCTTTGGTTTGTTTCAGAAACATGTGTGTTTGCATTTCTTGGCCTGTCCATTTTTAGTTTTCCTCACAAGTTTGAAATTCCTAACTGCTGTGCCACT
>chr3:153545072-153548072
TGTGTGACTCTGGTAACTAGAGATCCCTCAGACCCTTTTAGTCAGTGTGGAAAATCTCTAGCAAATATGTATGCAACTGTATAAGAAGTTGTTGTTTTACAGGACAACAAAAGGAATAATGGGCCTAAACTCATACTATGGAAATTCCTAACTGCTGTGCCACT
>chr6:10160940-10163940
TGTGTGACTCTGGTAACTAGAGATCCCTCAGACCCTTTTAGTCAGTGTGGAAAATCTCTAGCATCATTCTTTACTAAGCTAACTTCTCTCTCCGCTCACCTCTGTTCTTTTCTCCCTCTCCCTGTCTCCCAGGGCCACTCTGGAAGAAGAAAGAACCACCCAGTTGAGCTGGTCATTCACTTGTAGGCATTAGAATGGCAGAGCTGTCACCTGTGGGCTGTTTAGGCTGCAAACATTACTAAGCTGCTTTACAGAAAGTTATGTAAAGAGCTGTTAATGTTCTCTGAAGACTTTCCTGCCATGCTGGCTGTACAGGCGTTTGGAAAGAGGCAGGTCGAGACGTGTGTGGACGCTACCCCTCGCTATTTATGAGCTGAGCAGCTTGCGGTGAAAAGCTGT…
>chr19:4426262-4429262
TGTGTGACTCTGGTAACTAGAGATCCCTCAGACCCTTTTAGTCAGTGTGGAAAATCTCTAGCAATGGAGGAGGGTGCAGCCTGCAGGGTGAGAGGGAGGACAGCTGCCCAGGTGCAGCCCCAGAGCATTTTTAGCAAGGGAGGTTCTGTGGAATGAGATTTGCAAGAGCGAGGTGTTGGGGGGTATCCTTCACTGGAGACCAGCAGGGAAATAAGATTCCTCCACGAGGAGCTGGGAAGACAGGGAGAGGAAGACTTCAGGAGCTTACAGGAAGGCCAGGTGGAGAGAGGCCTGAGCCAGCACCGAAGCCCAGGGCCCGAGGGCACTAGGAAGCAAGCAACAGAAGGACCCAGAGCTCCCACCCCGGGGACCCCAGGGTTCAGGATGCTGGCCTCCAGC…
>chr8:58509754-58512754
TGTGTGACTCTGGTAACTAGAGATCCCTCAGACCCTTTTAGTCAGTGTGGAAAATCTCTAGCACTACTGTAAAGTATTATGTGTTTTAGAGCAGTAAGAGACTGAGAGAATTCCTAACTGCTGTGCCACT
>chr7:126909121-126912121
TGTGTGACTCTGGTAACTAGAGATCCCTCAGACCCTTTTAGTCAGTGTGGAAAATCTCTAGCACTGGTGTAAACAAGCCTACTGTGTTGACAGTTATATAAAAGTATGGCACATACAATTATGTATAGTATATAATATTAATACATTTATTATTATTATAGTAAATGACTGTGTTACTGGTTTATGTATTTACTATATTTTTAAGTGTTATCTTACAGGGTACTCCTTTTGCCCTTTTAAAAAAAGTGAACTGTAAAGCAGCCTCAGGCAGGTCTTCAGGAGGGATTCGAGAAGGCATTGTTATCCTAGGAGATGGCAGCAGCTCCATGGGTGTTATGGCCCCTGAATACCTTCCGGTGATGTTGATGATGCTGACCCTGTGTAGGCTTAGGCTACTGT…
>chr4:38308026-38311026
TGTGTGACTCTGGTAACTAGAGATCCCTCAGACCCTTTTAGTCAGTGTGGAAAATCTCTAGCAAAAAACACCCCATGAAGTGTCCTATGATCAAATTCCTAACTGCTGTGCCACT
>chr18:63698096-63701096
TGTGTGACTCTGGTAACTAGAGATCCCTCAGACCCTTTTAGTCAGTGTGGAAAATCTCTAGCAAAAAAAGTCTTTTTAAAAATTAAATGAGAAAAAATCGAATGGCTTCCTTTTTGCAGGCAGCCATTTAAAATAACTTTAAGCCCAGAGGTATGGAAAATCATCTTTCAAATACTTATTTCTATATAAAATATGAACAGAAGTAAGAATTCCTAACTGCTGTGCCACT
>chr2:86626065-86629065
TGTGTGACTCTGGTAACTAGAGATCCCTCAGACCCTTTTAGTCAGTGTGGAAAATCTCTAGCAGCTAAGGGATGCCCAGATAGCTGGTAAAACAGAGAGCTGGTAAACAGATTAGCATTTGAATCACAGACTGAGTAAAGAAGATCCAACCTCACTCAATGTGAATGGGCATTAATCTATTCATTGAGGGCTCAGATAGAACAAAAAGGCAGAGGAAGAGGGCATTATCTCTCTCTTGAAGTGGAACATCCATTGCCCTTGGACATCAGAGCTCTTGGTTATCAGACCTTTGGACTTTGGGACTTATACCAACTGCCCCCTACTTCTTAGACCTTTGGACTTGGATTATATGTTACAACATTGTCTCCACTGTTCTCAGGCCTTTGGACTCAGACTGAA…
>chr19:17734819-17737819
TGTGTGACTCTGGTAACTAGAGATCCCTCAGACCCTTTTAGTCAGTGTGGAAAATCTCTAGCAAGCCCCTTGGTCTATTGATCTCTGATGTCTGAAGTCCATGGTGTCTCCCCTCTTTGGCTTTTGAATGAGCCCCAAAGCCCTTAGAAAAACCCATTGATGTCTATGCCTTCTCTTTTTTTTTTTTGTTTTTTTGAGAAAGGGTCTCGTTCTGTTGCCCAGGCTGGAGTGTGCAGTGGCGCCATCTCAGCTCACTGCAGCCTCTACCTCTTAGGTTCAAACAGTTTTCGTGCCTCAGTTTCCCAAGAAGCCAGGATCACAGGATCACACCCAGCTAATTTTTGTATTTTTAGTAGAGACGAGATTTCACCATGTTGCCCAGGCTGGTCTCGAACTCCT…
>chr9:122652719-122655719
TGTGTGACTCTGGTAACTAGAGATCCCTCAGACCCTTTTAGTCAGTGTGGAAAATCTCTAGCACTTAGGACTCATTGTAATCTGGAGAATAAAAATGACCAAGGAACATAGAGAATGCAGAGGAAACTGAGGATACTGAGTAACACAGACACCTCCCAGGGCTGCGCCTGCTTCCCATGGGCATGCTGCCCTGGAGCCTGTTTTAGACAGTGACGCAAGGTTTCCAACAGCACCTGACAAGCTGGTCTCAGTTTTTATTTCTTTTCATTAAAATTCCTAACTGCTGTGCCACT
>chr3:125530382-125533382
TGTGTGACTCTGGTAACTAGAGATCCCTCAGACCCTTTTAGTCAGTGTGGAAAATCTCTAGCACAGAAGATAAGAGACACCAAGAGCAAAGTCAAGCTTCCCAGACACGCTCATGCCAGATTAACCAATCCTCAGCTGACCCATAGATCCATGAAAATAAACAATTGTTGTATTAAGCCACTGAGATTTGGAGTGACTTGTTATGCAGCATTTTGTGACAACAACTAACTGATACAAGGGTCACCATCCTTTATCTCTGTAGATTTTAACCAATTCCTAACTGCTGTGCCACT
>chr16:71185374-71188374
TGTGTGACTCTGGTAACTAGAGATCCCTCAGACCCTTTTAGTCAGTGTGGAAAATCTCTAGCAAATCTACCAGTGTGACTTCCAGGGATGGGTTCTTTCCTGAGCCCTGCATTCCTCAAGTTTTCAAGCATCAATGACACCAGTTAGGTTGGATTTCCATCTGACTCCACATCATTTCTGTGGGTTCTTCATCTTGTGGATCTTAGCTTACTCTTTCCCCGGCTGTGCGCCTCTGTTTTCTCCCTACAACGCCCTTCTGCAGATAATCTGGGTCAATCAACATGAATGGGTGAAGCAGAAGTGAGAAGGAAATGAGAAAAAGCATAAAATAATAAATGGCAATGTAAAATATTAATTCCTAACTGCTGTGCCACT
>chr13:34587062-34590062
TGTGTGACTCTGGTAACTAGAGATCCCTCAGACCCTTTTAGTCAGTGTGGAAAATCTCTAGCATCACTGCTTCATCACCCCCTACCCCAAATCTCCCTTCCAAAAATGCCCCAGTGCACTCCCAATTCCTAACTGCTGTGCCACT
>chr15:22842568-22845568
TGTGTGACTCTGGTAACTAGAGATCCCTCAGACCCTTTTAGTCAGTGTGGAAAATCTCTAGCAAGGGAGGATATGCATAGGTTATATGCAAATACTATGCCATTTTATATCAGGGACTTGAGCACCTGCAGATTTTGGCGTCTGCAGCATTCCTGCAACCAGTCCCCATTGGATACTGAGGGACAGCTGCATTTATTCCGGACTTTCTAATCTGTGCACTTGGTGTCAGTGTGACCCAGAAACAGACAGACTTTTTTATTTGTGTGGCTTTGTAGTATTATGTCTTAATACATAGATGGCAAGTTTCCTTTCAGCTACTTGGGAGGCTGAGGCAGGAAAATCACTTGGCTCCTTTTCTTTTTTTTTGGAGACAAGGGTCTCACTCTGTTTCCCAGGCTA…
>chr22:26371632-26374632
TGTGTGACTCTGGTAACTAGAGATCCCTCAGACCCTTTTAGTCAGTGTGGAAAATCTCTAGCAAACCACAATGTCTGCATTTCTCCAATATCACCTGTACACAGATCACCCGGGGATATTGTTAAGGTGCAGATTCTGACTCAGCAGATCGGGGGCAGGGCCTGAGATTCTGCATTTCCAACCAGCAACCAGGTGATACTGATGCTTCTGGCCCAGAGACCCCACTTGGAGCAGCTGGTACTATATCATAGTTTCTCTTTATGCCAGGGCCCCCAAAGTTATGAAAGGGTGAGGTTTACACTTTTAAGATGAGGTCACACAGCAAACAGTGGTTTGTCCTAGATTCAAATTCACATCTGTCTGACTCCAGAGTCCATTTCTTTCAAAAATAAAGTCTAC…
>chr4:18614856-18617856
TGTGTGACTCTGGTAACTAGAGATCCCTCAGACCCTTTTAGTCAGTGTGGAAAATCTCTAGCATCGATGGCCCAGGGGCTGGGGACCCCTGGTCCAAGGTAATTCCTAACTGCTGTGCCACT
>chr11:74130598-74133598
TGTGTGACTCTGGTAACTAGAGATCCCTCAGACCCTTTTAGTCAGTGTGGAAAATCTCTAGCACTAAGGTCCCATTGTTATAATGGTAAAATATTGGAAGCAGTAAAAACGTCCATCTGTAGGAGAGTGGTTAAATAAATTGTGTATGTTCTGAGGTTAAGAACCAAGATTGCACGTTAAAGAAAGTGAAAAGACAAGCAACAAGCTGAAAGATCCTACAAATATCGAGGATATATAAAAACTCTTACCAATTAATAAGGAAATAGTACAATAGTGAAAGGTACAACAGACATAATCAAACATATCACAGAAGAAACACATGAGGCTAATAAACATATGAAAATACAATAAACCTCACTGGAAATTGGAAAAATGCAAATTGAGGTCTCAATGATATGC…
>chr9:73429031-73432031
TGTGTGACTCTGGTAACTAGAGATCCCTCAGACCCTTTTAGTCAGTGTGGAAAATCTCTAGCAGAAGACTAGATATTGAGAGACAGATGGTCATTAAGAGTTGGCTGGAGTTGGCACATGAGATAAAATTCCTAACTGCTGTGCCACT
>chr1:240918238-240921238
TGTGTGACTCTGGTAACTAGAGATCCCTCAGACCCTTTTAGTCAGTGTGGAAAATCTCTAGCACCCAGCTACTCGGGAGGCTGAGGCAGGAGAATCGCTTGGACCTGGGAGGCGGAGTTGCAGTGATCCGGATCACACCACTGTACTCCAGCCTCAAAAAAAAAGCTGCACAAAAGGAAAAAATGTTCTGGTTAAAGAGCGTATGAAAGGTACTTTCTTTTAGAACAGTATGAATGTATATGAATTCCTAACTGCTGTGCCACT
>chrY:14664619-14667619
TGTGTGACTCTGGTAACTAGAGATCCCTCAGACCCTTTTAGTCAGTGTGGAAAATCTCTAGCATCAGCCTCCTAAAGTACTGGATTACAGGTATGACGCATTGCACCTGGCCTAGGAATCCATTCTTAAAGGAGACTCTCCCTGAATTCCTAACTGCTGTGCCACT
>chr17:9290595-9293595
TGTGTGACTCTGGTAACTAGAGATCCCTCAGACCCTTTTAGTCAGTGTGGAAAATCTCTAGCAAGCATATGTAAAAGTGGGCTTTTTTTTCTTTTTGAGAGGGAGTCTTGCGCTCTGTCACTCAGGCTGGAGTGCAGTGGCACGATCTCGGCTCACTGCAAGCTCCGCCTCCCGGGTTCACGCCATTCTCCTGCCTCAGCCTCCCGAGTAATGGGACTACAGGCGCCCGCCACCACACCCGGCTAATTTTTTGTATTTTTAGTAGACACGGGTTTCACCGTGTTAGCCAAGATGGTCTCGATCTCCTGACCTCATGATCCGCCCGCCTTGGCCTTCCAAAGTGCTGGGATTACAGGCGTGAGCCACCACGCCTGGCCAAAAAGTGGGCATTTTTATGAT…
>chr12:46523465-46526465
TGTGTGACTCTGGTAACTAGAGATCCCTCAGACCCTTTTAGTCAGTGTGGAAAATCTCTAGCAAAACACTGTCCTGACTATAACCTGCACAGCTGCTTGAGCAAACACAGAGATGTTCCTTCCATTATTACACAGGAGGCAGAATAATCTGGTAGTAGAAAGCACAGCCCCCTAGGTTCAAATCCTAGCTTTGCCACTTACAATCTGTAGCCAAGAACAAGGTACTTCTATTTTTTAAGCCTTGGCTTCCTAATATATAAATTAGGGATGATAATAGGACCTACCCTTAGGGCTATTTTTGCTTTTACTTTTTGAGACAGAGTCTTGCTATGTTGTCCAGGCTGGAGTGCAGTGGTGTGATCTTGGCTCACTGCAACCTCTGGGTTCAAGCAATTCTCC…
>chrY:24588030-24591030
TGTGTGACTCTGGTAACTAGAGATCCCTCAGACCCTTTTAGTCAGTGTGGAAAATCTCTAGCATAAACACTGGGCCAAGTTGTGGACTGCTTGTGCAATTCCTAACTGCTGTGCCACT
>chr5:110334143-110337143
TGTGTGACTCTGGTAACTAGAGATCCCTCAGACCCTTTTAGTCAGTGTGGAAAATCTCTAGCAAATGTGTAATCATCAAATCAGGGTAACTGAGATATCCATCATCTCAAAGATGTATCATTTCTTTGTGTTGGGAATATCCCAAATCTACTTCCCTAGTCATTTTGAACTATACAATAAATTATTGTTAACTTGAGTCATCCTATTGCACTACCAAACACTAGATCTTATTCCTACTGCCTGGCTGTATTTTTGTACCCATTAACCAACTCCATCTTAGCCCCCTCTCCCCACAACCTTCTGACGCTGTGATAACCATCATTCCACTCTCTACCTTCAGAAAATCAAATATTTTAGCTCCCATATATGAGTGAGAACATGCAATATTTGCCTTTCAGT…
>chrX:26400813-26403813
TGTGTGACTCTGGTAACTAGAGATCCCTCAGACCCTTTTAGTCAGTGTGGAAAATCTCTAGCATTTAAACACACTATTACAAAAGAAAGAGCCTAAGTAAATTCCTAACTGCTGTGCCACT
>chr18:19360898-19363898
TGTGTGACTCTGGTAACTAGAGATCCCTCAGACCCTTTTAGTCAGTGTGGAAAATCTCTAGCATTTGAGGAACCTCCATACTGTTTCTCATAGTGGCTGTACTAATTTAAAGTCCCACCAACAGTCTACAGGTGTTCCCCTTTTCGTGTGTTCTTGTCAGCATCCGAAAAGCCATTTTCTTTTTTTCTCTTTTTAAAAATTTAAATTCCTAACTGCTGTGCCACT
>chr2:110287272-110290272
TGTGTGACTCTGGTAACTAGAGATCCCTCAGACCCTTTTAGTCAGTGTGGAAAATCTCTAGCAAGGAAGGGAATCTCAGAAGGAAGGACAGACCCTGAAGGTCATAAGAGGTCACCTCACCTGTCACAACCCTGGGGCTCAACCTGAGGGGGTGGGGGCTGTGGAGCCCCTTCCCAGGGCCCTGCCTCCAGCCCTCACTTCCCCACTGGGCTGAGCCTTCTTGCCCCTTGAGGCATGGAAACTTGTCTGAAATCATCCCACATTCTCCCCACACTGCTGTTTCTAGAATGAGTCTCATGTGCTAGGTCCCTTGGGCCATCAGCCTTTTAGCAACCATAACGACTGTTTTCTTTTAAAAAAAGAAAAACAGCTCTTGCCTGACTTTTAAGACAGATGTTT…
>chr8:6689315-6692315
TGTGTGACTCTGGTAACTAGAGATCCCTCAGACCCTTTTAGTCAGTGTGGAAAATCTCTAGCATTTTTCGCGCCCTTCTGGTTTGAACGCGTAACTCCTTCAGTGCCGGGAGGAGCGTCTCCGCCCACTTCCGCCGGGCTCCCTGCGGAAGCTTTTTCCCGGGCAGAGTCCCTGGGGTGGAAGAGGGGGTACCCTGGGAACGCCGCCTTGGGACTTTTCCCTGAGTTCGCGGGCGTCCCCGCAGGTCCCGCTGCTTCCGAGGCGCGCCGAGCAGGACGCACACGGAGGACGCGCAAGCGCCCTGGCTCCGCGCCCCGGACTGGAAGGGCTGAGACAGGACCTGCGGGGGTCGGCACCCACCCCAGGTGTCCTCCCTTGCCCTCCAGCTGGGCACGGACT…
>chr8:18847527-18850527
TGTGTGACTCTGGTAACTAGAGATCCCTCAGACCCTTTTAGTCAGTGTGGAAAATCTCTAGCACAATCATCAGGTTCTGTTGATCTACACAAAATGTGGCTCATTTATCTTTCCACTTGTCTGTATCACAGCTGCCACCATCCCTGTCCAAGAAATCTTCATCTCTCACCTACAAAAGCTCACTGATTAATCCCTCTGCTTCCTTTCTTGCCCTCTTCAATCCGTTCTTCACAGGGCATCCAGAGTGATTTTTTTAAAAGGCTAAACTGCTTAAACCTCTTCAGTGACCTTCCATGTTCACAGGATAAAATCCAGGTACCCTCCTTTAGCCGTAAGGCCCTGCATGGTCTGGCCCTAGCTTATCTTTGCAATCCCATGCCTTCATTCCTACCGCTCCAC…
>chr16:50023625-50026625
TGTGTGACTCTGGTAACTAGAGATCCCTCAGACCCTTTTAGTCAGTGTGGAAAATCTCTAGCAAGCCAAGATTGCACCACTGTACTCCAGCCTGAGCAACAGAGTGAGATTCCATCTAAAAAAAAAAGAAAAAAGAAAAAAAAAACAGTTAAGATGGCAAATTTTATGTTCTGTGCATTTCATCAAAATAAAAAAGAGACAAAAAAAAAACCTACGATAAGATAGCTCTTCACACCTACTAAAATGGCTACAATAAAAACAAGTGTTGGTGAGATGTGGAGAAACTGGAACTCATGCATTGCCGGTGGGAATGTCAAATGCCATAGCCATTTTGAAAAGCAGTTTGGCAGATTCTTAAAATGTTAAACATAGCCAGGCATGGTGGCTCACACCTATAGT…
>chr11:56347240-56350240
TGTGTGACTCTGGTAACTAGAGATCCCTCAGACCCTTTTAGTCAGTGTGGAAAATCTCTAGCAGAGCAGCAGAGTGACAACATAATCAGTAGAAGGAAGCAGAAGTATTGGTCAGGGCCCAGGTCCTTTGGAGGACGGACGTTCTGGATTTATGCTGGAACTAGTCTGCCCTATTGAAAGTCATTAACAAGCTAAGAATCAAAGACAGGTCTGAGACCAGGACCGTTTATAAAATTGATGAGTCATAAAATTGTTGACTTAGGAATAGGGCTGAAAATAGAAGGAAGAATATTTAAAACTTGTTTACACTGCATTTGTTAGATGATAAGGGAAGCTAGACATGTGTTCATTAGTCTGTATTTTCCAGTGCACTGATAGTTCCAGGTTAGCACAAATGAA…
>chr2:191503036-191506036_MamRep1161_DNA_TcMar
TGTGTGACTCTGGTAACTAGAGATCCCTCAGACCCTTTTAGTCAGTGTGGAAAATCTCTAGCAATGTTAAGGAAGAGAGCCCTTCTTGAAGCAAATGGGCAAGAATTGGAAGGAAGTGGGGAAAGAGGATGGAGATTACAGAAGATGTGTCTGTACTTATGACAAGTAACTAAAGTAGATATAACTATTTTGGGAGAAGTGAAAAGCCAAAGAAAAAGTACCAAGTACAGGGCTCCCCTAAAAAAAATGGAAAGAAAAGGCAGAGGGGGCAAAGAAGAGATCATCCTCACATAAACTCCTCTAAACCAGCCTCTTGACGTGGGACAGATGGGAGTGTTGGGATGGAGTAGTTGGGACAGATCTGCAGGGAAAAGGGGCAGAGAAACAGCAGCCAGTCTT…
>chrX:100533563-100536563_MER126_DNA_DNA
TGTGTGACTCTGGTAACTAGAGATCCCTCAGACCCTTTTAGTCAGTGTGGAAAATCTCTAGCACATGTTCTCCCTTGAATCCAGTTTTACATAATTATCTCCACAGCAACCAATTTGTTGTGCCACAAATAGAAATTAGGATTTTGATGGGGAATAAGCAATTGCAAACAACTGCTGTTAAAAGTGAGCTCTGGCTCCCAAGGAATGGCTTTTGAAATAAATATCAGAATAAAAAGAGCAGATTAGAATACACGGGGTCACTGGCCAAATTCCTAACTGCTGTGCCACT
>chr5:108227238-108230238_HY1_scRNA_scRNA
TGTGTGACTCTGGTAACTAGAGATCCCTCAGACCCTTTTAGTCAGTGTGGAAAATCTCTAGCATAGTCTTAAAAAAAAAGTCCATTTTATTTCTTTTAAGGTTTGTGGTTGGTGCTTTGGTGTTAAGTCTAAGAAGTCTTTGCCTAGTCCTAGATCTCAGAGGTTTTTTTCTCTTTTGTTTGTTTTTTTTTTCTTTTTTTTTTATTATACTTTACGTTTTAGGGTACATGTGCACAACGTGCAGGTTAGTTACATATGTATACATGTGCCATGCTGGTGTGCTGAACCCAGTAACTCGTCATTTAACATTAGGTATATCTCCAAATGCTATCCCTCCCCCTTCCCCCACGCAACAACAGGCCCCGGTGTGTGATGTTCCCCTTCCTGTGTCCATGTGTT…
>chr1:35168775-35171775_L4_LINE_RTE
TGTGTGACTCTGGTAACTAGAGATCCCTCAGACCCTTTTAGTCAGTGTGGAAAATCTCTAGCATCTGTGACCCTGGGGGATGCTACTTCTCCAAACACCTGCTCCTGGATTTCTGCACTGTGGTAATTATCAGTGTAACAGCGAACAATGGTGCAAACACAGGCTTTGGAGCTAGAGGTTCTGATCCCAGCTCCACCTTACAAGCTCTGCAACACTAGGCTTGTTTGTTGATCTTTTTGCATCTCGGTTTCCTCTTCTGTGAAATGGGAGCAATACAAAGCTGTGAGAATTATTGATAGGCTTTAAGAGGGCATGCATATAAACTGCCTAGCCTGGCATATGTGCAGACCCTCAGTGGATCTGACTTCACTTCCTCTCCCGAAATCCATCTCCACACTG…
>chr1:33510273-33513273_MER63A_DNA_hAT-Blackjack
TGTGTGACTCTGGTAACTAGAGATCCCTCAGACCCTTTTAGTCAGTGTGGAAAATCTCTAGCAATTTCAAGCTACCAATGTGACATTACTGAGCACAAAGTTGGGAAGAGATATACACTATCAGCTTTCTCTAATGCAAGTTATACCAGCATACCAGTGTACCTTTTCCCTCTCTTCCAAGAACCGAACCTTCAGCCTGCATCACCTGCAGCTAACATGTAACCCTTTCTGTAAGCTGATATTTTGGGGTTATTTGTCGCTGCAATATAACTTAGCTGAAGCTGACTAATACACTCCCAGAAACTTTTTATTTGGCTTTGGTAACACTCCTTCTTCATCATTTCTATCAATAAACACTAATCAGTGTCCCACTACATATGAGAGACAACATAGCATAGT…
>chr4:114413925-114416925_X3_LINE_LINE
TGTGTGACTCTGGTAACTAGAGATCCCTCAGACCCTTTTAGTCAGTGTGGAAAATCTCTAGCATTCTATGGCTATGAGACTGTGTGTGGAGACTTCATCCTTCTTGAATTCCTAACTGCTGTGCCACT
>chr12:95595211-95598211_MamRep1161_DNA_TcMar
TGTGTGACTCTGGTAACTAGAGATCCCTCAGACCCTTTTAGTCAGTGTGGAAAATCTCTAGCATTTCATATATTAGAAGCTAAATATGTTCTTGTGGGCGGGCTGGGAAAGCAACCCCCACTCAGTTATGACTACTGCAAAAATGCATTCCGATTTCCAAACACCCTACTGCTAGGTTTTATCCATTCCTTGACTGAAGGATGATTGTCTGATTACCTTTATATATCAGGTCATTACAAGAAGTGCAAATACTTAGGAGAACATAGTGGGCCCTCCTTGTCACCCTCCCCACTTCTGCCCTTCCCAAAAGACTTACACTGGGGACATTTCTCTAGGACCTAGGTCAGAAATTCCTAACTGCTGTGCCACT
>chr2:173265465-173268465_Mam_R4_LINE
TGTGTGACTCTGGTAACTAGAGATCCCTCAGACCCTTTTAGTCAGTGTGGAAAATCTCTAGCAATATGCAAAATGTTTTTGGGAGACACCTTATTATGGTGCTTTTTTGCTGGCCTAAACTTTTTGTACCAGTAATTCTTTAACAAATCAGAACCAAATGCATTCTGTGAATGCTATCTAGCTCTCTCTTCCTATATTTCCATTTATGAGTGTTCAGTGTATGTAGGGTCTGGCCATTTAGGAAAGTCAGTTTTGGGCCAGAGTGCCTGTCACTTGAAACCATTATTTTAGTGATTGAAAGTTTTCTTCAATTAATCAGGACCTTTTGGGGTTCAAGTGACAGAATCCAACTCAAATTAGCTTAAGTAAAAGTGGGAATTAGCTCAAATACCAGAAAAG…
>chr3:30202523-30205523_MLT1K_LTR_ERVL-MaLR
TGTGTGACTCTGGTAACTAGAGATCCCTCAGACCCTTTTAGTCAGTGTGGAAAATCTCTAGCAATGAAACCAGCCTCTGGAACACTGCTTAGGGCTCTCTTTCTTATCTCTTGTCTCTGCCTTCCTCTGTGTTGGATTCATCTCTTCTATTGCTAATCAGCTTTTTCCAGGTCACATGGTGCAAGGTGCATGGTTTCTGGAGGTGTCTAAATTCCTAACTGCTGTGCCACT
>chr8:96961441-96964441_MLT2B4_LTR_ERVL
TGTGTGACTCTGGTAACTAGAGATCCCTCAGACCCTTTTAGTCAGTGTGGAAAATCTCTAGCAGAGCAAGACTCTGTCTCAAAAAAAAAAAAAAAAACCGAAATTGAATTAGTAGATTGGGTAAAGCAGATTGTGGCCCCTAAAATGGGTGGGCCTCACCTAATTGACTGAAGTCCTGAATAGAACAAAAAGACTGAGCAAGAGGAAACCCACTCTATTTGACTGCTTGAACTAAGACACTGGCTTTTTCCTTGCCTTCAGACTCGGACAGAAAGCATTGGCAGGCTTCAGCCTTCAGACTAGAACTTATGCCATTGGCTCCCTTGGGTCTGCAGCTTGCTGACTGCAGATCTGGGGACTTCTCAGCTTCATAATAAATCTTTGTATACATACACACAC…
>chr9:130534260-130537260_MIRb_SINE_MIR
TGTGTGACTCTGGTAACTAGAGATCCCTCAGACCCTTTTAGTCAGTGTGGAAAATCTCTAGCACAGATGAGAAACTGAGGCTCCAAGAGAGGAAGAGATTTGTCCAGTCATGCAGCCAGTAAGAGGCAGAATCTGGACTGGATTCACTCTACCCCTTTACATGGTCCTCCTCACTGATCAGGGGTCTAGGCAATTCCTAACTGCTGTGCCACT
>chr8:47803107-47806107_BSR/Beta_Satellite_Satellite
TGTGTGACTCTGGTAACTAGAGATCCCTCAGACCCTTTTAGTCAGTGTGGAAAATCTCTAGCAAGGACCCAGGCCAGAGAGTTACAATAAATAGGTGCAGGTTCTACCCTTATGTCACAATGCTCCATGTGGGCAGACCGAGCAGTGAGTCACATCACCTAAGTAAGTGATAGGCCCGAAGATATGTCACAATGTCTTCCTTGAGGCATGGCCCTGCTGAAAGAGTACCATCACCTGTGTATCTAGCCTAGTAATATGTCTCTATCCAGGTTAGCAATACCGAAGCAGGAGAGCAACATCACCTTGGTGATAGGTCCAGAGATTTGTCACAGTGCCCTCTTTAGGACATGACCCTAGCAAAAGAGTACCATCACCTGTGTGCCTGGCCCAGCCATATGT…
>chr10:31100833-31103833_5S_rRNA_rRNA
TGTGTGACTCTGGTAACTAGAGATCCCTCAGACCCTTTTAGTCAGTGTGGAAAATCTCTAGCAATGTGCCTGATCTCGTCTGAATCTGGTGCTCTAGAGCTGGGGTTTGATCAGCTGCTTGCAGAAGTCAGATTCCATGGACTTCTAGTGTTCCTCAAGATGTTCCATGAAAGTGGACTCTATTTAAGGAAGTTTGGGAAACATTGCAGACACTTATTGCCTCTGGGGGAGTTATAACCATATTATCTCATAAAAGGCTCTAAGAAATCCTATAGGAGAGAAGTTTGTTTAACACTGCATTTTCCTAACACGCTTGATCACAGAATTCTTTTCTTGCAGAACACATAGGGAGAACACAGGATTATATTCAGGACCTTCCCGTTCAATGCCCCAATATCT…
>chr5:129768152-129771152_MER11D_LTR_ERVK
TGTGTGACTCTGGTAACTAGAGATCCCTCAGACCCTTTTAGTCAGTGTGGAAAATCTCTAGCACCTTGTGGAAGTCAGTGTGGTGATTCCTCAGGGATCTAGAACTAGAAATACCATTTGACTCAGCCATCCCATTACTGGGTATATACCCAAAGGATTATAAATCATGCTGCTATAAAGACACATGCACACATATGTTTATTGCGGCACTATTCACAATAGCAAAGACTTGGAACCAACCCAAATGTCCAACAATGATAGACTGGATTAAGAAAATGTGGCACATATACACCATGGAATACTATGCAGCCATAAAAAATGATGAGTTCATGTCCTTTGCAGGGACATGGATGAAATTGGAAATCATCATTCTCAGTTAACTATCACAAGAACAAAAAA…
>chr16:57864556-57867556_U6_snRNA_snRNA
TGTGTGACTCTGGTAACTAGAGATCCCTCAGACCCTTTTAGTCAGTGTGGAAAATCTCTAGCATCTGTAAACTGGGAATAATAGCAATGCCCTTCCCCCAAAGGATGGTAGTGAGAATTGGCTGAAATAAAATGCTTTCTTCTATAGTAAAGCAGTTGCAAGGAGTAAAAGCCAGAAGAATATTTATTCATTGGTTTGAGAAACAAAATCATTGATGCCAACATTCCCGGGGCCTTGAGTAATTCCTAACTGCTGTGCCACT
>chr4:30084053-30087053_MLT2B1_LTR_ERVL
TGTGTGACTCTGGTAACTAGAGATCCCTCAGACCCTTTTAGTCAGTGTGGAAAATCTCTAGCAGATCGATAGATAGATAACTGATAGACAGATAATTGATAGACAGATAGATAGATTTATTATGAGTAATTGACTCATGCCATTATAAGAAATTCAGGAGGCTGGGCGCAGTGGCTCACACCTGTAGTTCCAGCACTTTGGGAGGCCAAGGCAGGCGGATCACCTGAGGTGAGGAGTTCGAGGCCAGCTGGCCAACATGGTGAAACCTCATCTCTACTAAAAATACAAAAAATAGCCAGATGTGGTAGCATGTGCTTGTAATCCCAGCTGCTCAGGAGGCTGAGGTACGAGAATCACTTGAACCCAGCAGCAGAGGTTGCAGTGAACCAAGATAGCACC…
>chr2:206798221-206801221_Kanga1_DNA_TcMar-Tc2
TGTGTGACTCTGGTAACTAGAGATCCCTCAGACCCTTTTAGTCAGTGTGGAAAATCTCTAGCATATTTCATCAAATCTGAGAAACCATTGATTTTAAAATGTACATTATTTTATGCATGCCACCAAGAAGGAATAACTGCAGCCAAAATGATAATCAAAGATTTCTTATCACTTAAAATTTTTATTTTATACTTCTCGGAAGAATTGTTTTAGACAAAGAAAATATAGATTTTTGTGATAAATCAGTATGTAACATATATATACATACATACATATATGTTACACACTTTCTAAACTTCTCTTGTTTCTTGCCACACCCCTCTTCCCTAGCATAAGGAGGGGCTCTCTCTGGAATGTCCTTATCTGACTGAGGAAACTTCTTTCAGAAGAAATGCAATT…
>chr3:143349871-143352871_Plat_L3_LINE
TGTGTGACTCTGGTAACTAGAGATCCCTCAGACCCTTTTAGTCAGTGTGGAAAATCTCTAGCAGTCACTGATAAAAATATTAAACAGGATAAGTCCTTAAATAGAGCTCTCTGCAAAGCTACTAGAAATACTGGATTTTATTGCTAAATAAATCAATACCCAATTCCTAACTGCTGTGCCACT
>chrX:132613008-132616008_MIRb_SINE_MIR
TGTGTGACTCTGGTAACTAGAGATCCCTCAGACCCTTTTAGTCAGTGTGGAAAATCTCTAGCAGGCCACTGCCAACTGTGTTGGAAGTCCAGGCAGGGATTGTGGCGGGGACTAGGAATAGGAAGGAGACATGGAAATGGTGTAGTACAAGGCAGAACACAAACAGAAGAGAATTCCTAACTGCTGTGCCACT
>chr9:87670160-87673160_LTR81C_LTR_Gypsy
TGTGTGACTCTGGTAACTAGAGATCCCTCAGACCCTTTTAGTCAGTGTGGAAAATCTCTAGCACCTCTAGCAAACAGGAGACTAGTCATGTTCAAGGCAATGCAAGAACTCCTCCCTCCCTTCGTTCCCTCCTTCCTTCCTTCTTTCCTCTCCCCCTCCTTCCTTCCCCTGCCCCTTTCTTTTTTTCCAGTGCTGCTGTTTGGTCTTTGGTGTTTTTCTTATTTGTGATGGACCATTTTTCTTAGGTTCTGTGTTTTCTGCCAGCAAGGCCCAGGCCAACTTTTATGATTTATGTTGTGTCTTCTTTATTGCTGTTAAAAAGCAAATGAAGTAAATGTGATTATGTTCAGAAAACCAAAGAATCACCACCACTGACTCATTTTTGTGAGTTCTGCAATC…
>chr17:13084270-13087270_AT_rich_Low
TGTGTGACTCTGGTAACTAGAGATCCCTCAGACCCTTTTAGTCAGTGTGGAAAATCTCTAGCATATAAAGATAAATTAATGTCTTTGGTGTTTTTCTTTTCCATCAAAAGTCAAATAATGTATTCAAAATGAAAAATATTCTCATATATTTTTATCAAAATTGCTTCATTTGCTCCTCATCATGGTCTTATAAGCTAGATAGGGCAATTTACGTAAGTGATAACTTAGAAATACATTGAGCATCACAGCTTTGACACGAATTCCTAACTGCTGTGCCACT
>chr17:26160823-26163823_tRNA-Glu-GAA_tRNA_tRNA
TGTGTGACTCTGGTAACTAGAGATCCCTCAGACCCTTTTAGTCAGTGTGGAAAATCTCTAGCAAGCTGCTAGACTACAGTATGGAATGGTCTTTGCTGTTATTCCTGGAGAAGATCTAAGTCATGTAGTTTTTAGCTTGCAATATTTTTTAACTTTGTTTTAGGTTATATTTTTGTTCTTTAATTTAGTCAAGAGAATTCTTAAGGCTAGCCATGACGCTATTGCATTTCCTTTTTAAAATTTGATTTTCCCATCAACTGTTTAGAAAAAGAGATCTCTAAAATTATTTTTTGAATTTAGGAGTCCAATTTAAAGGACCCCTTTTCAGGCCATTTTCCTCCAGAGTCTAAAGAATATTGCAGCCAAGCAGTACTACAATTAAAAAAAAAAAAAACTTTT…
>chr8:96958441-96961441_MLT2B4_LTR_ERVL
TGTGTGACTCTGGTAACTAGAGATCCCTCAGACCCTTTTAGTCAGTGTGGAAAATCTCTAGCATGCCACCCAGGCTAGAATGCAGTGGCGCAACCTCGGCTCTTTGAAGCCTCAACCTCTTGGACTCAAGTGATCCTCCCACTGTAGCTTCCCAAGTAGCTGGGACTACAAGCATGCACCACTATGCCCAGTTAATTTTATTTTTTTGTAGAGTCAAGTTCTCACTATGTTGCCCAGGCTGGTCTCAGATCCCTGGGCTCAAGCAATCCTCTCACCTTAGCCTCCCAAAGTGATAGGATTACAGGTATGAGCCACCCTCCTGGCTGATTCAAATGTAAATCTCATTCAGGAACATCCTCACTGACACACCCAGAACATCCTCTGGCCAAATGTCTGGGC…
>chrX:16557596-16560596_7SLRNA_srpRNA_srpRNA
TGTGTGACTCTGGTAACTAGAGATCCCTCAGACCCTTTTAGTCAGTGTGGAAAATCTCTAGCACCATCTTGGGCACTAGCAGTATGAAGAGACTTTCCCATAGAAGTCTGGAGAAGAGAGGAAACAAATAGGTGCCATGGGGTGGACAGCTTGTGGAGCCTTCATGAGATACCTCCTTGAGAATCCCAAGACCACCTAGAAGGAATTCCTAACTGCTGTGCCACT
>chr7:34019521-34022521_Helitron3Na_Mam_RC
TGTGTGACTCTGGTAACTAGAGATCCCTCAGACCCTTTTAGTCAGTGTGGAAAATCTCTAGCAACACTCGTCTTATGGAGATGGATTCCTAAGATAACGAAACAAATGCCTCACACATGATTGTACATCCTGGTTTCAGCTGGTCCATCTCTATGGCATTCCAGACAGTTGAGAACGTGATAATGTTTGAGGATTATCTGGAGAGGATTTCACAACCTTTTGCTCTTATCCATTCCAGAAGCAGACCTAACGTTTTTAGGTGTGACTATCATCATGACTCACTCAGAAAATGCAGTGCTTTCTTATCATTTGTTAAACTGCATCATCCCTGTTTACCCATTGTAGAAATAAAAGAGCCAAGAGAATCACTTCTTCAGAGTCCCGATATTCATCAGGGGA…
>chr11:77349729-77352729_MER41-int_LTR_ERV1
TGTGTGACTCTGGTAACTAGAGATCCCTCAGACCCTTTTAGTCAGTGTGGAAAATCTCTAGCATATGCCTGTAATCCCAGCACTTTGGGAGGCTGAGGTGGGTGGATCACTTGAAGGTCAGGAGCTCCAGACCAGCCTGGCCAACATGGAGAAACCCCATCTCTACTAAAAATATAAAAAATTAGCTGGGTGTGGTGGTGCATGCCTGTAATCCCAGCTACTCAGGAGGGGGCAGGAGAATTGCTTGAACCCAGGAGGCGGAGGTCACAGTGAGCCAAGATCTCGCCATTGCACTCAGCCTGGGCAACAAGAGCAAAACTCTGTCTCAGAAAAAAAAAAAAAAGGAACTCAGAGAGCTCAAAACACTAATCTGTGGAGCTCTGAAATCTGAGAGAGAAC…
>chr15:27245468-27248468_SVA_D_Other
TGTGTGACTCTGGTAACTAGAGATCCCTCAGACCCTTTTAGTCAGTGTGGAAAATCTCTAGCATATCTGCTGACCTTCCCTCCACTATTGTCCTATGACCCTGCCAAATCCCCCTCTGCGAGAAACACCCAAGAATGATCAATAAAAAATAAATAAATAAATAAATAAATAAATAAATAAATATAAAATAAAAATACAAAATTAAAAAAAATAAAAAATAAAAAAATAAAAACTATTTCATGATACTTGAATACCAACGATATAAGGCTATGTGAGAAAAACCAAATTCCTAACTGCTGTGCCACT
>chr2:206795221-206798221_Kanga1_DNA_TcMar-Tc2
TGTGTGACTCTGGTAACTAGAGATCCCTCAGACCCTTTTAGTCAGTGTGGAAAATCTCTAGCACGGTAAGCATTTTTTTCTCCAATCTTTTGATGCAGGAGCAATTTTCTTTGAACACTGGTTGGCATTCCCCTTTGTCTTTCTTGCTTCTTCTATAATTTGCACGTGCAATTTCTTTAAAGTGAAGTAAGAACTTAAAGATGGCAAACAAGAGCAGATTTCAGAAATACTTGGGAGGTAAGATTGGCAGACTTATCTATTAATTGGATGTGTCAGGTGAAAGAGGGAAGGAAATATGGATGGCTCCCAGGCTTCCGATCACAAGGGTTGGCAAACTATAAACCCAGGGCCAACTCTGGGTAACTAACTTATCTTAGTCCATTCAGGCTGCTGTAAAAA…
>chr18:36901225-36904225_Ricksha_c_DNA
TGTGTGACTCTGGTAACTAGAGATCCCTCAGACCCTTTTAGTCAGTGTGGAAAATCTCTAGCAATAGCTATGGTGACATAGCTATCATATCATATATCATATCAAATATCTCTATCTATAGCTAAATATCATATCTATAGCTCTAGCTATAAGCTATTATATCTTACATCATATATCACATATCACATACATCATATGTGCGTGATATAAGAAATCAGACAAAAGACTAACAGCACACCTCATTCTGTCACTTCCCTGGATTTCCTGGGGTTTTGTTTCATATATATATATATATGAAACAAATGTGTGTGTGTGTATATATATATATATATATATATATACACACACACACATATATACATACACATATATATATACACACATACACATATATATATA…
>chr11:59470660-59473660_7SK_RNA_RNA
TGTGTGACTCTGGTAACTAGAGATCCCTCAGACCCTTTTAGTCAGTGTGGAAAATCTCTAGCAAGTAGCTGCACTCCTCTGCTAGAACCTCTAAACAAGCTCTCCAATGTGGTGGTCATTACCCTTTGTATTTGTTTATTTTCATACTGCCATGTAGAGTTTGAGACCAGCCTGAGCAACATGGCAGAAACCTGTCCCTACCAAAAATACAAAAAATTAGCTGGGCGTGGTGGTACACGCCTGTAGTCCTAGCTACTTGGGAGGCTGAGGTGGGAGGATTGCTTGAACCTGGCAGGTGGAGGTTGCAGTGAGCCAAGATCGCAACCTGGGTGACAGAGTGAGACCCTGTCTCAAAAAAAAAAAAAAAGACTGACATAGAGCATATAAAATACTTTGACT…
>chr9:136481538-136484538_MER104_DNA_TcMar-Tc2
TGTGTGACTCTGGTAACTAGAGATCCCTCAGACCCTTTTAGTCAGTGTGGAAAATCTCTAGCAAAAGAAATGATGTCTGATTTAATATGCACTCTATATATCTTAGCTTATTCACTCTGTCAACCCTGCAAGTAGCATCGGTGTTATTATTACTCTATATTACAGGTAATGAAGCTGAGAGACAGTGAAGTCAAGCAACTTGTCCAACATCACACAGCTAGGGAGTGGCAGAGCTGGGATTCAAACCCAGGTAGTCTGGTCCCAGAGCCTCTGCCACTCTGCTCCACTTCCGAAAGGGTTGAATTCCTAACTGCTGTGCCACT
>chr6:58052357-58055357_Merlin1_HS_DNA
TGTGTGACTCTGGTAACTAGAGATCCCTCAGACCCTTTTAGTCAGTGTGGAAAATCTCTAGCATTTTAAAAATATTTAAATTAAATATTAACATTTATCAGAACAATTTTCTATTAACTAACATTATATTTTCAGTTTTGTTTTTAGTATGTTTTAGCACAAATATCCATGAACAAATTATGCAATAAAAATATTTAAATTCCTAACTGCTGTGCCACT
>chr3:164840528-164843528_HY1_scRNA_scRNA
TGTGTGACTCTGGTAACTAGAGATCCCTCAGACCCTTTTAGTCAGTGTGGAAAATCTCTAGCAAGGTGGAAAAGCACAGAACAAAAAATTTGACATGAAACTGACTGAACAATCAATTGAGATAACTCACTACCTTTGGACCAGACTTTTTTCTATTTTTAATTTTATTTTTACCTTTAAAACTTTTTGTTTGAAAGCTGAAACACAAACCTACACATTGTTCTATGCCTACACATGCTCAGAATCATCAATTTCATTGTCTTCTACCTCTACATCTTGTCCCACTGGAAGGTCTATAAGGGCAATAACACCCATGGAGCCGTCATCTCCTATGATAACAGTGCCTTCTTCTGGAATACTTATTAAAGGACCTACCTGAGGCTCTTCTTGAGGAAGTTT…
>chr1:8059194-8062194_AluSx1_SINE_Alu
TGTGTGACTCTGGTAACTAGAGATCCCTCAGACCCTTTTAGTCAGTGTGGAAAATCTCTAGCAGTGAGACTCTGTCTGAAAAGAAAAGAAAAGAAAAGTAGGAGAGAGAGCAAGAGGGGTTGAAGCCACTCCTGTGATAATGAGAACCCATTCCTGCAGTCTGACAATAGTCCACTCACAAGGGTGGCACCCTCATGATCTAAACACCTCTTAAAGGTCACATCTCTTAGTACTGTTACAGTGGCAACTAAGTTTCTTTCTTTCTATTTTTTTTTTTTTTTTTTTTTGAGACAGCATCTGGCTCTGTTGCCCAGGCTGGAGTGCGGTAGTGTGATCTTGGCTCACTGCAACTTCAACCTTCCAGGCTCAAGCGATCCTCCCACTTCGGCCTCCCAAGTA…
>chr1:35171775-35174775_L4_LINE_RTE
TGTGTGACTCTGGTAACTAGAGATCCCTCAGACCCTTTTAGTCAGTGTGGAAAATCTCTAGCAAAGTGTATACTTTGCCCTGCACCCGGCTGCCCCTGCTCAGCCAAAGGCTCTGCTGAGTTCCACACACAGGAACTGGCCCTAATGAAGTCTCTAGGGACATCAGGCTGTGCTCCTGAGTCTCAATTCCTAACTGCTGTGCCACT
>chr12:113594590-113597590_HY3_scRNA_scRNA
TGTGTGACTCTGGTAACTAGAGATCCCTCAGACCCTTTTAGTCAGTGTGGAAAATCTCTAGCATGGAAATTAAGAAGAAACAAAATCTGTAACCGGTTGTAATTAATTCGTTGTAAACACCACTGCACTAGGACCAGACCATCTCTTTTCAAAATCAACTCTCTGCCCGTCAAGGAGAAAGGCTCCACGGAGGGACATGATGCCTTTTCCCACCTCCCCTAACACTCCCTGGCCTCCGGGCCTGGGACTCACACTGTCCTGCGGCTGCCAGAATTCAGTAACAGCTTCATTTGTTCATTGCATTATTTTTCCAGTTGCCCCCTAGTTATGACAAGGGGTAACTATTTTTTTCCATTTTTGGTGGAGATAAAAAGTTTCCTTCTCAGCTGTTGATACGGT…
>chrX:113360192-113363192_MamGypLTR3_LTR_Gypsy
TGTGTGACTCTGGTAACTAGAGATCCCTCAGACCCTTTTAGTCAGTGTGGAAAATCTCTAGCACCAGTACATATTTTTTATCTCTTTATTCTTAGAATTCCTAACTGCTGTGCCACT
>chr14:31332725-31335725_L3b_LINE_CR1
TGTGTGACTCTGGTAACTAGAGATCCCTCAGACCCTTTTAGTCAGTGTGGAAAATCTCTAGCAGGAATGAGGGCTGCTAAGCATCCTCTACTAACAAAAGTATTCAGTTACTCCTTCCTATGCAGCAGATGATGTATTCATTGACAGCAGGATTTTGTTGTATTCATCCTTGTTTCTACACCGTCCAGCATGGCACCTGCCCCTGTAGCCACTCAGTTAATATTGTTGAGGACACAAATGTTCAAAGACTGAGAAGGAAGCACTACAGGGCAGTCATTCTTGTTCCTTCTCCCATCAAGAAGCCAGTTCCTTGGTACCATGCAAGAAAAGGGGAACATTTCATTTACCCTTCTCTCTTTTCATACAAAACATACCAAGCATGAGAATGTCCTTGTTTTT…
>chr14:31329725-31332725_L3b_LINE_CR1
TGTGTGACTCTGGTAACTAGAGATCCCTCAGACCCTTTTAGTCAGTGTGGAAAATCTCTAGCACAGAAAATTTTCTCTTATACGTAAGCCAAATTCCTCATTTGCAGCCTGTTTTCACTCTTTTTGTCCTTTGTGAACAGGGAATACATATAATTGCAGACTATTGTTAACTTACCTATTTTTGTCTTCTTGAGGGTGAGGTTTCCTTCCTGTTTTTACTTTGTCTTTGCTGGTTTTTTTGTTTTGTTTTGTTTCTATTTTTCTGCCTTTCTTTAATCTTTGTAGCTCTCCTCTCCAGTGCCTGCTTTGTGTATGCTATATCACCATGTAATTCCTAACTGCTGTGCCACT
>chr7:37545870-37548870_UCON6_Unknown_Unknown
TGTGTGACTCTGGTAACTAGAGATCCCTCAGACCCTTTTAGTCAGTGTGGAAAATCTCTAGCAATATGATTCAAGTCCCAACCATCCATTATTACTTCACCTGCCTTGAAATGGGAATTGTAAGCACTCTGATAAATTATTTGAAAGACTAATTCCTAACTGCTGTGCCACT
>chr1:79693450-79696450_MER11A_LTR_ERVK
TGTGTGACTCTGGTAACTAGAGATCCCTCAGACCCTTTTAGTCAGTGTGGAAAATCTCTAGCACACACGTCCTTTTATAGGCTCCCTGCAAGAAGAAAAATATGGCTGTATTCTGCCTGACCCTGCAAGCAGTCAGACCTTATGGTTATCTTCTCTTGTTCCCTGAAAATTGCTGTTATTCTGTTCTTTTTCAGGGTGCACTGATTTCATATTGTTCAAACACACGTTTTACAATCAGATTTCATATTGTTCAAACACGCTTTCTACAATCAATTTGTACAATAGTGGTCCTGAGGTGACACACAATCTCAGCTTACGAAGATAACAGGATTAAGAGATTAAAGTAAAGACAGGCATAAGAAATTATAAGAGTATTATTAGGGAAGTGATAAATGTCCA…
>chr4:90920836-90923836_LFSINE_Vert_SINE
TGTGTGACTCTGGTAACTAGAGATCCCTCAGACCCTTTTAGTCAGTGTGGAAAATCTCTAGCACTTGTGACTCTGAAAAGGTTATTGGAAGGAGTGCCAATTATGTTGGTGCTTTTGAAATATGGCCAAATCCTCTAGGAGGTGGACTCAAGCTGCCAATACCTAATCTCATAAAGGTCACTCAAAAGTTCAAATGAAATTGCTTTTAGTTACTATAAAACTTACCTGAGTTGAAATGATTTTACTAAAGGAAAAATATTTCCACCTGCTCTTACCAGTCCTTTCTTCTTAGAGTTTAATCATTAGCCATAAGTTTCTCAAGAAAGAGGAATTCCTAACTGCTGTGCCACT
>chr3:16500187-16503187_Mam_R4_LINE
TGTGTGACTCTGGTAACTAGAGATCCCTCAGACCCTTTTAGTCAGTGTGGAAAATCTCTAGCAACTAAAAACTCAGATCCACAAAACAGCAAGAAGCCAAATAATTCCTAACTGCTGTGCCACT
>chr1:92983281-92986281_MamRep1161_DNA_TcMar
TGTGTGACTCTGGTAACTAGAGATCCCTCAGACCCTTTTAGTCAGTGTGGAAAATCTCTAGCACCTGAATAACTCTGATGCACATCTCAGAATAGGGACCACTACTCTAGGCAATGGCTTTTGTTTGTATTTTGGTTTTGTTTGAAATCTCTTTGGGCTTATTAGGGAATCAGGAATCTGATAAAAACTATCCACTTGAAAATTCCTAACTGCTGTGCCACT
>chr9:99719660-99722660_MER75_DNA_PiggyBac
TGTGTGACTCTGGTAACTAGAGATCCCTCAGACCCTTTTAGTCAGTGTGGAAAATCTCTAGCACTGAATCATCAGAATTGTCTATTTCAAAAAACTGGATTCATCAAATGAATCTTCAGCCGGTAACTGTTCGAGAACAATGTTAACATCACAGGTAGAAGTGCTGCGTTTTCTAGGATTTGACATTTTCAGTGATAGAGTGTTACTATAGTTTGTAACTGGAAACACCACTACTAAAAACAGAATACAGGCCAGGCGCAGTGGCTCATGCCTGTGATTGCAAGACTGTGGGAGGCCAAGGCGGGCAGATCACTTGAGGTCAGCAGTTCGAGACCAGCCTGGCCAACATGGTGAAACCCCATCTCTACTAAAATTACAAAAATGAGCTGAGCGTAGTGG…
>chr3:124116814-124119814_MamSINE1_SINE_tRNA
TGTGTGACTCTGGTAACTAGAGATCCCTCAGACCCTTTTAGTCAGTGTGGAAAATCTCTAGCAACTTCCAGGTCACAGCTATCTTTTCAAATAAAACTTAATCCAAACCCTCAGATTGTTTCCTCCCCCTTAAGCATGTTTTGAAGCAGACCTGGAATGACAGGAGAGTAAATAAGAAGTACAACAGCAAAACCACCACACCTGCTAACATAATTCCTAACTGCTGTGCCACT
>chr8:25036276-25039276_7SLRNA_srpRNA_srpRNA
TGTGTGACTCTGGTAACTAGAGATCCCTCAGACCCTTTTAGTCAGTGTGGAAAATCTCTAGCACCTGCATGTGAGATACAAGCTGGGTCAAGAATGACTCTAAAGCCAGCTAGGTCGCACATGCCTGTAGTCCCAGCTGCTAGGGAGGCTGAGGCAAGAGGATTGCTTGAGCCCAGGAGTTCCAGGCTGCAGTGAGCTATGCTGATCAGGTGTCTGCACTAAGTTCCGCATCAATATAGTGACATCCTGGGAGCAGGCGACCACCAGGTTGCCTAAGGAGGGGTGAACTGGTCCAGGTCAGAAATGGAGCGGGTCAATTATTTGGAAAGCCCTAATTCCTAACTGCTGTGCCACT
>chrX:40927867-40930867_MER104_DNA_TcMar-Tc2
TGTGTGACTCTGGTAACTAGAGATCCCTCAGACCCTTTTAGTCAGTGTGGAAAATCTCTAGCAAATCTGAGGTGCCATCAATTGTAGATACATCATTATTTTATGTGCCATTAACAAAGAAAGAAAACACTGCCAATCATAACTGAAGGCTGAGTGTTCTAAAGTGCATTCCAATTTCAAAGATGTGAGGAAATTGCACTTTGTAGAGTGAATGAAATTCAGTATTGTTATATATAGTTTCGCATTTAGTATACAGCTGCTTTGAATACCATCCATATACTAAGGATCCCCAAATTTACATTTTCAATACTGACCATTTCTTTAAATTGTAGACCTGCATATCCAAGTGCTTAGTTGACATCTCCACATGGATGCTAATAGACATCTCAAAAATTAAAT…
>chr10:16416400-16419400_Zaphod_DNA_hAT-Tip100
TGTGTGACTCTGGTAACTAGAGATCCCTCAGACCCTTTTAGTCAGTGTGGAAAATCTCTAGCATTTGTTGCATTAAATGAGTCATGTCATTCTTCAGTTTCTACATATAGTACGGGAGCGGTGGCTCACACCTGTAATCCCAGCACTTTGGGAGGCCGAGGTGGGCTGATCGCTTGAGCCCAGGAGTTCAATACCAGCCTGGACAACAAAGTGAGACCTCGGCTCTCCAGAAATAAATAAAATTAGCCTGGTTTGATGGTGTGTGCCTGTAATTCCAGCTACTTGTGAGGCTGAGGCAGGAGAGTGGCTTGAACCCAGGAGGTGGAGGTTGCAGTGAGTTGAGATAATGCCACTGCACTCTAGCTTGGGCAACACAGCAAGACTGTCGCTAAAAAATAA…
>chr6:28905956-28908956_tRNA-Leu-TTG_tRNA_tRNA
TGTGTGACTCTGGTAACTAGAGATCCCTCAGACCCTTTTAGTCAGTGTGGAAAATCTCTAGCATAAAAGGAGAATAAGATAGTTGTGTCAGAAGTGGGATTCGAACCCACGCCTCCATTGGAGACCAGAATCCTCAACACGAGGAAGCCAAGCTTGAGTCTGGCGCCTTAGACCACTCGGCCATCCTGACACCTGGGACACTTACCATCGCAAATTCCTAACTGCTGTGCCACT
>chr14:52159448-52162448_5S_rRNA_rRNA
TGTGTGACTCTGGTAACTAGAGATCCCTCAGACCCTTTTAGTCAGTGTGGAAAATCTCTAGCATACTAATATTCAGATTGTGTAGTCTATGGCCATACTACCCTGAATGTTGCCTGATCTCATGTGATCTCAAAAGCTAGGCAGGGTCAGGCCTGGTTAGTACTTGGATGAGAGAAATGCCGATGTAGTGAGTCTGAGGCAGGATGCAAGCATCTGCCCTAAATAGATGCTATAGATACTCTAAAATTCCTAACTGCTGTGCCACT
>chr4:99190526-99193526_HSMAR1_DNA_TcMar-Mariner
TGTGTGACTCTGGTAACTAGAGATCCCTCAGACCCTTTTAGTCAGTGTGGAAAATCTCTAGCACAACCAGCAGGATGCAGAAAATGCTTTCCAAGTGTTTGATAAATCCCGAAGCATGGATTTTAATGCTACAGGAATAAACTTACTTCCCATTGGCAAAAATGTGTTGATTTTAATGTTCCTATTTTGATTAATAAAGATGTGTTTGCGCCTAGTAATAATTATTTAAAATGCAGAGTCTGAAACCACAATTACTTACACACTAACCCAATATGTAGTATCTTTGATTCCGCCTCATGGCCTACAAAGCCTGAAATATTTATCATCTGGTCCTTTATGGAAAAAGCTTGTCAGCCTATGCTTGATGGTGGTGCTGTTCCCAGTGTGGCATCACCTGGG…
>chrX:119440610-119443610_(TTTG)n_Simple_repeat
TGTGTGACTCTGGTAACTAGAGATCCCTCAGACCCTTTTAGTCAGTGTGGAAAATCTCTAGCACTTATTCACAGCTCTTGGGTCTTCTTTGCAAATATCACTCTAACTTTTAAAAGCGCAGGAAGAGCCAGGTCAGAAAAGTGACTCAGCAAACCACATAGTGTCATTTGAAAATCTTTTTTCCTGCTTTAGAACCTGAATTCCTAACTGCTGTGCCACT
>chr8:22093015-22096015_Helitron1Na_Mam_RC
TGTGTGACTCTGGTAACTAGAGATCCCTCAGACCCTTTTAGTCAGTGTGGAAAATCTCTAGCAGCTTATGCACTTTATAGATTTAAAATGTTTATGTGTATTTCCCTATGGCTGAACTCAGTGTGGGGATCCGGTGAGCCAATGAATGCACATACATCAGGTAGTCCGTGGAAACCACTTTTGTCCTTTACATGTGTTTACAATGACAAGAGTGGGCCATGAGTATTTATAAGAACTACATGGATTTCTCAGTGCTTATTTCCTTTTCTTTTCGATATTATGTTTAGACAACCTATAACCTTCACTGGTCATCTATTTTAATGAAGAGCATTAACCTAATTCCTAACTGCTGTGCCACT
>chr6:160350659-160353659_LTR55_LTR_ERV
TGTGTGACTCTGGTAACTAGAGATCCCTCAGACCCTTTTAGTCAGTGTGGAAAATCTCTAGCAGGGCACAGTTTTGTGGGCTATGTAAAGTAGGTAGGCTCCAAATTGCCAAAAATAGATTTCTCTGGACTATATTTAAAGCAATCAATGTGGAAGAATTTGAGTTTGGTGCCAGTGGGCTTTGAGCTAGTGGTCTAGCCTGCTGTGAAGGCCTAAACAACATTGTAGGCCAACACACGAGGCCACGTCTGGCTCATTTATATAACTGCTATGGAGGAAAAAGAGGAGAGTCTTTCATCAGTAAACATCTCAGTAGCTAATGGTGCTTTCCCTAATTCCTAACTGCTGTGCCACT
>chr7:34016521-34019521_Helitron3Na_Mam_RC
TGTGTGACTCTGGTAACTAGAGATCCCTCAGACCCTTTTAGTCAGTGTGGAAAATCTCTAGCACTTCCTGATGGTCTGCCTCTCTGTCACCACATCACGAAAACATCAGTACACAGATTTTCACAAATTCAGAGAGTGTAACTAAGTGGGTTGGACCTCAAATACAAGCCACATGGCGTATACAAGCCACTTGCCAGTGGGGACACCACGAAGAGTTTGCAGTTCATCCATTGGAGCTGGATAATACCCCCAAGGGATGCTTCACACACCCACACAACTCCCTAGGGTGTGCCCCCAAGGCAAAGAGTAAGCTAGTGATAAGGGGATATCTGACCAGATTTACTCTCCCAGACGAGAATAGGCTGGCCAGCTTGGAAGGGCAGAAGTCTCAGGATGGAA…
>chr4:90917836-90920836_LFSINE_Vert_SINE
TGTGTGACTCTGGTAACTAGAGATCCCTCAGACCCTTTTAGTCAGTGTGGAAAATCTCTAGCAGTGAAGTGGAAACAGAGACCAGCCCAAACATTCAGAACGGTCTTTGTTGGACAAGGTTAAAGACTTTGTTTGCTTGTTTGTTTTTTTTGTTTCGTCTTTGTGTGTGTGTGTGTGTGTGTGTGTGTGTGTGTGTGTGTGTTTCCCACAATGGGGAACTTTACCCATAATTCCTAACTGCTGTGCCACT
>chr4:135899742-135902742_L2a_LINE_L2
TGTGTGACTCTGGTAACTAGAGATCCCTCAGACCCTTTTAGTCAGTGTGGAAAATCTCTAGCAAAAGAATAATAAATACATGTAATAAATATTTTCTAACCCTTTCTCTTATAGGTTAAAATTCCTAACTGCTGTGCCACT
>chr7:37548870-37551870_UCON6_Unknown_Unknown
TGTGTGACTCTGGTAACTAGAGATCCCTCAGACCCTTTTAGTCAGTGTGGAAAATCTCTAGCATCAATGCATGAAGTAGAAAGGCCATCTGCATCCAAATTCCTAACTGCTGTGCCACT
>chrX:113357192-113360192_MamGypLTR3_LTR_Gypsy
TGTGTGACTCTGGTAACTAGAGATCCCTCAGACCCTTTTAGTCAGTGTGGAAAATCTCTAGCATGTTTAAAAGAAAATAGAAAAGAGAAAAAATATATAATAGTGTTTAGTGGCTTTAACACATATATTTCACTGTTATTAATCAATCAAGCCAACAAAAAATGAAAAGAATCTTAGGCACAGTAGCACGTGCCTGTAATCCCAGTAATTTGGGGGACCAAGATGGGAGGATTGCTTGATGCCAGAAGCCTGAGACTAGCTTGGACAACAAAGTGAAACCCCATCTCTACAAAAACTTTTAAAAATCAGCCATGTGTTGTGGCATGCACCTGTAGTCTCAGCAACTCAGGAGGCTGAGGCAGGAGGATCACTTGAACCCAGGAGTTTGAGGTTGCAGTG…
>chr15:23782162-23785162_HERVL74-int_LTR_ERVL
TGTGTGACTCTGGTAACTAGAGATCCCTCAGACCCTTTTAGTCAGTGTGGAAAATCTCTAGCATTACAATCTTACTTGGTTCACAGTCGGGTCACCAGATTGCAAACCAATGAAAGTGCTCAAATTGGTAGTAATAACACCAGGAGTTAATAGAATGGTGTATAGTTGCACCCAACAGGGCTTTTGTTTCTGGTGGAAGTTTAGGTTCAAATGGATCCCATATCAGATGAGCAGCTGCCTAGTTGTGAGTCTATGGTTAATCATTCCTAGGAGAGAATGTGCCCTTGATCTCACCTCCAATCCTTGTGGGACAGGGACAAGATCAAAAATGTATAATGATAGGTTAAGGTCAGAGAGTTAAGATAGAGAAGTTTAGAGGTTTATTTGTTGTACTGGAAT…
>chrX:154293623-154296623_AmnSINE1_SINE_Deu
TGTGTGACTCTGGTAACTAGAGATCCCTCAGACCCTTTTAGTCAGTGTGGAAAATCTCTAGCATGCCAAATACTGAACAGAACAAAGGAGCATATCTTCGTAGAATCCCAGCACCTGGAAAAAAAAATCATTAAAATCACCACAACTGAATAGAGCCAAAACAAAGAGGGGGAGGACAGAGGAGAAATAGAAATACATACCAGGTTAGTCATCAGGCAAAAGCTTAAGCAACAGCTCCTGTACTCCCCTGACCTGTCAGAAAAAGAAAAGTTTATGGAGTACTCTGTTACGAGAGTCCCAGTACAATGGAAAATAATTCCTAACTGCTGTGCCACT
>chr5:85599409-85602409_L2a_LINE_L2
TGTGTGACTCTGGTAACTAGAGATCCCTCAGACCCTTTTAGTCAGTGTGGAAAATCTCTAGCAAATAATTTTATCACACTTAAAGGGTTTTATAGCTAGAAGAAATTCCTAACTGCTGTGCCACT
>chr11:38355629-38358629_AluY_SINE_Alu
TGTGTGACTCTGGTAACTAGAGATCCCTCAGACCCTTTTAGTCAGTGTGGAAAATCTCTAGCACTATCTCCTGACCTCGTGACCCGCCCGCCTCGGCCTCCCAAAGTGCTGGGATTACAGGCGTGAGCCACGGCGCCCGGCCTGACATTTCTAATAGTGCATGTATTAAGATGAAGAAGGAGGAGGATTGGAGAACTGAGTAAAGGAAGAGGAGGACGAAGAAAGAAAAAGAAACCGAGGGACCATTTTAAATAAAAGATAAATCAAGAGAAAACTGTCTTACCAGATTGCATTCCCCAAAGTGAGGTTAGTGTTTTATTTGAAAGTCATTTGCTGTGTATTTATAAATTCCTAACTGCTGTGCCACT
>chr1:75762054-75765054_MLT1G-int_LTR_ERVL-MaLR
TGTGTGACTCTGGTAACTAGAGATCCCTCAGACCCTTTTAGTCAGTGTGGAAAATCTCTAGCATTTTTTTTTTTTAATATTCCCTCCAAATGTAAATACACTTATCTTCTCTCAAGATCCCCAGAAGCTTCATCCAATTACCTCATCAGGCTCTGGCTTAAGGTCTAGATCTCATCACCTAAGTCAGGTCCAAGTGTGGACAAGGCTCAGCAGGGTTAGCTACTTTCCTGAGGACAATTTTTTTTAGCTAGATCATTGAATTCATTAGGTACATTTCCTGCATCCCTCATTACCACAGCAACAGTGACGCCAGACTTTTCACCACTACATAGCGAGGTGCCCTGCCCCCCTGCTTCCAATCACATCTTTCTCATTTTCTTTCAAACTCACCGACAGCCT…
>chr12:46393814-46396814_SVA_A_Other
TGTGTGACTCTGGTAACTAGAGATCCCTCAGACCCTTTTAGTCAGTGTGGAAAATCTCTAGCAGCCTTGGCCTCCCAAAGTACTAAGATTACAGCCTCTGCCCGGCGGCCACCCCGTCTAGGAAGTGAGGAGCGTCTCTGCCTGGCCGCCCATCGTCTGGGATGTGAGGAGCCCCTCTGCCCGGCCGCCCCATCTGGGAAGTGAGGAGCGCCTATGCCCGGCCTCCCCGTCTGGGAAGTGAGGAGCGCCTCTGCCCGGCCACCCCGTCTGGGATGTGAGGAGCGCCTCTGCCCGGCCGCCCCGTCTGGGATGTGAGGAGCGCCTCTGCCCGGCCGCCCCGTCTGGGATGTGAGGAGCGCCTCTGCCCGGCCGCCCCGTCTGGGATGTGAGGAGCGCCTC…
>chr8:29985762-29988762_7SK_RNA_RNA
TGTGTGACTCTGGTAACTAGAGATCCCTCAGACCCTTTTAGTCAGTGTGGAAAATCTCTAGCATGAATCATTCTCTACAGAATGCAAATAGAAAAAGAAGGAAGCAGACGTCCTGGTTTAACCAATCAGAGGAGTAGAAATTACCCCTGGCCATCAGTGGGGAGATAGATTTGGAGGCCAGATTGCATTTTAAAAGGCTTTGTTAACCAAGTTCTTTTTTAAATTCCTAACTGCTGTGCCACT
>chr2:153008830-153011830_MamGypLTR3_LTR_Gypsy
TGTGTGACTCTGGTAACTAGAGATCCCTCAGACCCTTTTAGTCAGTGTGGAAAATCTCTAGCACCCTTTTAGTTCGTGTACTCAAAAGCTCTGCTGTTGTTTCCCACCTTACACATTGTACCAGGCTAATGGGATGTGGAGGAGCAACCAACATCATTCATTCACTCATGAAACAAATATTTATGGAGCACCTACTTCGTGCCCTAAATACTGTTTATGTACTAAGAATAATAATAGTGAACAAAACAAACAAAAATTCGTGCCATGATGGTTACATTCATTCTGGGGGTGGAATGTGGTGAAAGGTTGTGGCAAAGACAGATGCTAAACAAAAAAATGCTATGAAACATCTTTAGAAAGGACTATGCACAAAATCCTGCCTTCCTAATTCCTAACTGC…
>chr15:27248468-27251468_SVA_D_Other
TGTGTGACTCTGGTAACTAGAGATCCCTCAGACCCTTTTAGTCAGTGTGGAAAATCTCTAGCAAACAAGTGAACAAAGGTCTCTGGTTTTCCTAGGCAGAGGTCCCTGCGGCCTTCCGCAGTGTTTGTGTCCCTGGGTACTTGAGATTAGGGAGTGGTGATGACTCTTAACGAGCATGCTGCCTTCAAGCATCTGTTTAACAAAGCACATCTTGCACCGCCCTTAATCCATTTAACCCTGAGTGGACACAGCACATGTTTCAGAGAGCACAGGGCTGGGGGTAAGGTCACAGATCAACAGGATCCCAAGGCAGAAGAATTTTTCTTAGTACAGAACAAAATGAAAAGTCTGCCATGTATACTTCTTTCTACACAGACATGGCAACCATCCGATTTCTCA…
>chr13:82050096-82053096_MamRep605_Unknown_Unknown
TGTGTGACTCTGGTAACTAGAGATCCCTCAGACCCTTTTAGTCAGTGTGGAAAATCTCTAGCAAAAATGTTCTAAGAAATGGTATAATTGAGTATGCACAGATAGACCATTCTATCCTGATAGACACAACTGAACCATGGGAAGATAAATAAAAGGTGAGGATTGTTTAGTGGCATGGTTTAAACAAGAGTAGTCATGTTTAAATAGGTAATGACATCATGCTAGGACAGGTTTATAAATTTATCTCACAATGACAGTAATTCTAGAAATGTGATTAGCATACTTCAAGTTGATTAGCTACAATTCCTAACTGCTGTGCCACT
>chr17:25911235-25914235_U2_snRNA_snRNA
TGTGTGACTCTGGTAACTAGAGATCCCTCAGACCCTTTTAGTCAGTGTGGAAAATCTCTAGCATTAGCCAAAAGGCCGAGAAGCAATAAGGGCACCCTTTTTCTAGGGGGTTCCTTGGGCCCTGGTGTATCTTGGGCCTTGGAGTCATCTTTGGAACGGGCCTGATCCCCTCTCCCAGTGCATGCTGTTAGGGTCCTTTATGGGATGGAGCCTGGACAGCTCCGATGGGTTTGAGTATGCTGCCCAAGGAGGAGAGATCCAGGTGTCACCGACCCTGCTGCTCCCACTCGGGCTGTCCTGCTGGGGCCTGGGTCCCACCCAGAAGGGGCTGTAGAATGCAGTGATGATGGCCACACGAACATGGGTCAGTCAGAGGAGGCCTCACAGTGGGCTCAACCC…
>chr3:124119814-124122814_MamSINE1_SINE_tRNA
TGTGTGACTCTGGTAACTAGAGATCCCTCAGACCCTTTTAGTCAGTGTGGAAAATCTCTAGCACAGGGTTGCTGGTTCAGCGCTGGAATGGGTCAGTTAGCTTCACTTTGACATCGACTACACCCCTCACATCAGCTGGGGGCATCGCAAGTGTGTCTTTACTAGCATCGATTGTAGGCAAATCAAGTTCCACTCCTAAAAAACAATCCAAAGCATATGGAGAAAATATCCTTTAAAAAATGTGGGTTTAAATCACATGCATTAAAATTCCTAACTGCTGTGCCACT
>chr3:139620930-139623930_MamSINE1_SINE_tRNA
TGTGTGACTCTGGTAACTAGAGATCCCTCAGACCCTTTTAGTCAGTGTGGAAAATCTCTAGCAAATGCGTTTGGAAAAGCCACAAGGGTTCCCAGAAAGTGTGGCTGTTCAGAAACCTCAAGAATTCCTAACTGCTGTGCCACT
>chr2:110428871-110431871_REP522_Satellite_telo
TGTGTGACTCTGGTAACTAGAGATCCCTCAGACCCTTTTAGTCAGTGTGGAAAATCTCTAGCAAGGGCAGGGGCAGGGCTGTGGCAGTAGCCATGTGGTAGGAGCCTTGTAGGGAGGGCCGGTGCATTGAGGGTGACAGCAGTGGTGGTTGTATTGGCATCAGTGCCAGTGGTGGCAGCAGCAGCAAGTCTGGGGGCTGGGAAGGGGGAGTAGGAGCTTCAGGGTTCGGCTGGCCTGGCATAGGTAGGAAGCTGTGGTTGCTGCACCATGGGCCTCATTGGAGGTGCAGCCAGGGCAAGGAGGAGTCCTCCCCCTTCTCCTGGAGAATCTGGAGGGTGCCCTCCTCCTGCTGGTGCCTGAACCAGGCATGAGTGGAGCATTATCTCACTCTTAGCAAAA…
>chr12:7877218-7880218_MamRep1527_LTR_LTR
TGTGTGACTCTGGTAACTAGAGATCCCTCAGACCCTTTTAGTCAGTGTGGAAAATCTCTAGCATTTTTTTTTAGACGGAGTTTCGCTCTTGTCACCCAGGTTGAAGTGCAATGGCACGATCTCGGCTCGCTGAAACCTCTGCCTCCTGTGTTCAAGCGATTCTCCTGCCTCAGCCTCCCAAGTAGCTGGGACTACAGGCCTGCGCCACCACACCCGGCTAATTTTTTCTATTTTTTTTTTTTTTTTTTAGTAGAGACAGGGTTTCACCATCTTGGCCAGGCTGGTCTTGAACTCCTGATCTCATGATCCACCCGCCTCGGCCTCCCAAAGTGCTGAGATTACAGGCGTGAGCCACCGCGCCTGGCCCCCAATAAGTTTTTCTTTGGTTCAAAGTTTCTG…
>chr15:96945965-96948965_LFSINE_Vert_SINE
TGTGTGACTCTGGTAACTAGAGATCCCTCAGACCCTTTTAGTCAGTGTGGAAAATCTCTAGCACCCGTTCATGTCTTGCCCAGATTGCAGTTAATGGAGAGCTGTTGTTCACTGACAGGGTGTTTGATGGTTTCTAGAAAATGAGTGGCTGTTTTCATTCCTGTTCCAAATGGACAGGTGTCTACATCAGAATTGGCAACCTGGTTGGCAGATTCAGAGTGGCCAAGGAGCAAATTGTTTATGGAGAATAAACTTCCCTCCCTCCCGTGATGACTGTGCACACGTGTGAGTGCTGGCAGTGGGGAGGAGGGAGAAGTGGAAACGTCGGAAGTGGAAAGATTGATGCAGGTCCATAGAACATAAAGGGGCTGAAGCCCCTTGGTTCTGAGTGACGCCATA…
>chr22:45645635-45648635_AluY_SINE_Alu
TGTGTGACTCTGGTAACTAGAGATCCCTCAGACCCTTTTAGTCAGTGTGGAAAATCTCTAGCATCCTTCCTCAGCCTCCCTAGTAGATTACAGGCGCCCGCCAACACACCCGGGTATTTTTTTTTTTTTTTTTTTTTTGTATTTTTAGTAGAGACTGGGTTTCACTGTGTTAGTCAGGATGGTCTCGATCTCCTGACCTTGTGATCCACCCGCCTTGGCCTCCCAAAGTGCTGGGATTACAGGCATGAGCCGCTGTGCCTGGCCTGAAATCTTTTCAGAATTTTTCAGGGGAAACATTTTGATAAGGGTGCATTCATGTTGCAGATGATATAGGCTGAGCCTCTGAAAGCTAGAGTGACTCAGGCCAACAAATGCCTGGAAATGGCTCTGTCCTCCAGC…
>chr3:164837528-164840528_HY1_scRNA_scRNA
TGTGTGACTCTGGTAACTAGAGATCCCTCAGACCCTTTTAGTCAGTGTGGAAAATCTCTAGCATCTCACTACAGCACTTGAAAAAATTCCTAACTGCTGTGCCACT
>chr6:113300915-113303915_MER96B_DNA_hAT
TGTGTGACTCTGGTAACTAGAGATCCCTCAGACCCTTTTAGTCAGTGTGGAAAATCTCTAGCAAGGGTATTTCTACTGCTAAAACCTTTGCTCTGTGTGGTGTTCTAATTCCTAACTGCTGTGCCACT
>chr11:82478133-82481133_MER95_LTR_ERV
TGTGTGACTCTGGTAACTAGAGATCCCTCAGACCCTTTTAGTCAGTGTGGAAAATCTCTAGCAAACGACTATGGACAAATGAGCTTATGCAGCCCCACTTGCCCTAAGAGAAATATAGATTTATGATACCCAATTATAATAAAGATAAATATGCTGATTCATGTATACTTTATGCCTGCACTTTAACTTATAAACAGAGCTTCCTACCACTTTCAGTTTTAGGTCTCCTGGTTTGTGAACTGTTCTGTTGTATGCACAATACACTTTTTAAAAATTTCTAGTTTTCAGCTGGCAGCACCCAGATCAATAAACTGACTCAGCACAAGAAGATAGCTTGGACTCCCTATGATTTCATCTCTGATCTGACCAATCAGCACTCCCGGCTCACTGGCTTTCCCC…
>chr11:109867782-109870782_AmnSINE1_SINE_Deu
TGTGTGACTCTGGTAACTAGAGATCCCTCAGACCCTTTTAGTCAGTGTGGAAAATCTCTAGCATCTTGTTTGACATTGTGGATATTTGGCACTGTGAGTAGGTAAAACATTTGGTATAAGGCCATTTTACTCTAGAATCATTTGTGTAACTCTTCACAAACTTGAAAAACAAACTTGCCTTCATAGATTCTTCCTCCCAGTTTTTAAAATATTAAAAACGGAAAAAAGACATCCTGCTTAAGTTCATTTAAAATTCCTAACTGCTGTGCCACT
>chr22:35116660-35119660_Charlie14a_DNA_hAT-Charlie
TGTGTGACTCTGGTAACTAGAGATCCCTCAGACCCTTTTAGTCAGTGTGGAAAATCTCTAGCACCTCACAGTGTCTGAATAAAATAAACAAAAAGTCAGAAAGCAATTCCAAGTAAAGACAAATAATTGCACTTTATAACACATGAACCCCTGACTCTCTTATCATTCCACTGATGCATAAGAGTGGTGATAGTATTCAAACTGTTAAATGGCTTAATAAGCTTGGTAAATACTGCATTATCAGATGAATTCCTAACTGCTGTGCCACT
>chr16:17822514-17825514_MER63A_DNA_hAT-Blackjack
TGTGTGACTCTGGTAACTAGAGATCCCTCAGACCCTTTTAGTCAGTGTGGAAAATCTCTAGCATGCAAGGAATCAGCATTGCTTCAGCAGAAGTGGCTCCTCTATCCCATCGTATGCTGAAGGTGCTCATATTGGCTCGTGAGGGCCAATTGTTAGTATCTCTTCAAAACTCTGCATTCAGCAAGCACGCATTGGAAGCGCAGAATCAGCCCTGGTGGGAGTATTTACACCATGGAAATTTGTATCATCTGACAACCCCCCATCTCCACCTCCACTCCATAGCTGTTTGTTAAACATTTACCAGCACACCACTACCTGAAACCTAAACTTTCAGGGAGAAAGCTGGCCAAATATTGGTGGTTACTATACTTAAAATGTGGAATGTTTATGACCTTTTGT…
>chr3:6293218-6296218_L2b_LINE_L2
TGTGTGACTCTGGTAACTAGAGATCCCTCAGACCCTTTTAGTCAGTGTGGAAAATCTCTAGCAGGCAGTATCAGGTATTTATTAATTCCTAACTGCTGTGCCACT
>chr3:128517120-128520120_MER53_DNA_hAT
TGTGTGACTCTGGTAACTAGAGATCCCTCAGACCCTTTTAGTCAGTGTGGAAAATCTCTAGCATAAGACACACTAAAAAATTCTTCTTAAAAAAAAACTCAGATTTATCCTTTCTTGTTTTTTGTTGTTTTTGGTTTTGTTGTTTGCTAAATTTGGCAACCTGCAGGTCTCTGTCTTGTGCCTCTCTTGACATCCTTGCCCAGTGCTTTAGGTAAACATCTTTGTCTCACCTCAGTAGTGAGACATAAACTTTATTTTTCTGACTTCCTATTTCATACGTAACTTCAAGAGTTGTGTGTCTATTGAGCCAATCTTTTTTTTATGTATCAGCTTATTAATCTTTCAAGGGTTCCCTTTCAACAGTTAGGATAAGATACAGATTCTTTCATATGACTTGTT…
>chr8:29982762-29985762_7SK_RNA_RNA
TGTGTGACTCTGGTAACTAGAGATCCCTCAGACCCTTTTAGTCAGTGTGGAAAATCTCTAGCATTTCTCTGGACAGTAGTAGAAAGAACATTTCTCTGGACAGTAGAAAGTGATTTGTGGGAATTCCTAACTGCTGTGCCACT
>chr9:39152717-39155717_AT_rich_Low
TGTGTGACTCTGGTAACTAGAGATCCCTCAGACCCTTTTAGTCAGTGTGGAAAATCTCTAGCAACCAATGATTGAAACTAGTCAGCTGCACATTTTATTTATTTATTAAAAAGGATTTGGATTTTTATACAATATTTAAAAACCACAAAATGAAAAGGGATCAATCAACGTATACCTTGGAGGTCCTTCCAAGAGTCTCAGTATCTAACAGCCATGGAGGCTGTGACCTTTTTCCTTCTTTTCTCAGCCTGCTGGTCATTTAAGGGTCACCAGAGATGACTCATGCTCTAGTTCTTAAAATCAAACTTGTTCCACCAAATCCAAGATGCTGAATTCCTAACTGCTGTGCCACT
>chr2:67459039-67462039_MamSINE1_SINE_tRNA
TGTGTGACTCTGGTAACTAGAGATCCCTCAGACCCTTTTAGTCAGTGTGGAAAATCTCTAGCAAATAAAAGAGTGTAAATAAATTAACATAAGTCAGTTCACACTATAGAGAAATAAAAGAGTCTCCAAGAACATTCCATAATCAGACTCTTCTTGACTTGGCACTAAGGATAATAAGTTGGCTCTTCTGCTTCAAACTTGAGTTATGTGGTCAGAACATTCTCTCAATTCCTAACTGCTGTGCCACT
>chr17:1127514-1130514_MER91B_DNA_hAT-Tip100
TGTGTGACTCTGGTAACTAGAGATCCCTCAGACCCTTTTAGTCAGTGTGGAAAATCTCTAGCATGTCTCCCTTAGGACACTCTAGCACATAGGGCACCTTGATGCACGTTAGAAATCGGCGCTGCCCCTGGGAATTCCTAACTGCTGTGCCACT
>chr2:112958243-112961243_L1M4_LINE_L1
TGTGTGACTCTGGTAACTAGAGATCCCTCAGACCCTTTTAGTCAGTGTGGAAAATCTCTAGCAACGGACTAATACATAAGTTCTGAGCTTCCTTAGGGATAGTGTGTATTGACTGTTTATGCATGGGAGCATACTTCTTTGGGCCCCCTTTTTTTGGTAAGTTCATAATATTTTATTGAAAATTGGACATTTTAAACAATATAATTTGTCAACTTTGTAAATCATACTACTCCATCCAGGGTTTGCTTGTTTCTGCTTATTGTCATTGCTGTTTGTTTAGTGTTTTTCCTGGACTAAGTGTGTAAAGTTTGTATTTTTTTATTCTGTATGGCTATTGAAGTCAGCGCTTAGTTAGCTTAATAGACAGCCCTTGATTGGGCAGAGATTTTCTCAAATACC…
>chr15:37738444-37741444_X3_LINE_LINE
TGTGTGACTCTGGTAACTAGAGATCCCTCAGACCCTTTTAGTCAGTGTGGAAAATCTCTAGCAGTAAAGTCCTTGAAACAATTCCTAACTGCTGTGCCACT
>chr14:100954096-100957096_7SK_RNA_RNA
TGTGTGACTCTGGTAACTAGAGATCCCTCAGACCCTTTTAGTCAGTGTGGAAAATCTCTAGCATATTACACATTCCACTGTAAGAAACATCTTTTTGCATATAGCTTTTTCCACATTTGGGATTTATTTCCTTAAGCTTGAATCTCAGAATGAAAATTTCTGGGTCAAAGCAAGCCTACATTGTGAAGGTAAGGAGTAGGTTTCTGCCAACAGAACTGAGGGGAGTGAGGCCAGACAACCTCTCCCTGGGATCTTAGGGCACAGTGAGTAGTTGGAACATACAACTTTTTAGTTACTTTCCAGTCATGAGATTTTATGATTCCTTAAACGTAGCCAAGTGCTAAGTGTCAAGATTCTGGACTTCTCTAGTCTAGCCCAATTCCTAACTGCTGTGCCACT
>chr16:17825514-17828514_MER63A_DNA_hAT-Blackjack
TGTGTGACTCTGGTAACTAGAGATCCCTCAGACCCTTTTAGTCAGTGTGGAAAATCTCTAGCAATGCATGCTCCACAGCACATATAAGTCAGGGAGGGAGAGTGAAGTTATCCTTTGGAGAGGCGCAGCGTTGGTGCAGAGAGATTCTCCCTACTTCCGCTTACTTCCCCAGAGGTTCTACTCCTCGTTGCAAAATGAGGGATGCACAAAGCAAATAGCTCACTAAGTTGGGAGGCATTTATAAGAAGGGGCTGCCAGACTCTCTCTCTCTGCTTGCTGACCAGTTTAGTGCTTCCTGAGCTAATTCCTAACTGCTGTGCCACT
>chr15:42998029-43001029_U13__snRNA
TGTGTGACTCTGGTAACTAGAGATCCCTCAGACCCTTTTAGTCAGTGTGGAAAATCTCTAGCAGCATAACTTCAATCCAACCATAAGAAAACCACAGACACGATCCTTTTGTAGTTCGTAAGCATGACGATCGGGTTTTCACATACATGTCTCAGAAGTGCCTCTCTCAAACCTTGTTACGTCAGCACATTACCTGTCTTACATGAAAAAAAAAAGAAAAAAAGCAAGAAACAGCAGATAAATACATTCCAAAAAATTACTAACCACGAAGCAAGAAAAGACTGAGAAACTATCACAATAGGAAAAAGAAACTGATAACAACATACACAGAAATGAATAAGTTAGAATCAAAAGGGGCTCCAGGAGAGATGAAATATCTAAACCAAAGGCTGGCAAAAC…
>chr10:16419400-16422400_Zaphod_DNA_hAT-Tip100
TGTGTGACTCTGGTAACTAGAGATCCCTCAGACCCTTTTAGTCAGTGTGGAAAATCTCTAGCAATGCTCCTCTGCAAATACCCGCCTGTCTTGTAAATTCCATACTGCTTAGTACCTCTAGAACCATGAGTGGGGAAAGGAAGGAAAACTAAAAACTAACCTCTTGGTTCTACTGAGGTTCAGTTTTTAGCTTTGAGTTCTCAGTTTTTAGGTTCTACTTGCTATACAAGAATCTATTGGGTGTATACCATTTGAGAGGAAAACTTTGGTAACTTAATTCTTTTGTCTTCCCATTAATTAGGTACATCCACTATTCAAAGCCCAGTCCCATTGGCCGGGCATGGTGGCTCACACCTGCAATCCCAGCACTTTGGGAGGCCAACATGGGTGGATCATGAG…
>chr5:85602409-85605409_L2a_LINE_L2
TGTGTGACTCTGGTAACTAGAGATCCCTCAGACCCTTTTAGTCAGTGTGGAAAATCTCTAGCATCCTGTATCCCCTGACTAGATGATATGCTGTGGGAAGACTGAGAATTTTGTTGGTTTTCCTTACTGCTGCATCCCCTATATGAAGATCTGTGTACGGCACATAGCAGACACTCAATAAATATTTAATAGTTGAATGAACAAAGTATGTGGGAAGAAATGTCTATTCACACCTGCTTTGCACTTTAAAAGCACAAAAGACCTTATTACGGAACCACTTGTGATTAGTCCTTTTATTTCCATCTTACTTACTGCCCTTTTCTTCTTAGAACTTTGATCACCATTATTATAATATGGTACCGAACTCTTCAGTGTTTGGATCTCTTCTTGTAAAACTTT…
>chr8:125469993-125472993_tRNA-Glu-GAA_tRNA_tRNA
TGTGTGACTCTGGTAACTAGAGATCCCTCAGACCCTTTTAGTCAGTGTGGAAAATCTCTAGCAAGACAGAAGGGAAAAGAGACAAAACAACACTCCAGCCTGTGGTCTAGTAACTAAGCTTCTGTGCTTTTATGGCTACAGCCTGAGTTAGATTCCTGTTCAGGGAACGAATCCCATTATTGAGTATCTATCACTTTGATTAAAAAAAAAAAAAAAAGACCAAACGCAGTCCTTGGAGTCATGGATAAATTCCTAACTGCTGTGCCACT
>chr2:173262465-173265465_Mam_R4_LINE
TGTGTGACTCTGGTAACTAGAGATCCCTCAGACCCTTTTAGTCAGTGTGGAAAATCTCTAGCAGTCAGAAATACTACCCAATTGATTCCTTCACTTCATAAACGTTCATTGAGCAGGTCTAGACTGGGCACTGCTAGGGAGAAACAGGGTAAGACAACATCCCTTCATAGAGAAACTCACAGTCCTGTGGGAGGCAGACATTGGAGCAGATGCACCAGCAGAGGAAGGGTGGTAATCCAGGAGAGATGAAGTGCTATAGGAGGCCACAGGCAGGCAAACAGTTTTCTTACATCAGAAGTAAAAACAATCCTTCCATTGCAGTGGGGAATAGATCCACAGAGACCTACTCACCTATCACATTTCACTTGGACATATTCATTGAGCTGATGAAGATTCCCT…
>chr18:53514104-53517104_AmnSINE1_SINE_Deu
TGTGTGACTCTGGTAACTAGAGATCCCTCAGACCCTTTTAGTCAGTGTGGAAAATCTCTAGCATTTAGGAGCTGCTACTGCTGACATTCAGCATAGCATGAAAGAATGAAAAATTCCTAACTGCTGTGCCACT
>chr15:79995667-79998667_MamRep605_Unknown_Unknown
TGTGTGACTCTGGTAACTAGAGATCCCTCAGACCCTTTTAGTCAGTGTGGAAAATCTCTAGCATTTCAAATGATTTTGCACTGCTTTGTTCTGGACCATTATGAATTGACCTTATTGTTTAAGTTTTACTTCCCTGTTTTTCAAGTTTATGAAGTTCTGGAGATGTACCTAGCCCATTATGTTCTGACAACACTTTAGTATTCCATGTAATAAAAAATTCCTAACTGCTGTGCCACT
>chr12:7880218-7883218_MamRep1527_LTR_LTR
TGTGTGACTCTGGTAACTAGAGATCCCTCAGACCCTTTTAGTCAGTGTGGAAAATCTCTAGCAGAAAAAGAAAAAAACTTATTGGGATATGAGGACAAGGAATATAATTCTGTTTGCCAGCTAACCAGGAGAATAATCATCTCTAATCTCCCTCTCTGTGCACCTTGAGGTGAGGTGCCAGCCCAAGACTGAACGAATATCAAGAAGCCCAAGTAATTCCTAACTGCTGTGCCACT
>chr11:85840461-85843461_THE1B_LTR_ERVL-MaLR
TGTGTGACTCTGGTAACTAGAGATCCCTCAGACCCTTTTAGTCAGTGTGGAAAATCTCTAGCATGCTGCCATGTAAGATGTGACTTTGGTCCTCATTTGCCTTGTGCCATGATTGTGAGGTCTCCCCAGCCATGTGCAACTGTAAGTCAATTAAACCTCTTTCCTTTATAAATTACCCAGTCTCAGGTATGTCTTTATTAGGAGCATGAGAACAGACTAATTCACTGTTAAGTAGAGAAAATTCCTAACTGCTGTGCCACT
>chr6:28908956-28911956_tRNA-Leu-TTG_tRNA_tRNA
TGTGTGACTCTGGTAACTAGAGATCCCTCAGACCCTTTTAGTCAGTGTGGAAAATCTCTAGCACTCTACTTTCTCAGCCATTTCTGTGTTTTCATTCTTTCTACCTCAACTTTTTTTATTCTAACTAAAATGATACACTCTCAATGAGGTCTGCCCCCTTGCTTTTCAGTCTTGTTCGCTGTTTAGTAGTGAATCACGTTTTGCCCCGCTTTGGTCAGTTCGTTAAAAGGCGCATTCATTTACCACATGAGCACTCACCCAGAGGCGTACTGGGAGGAAACTAGACTAGGTAGGAATAGAAAGACATGTATACAGACTCCATCATTACATACTGGCCCTGAGCTCATAGGTTATTGGGACCGCAGATTACATGTTTTTCCTCACGGCCAGAAACCATCA…
>chr17:20769092-20772092_REP522_Satellite_telo
TGTGTGACTCTGGTAACTAGAGATCCCTCAGACCCTTTTAGTCAGTGTGGAAAATCTCTAGCAGCCTTCTCCGGCTAAGCTATCCTTTTTTCCCTTTGGCCCTAACTACCCTCGTTACTCCCCTCTATCTGTCCCAAAACTGTTTTCCTTCTCCTACCTGCTCCAGCCGCGCTGCTCTCTCTCCGTCACTGCCAACAACCGCAGCGAGGCGAGCCGCGCTCCCGCGGCTCCAGCCTCCAGCATACGGCCACCGACTCCTGATTCCTAGTCCTCTACGTTGGGCAGTGAGCAACTCCACATAAAAATACAGGAACTTGAAAAAACGTGTTTCCGCTTCAGCATCATTTATATACTGCGGTAATGCCCACGGAGGTTCCTGGACTGCATGTCTTGATTGGA…
>chr4:127211303-127214303_AT_rich_Low
TGTGTGACTCTGGTAACTAGAGATCCCTCAGACCCTTTTAGTCAGTGTGGAAAATCTCTAGCAGATATGGTGGTGTCAATAATTATAACAAATTTATCCATAAAAATATTTAAATTTTTATTTCTATTTATTGAAACTAATTCCTAACTGCTGTGCCACT
>chr14:52156448-52159448_5S_rRNA_rRNA
TGTGTGACTCTGGTAACTAGAGATCCCTCAGACCCTTTTAGTCAGTGTGGAAAATCTCTAGCAAGCTGCTCCAAATAATTCTGATATATATTCAAGTTTCAAAACCACTGATCCATAGGAACAAATGAACTAGCTATCTTCCAGTCTGTTCTCTATAACTATCTTCCTCAGCTGAGATTTTAGTATAAATTCCTAACTGCTGTGCCACT
>chr1:145659355-145662355_MER44A_DNA_TcMar-Tigger
TGTGTGACTCTGGTAACTAGAGATCCCTCAGACCCTTTTAGTCAGTGTGGAAAATCTCTAGCAGCGCCCGGTTACAATAAGATATTTTAAAGTGGGGCACAGAGGCTCATGGTTCAATCCCAGTACTTTGGGAGGCCGAGGCAGGAGGATTACTTTAAGCCAGATGTTTGAGACCAGCCACAAAATTAGACCTTATCTCTAAAAAGAATTTTTTTTTTAATTAGCTGAGTGTGATGGTACATCCCTGTAGTCCTAGCTACTTGGGAGATTGAGGTGGGAGGATCACTTGAGCCTAGGAGATTGAGGCTGCAGTGAACCATGATCACGGCGTTGCACTCCAGCCTGAGCGACCGAGTTGAGACCTTGTCTCAAAAAAAAAAAAAAAAGGCCACATTCACA…
>chr5:129771152-129774152_MER11D_LTR_ERVK
TGTGTGACTCTGGTAACTAGAGATCCCTCAGACCCTTTTAGTCAGTGTGGAAAATCTCTAGCAGTTGAACTAGTTTACAGTCCCACCAACAGTGTAAAAGTGTTCCTATTTCTGCCTGGGAACAAAGAGAGAGCCCCGTTGCATTGTGGGCTGTTGGCCAGATCTCGCAATAAAATTGGAGGACTCAAACTTCCCAAATTCAAAACTTACGTCAAAGATAGAGTTAATGAAGCATAAAGCATACATAAAGCACAAATGAAAAAGAAAAAAACTAGATAATTTAGATAAACAGAACTTTGTCAAACTTAAAACCCTTTCTGTTTTAAAGGACAATATCAATACAGTTAAAAGACAACACACAGAATGGGACAAAATATTGCAAATTATATATCTGAGAAG…
>chr18:36904225-36907225_Ricksha_c_DNA
TGTGTGACTCTGGTAACTAGAGATCCCTCAGACCCTTTTAGTCAGTGTGGAAAATCTCTAGCAAGCTATACACTATTCGTTCTGTCCTTCTGAAGAGATCTGACTAATACAACCTGGGTGTGATGATGCAAAAAAAGGAGAATAAAACAAGGCATGATATAAGATATATATATATATATATATATATATGAAACAAATGTGTGTGTATATATATATATATACACACACACATATACACACACATATATATACACACACACATATATACACACACATATACATACACACATACACATATATATACACACACATATATATACACACACACATATATACACACACATATATACACACACATATATATACACACACACATATATACACACACATATACACACA…
>chr8:61577832-61580832_L4_LINE_RTE
TGTGTGACTCTGGTAACTAGAGATCCCTCAGACCCTTTTAGTCAGTGTGGAAAATCTCTAGCATGCCACAACGTACTGTCCCGTATGTGAATTTCCATGAGACATTTATAAAATTTGGTGACAGAAAGAACTAGTATTGAAAGAGCTGGTACACCATCTTTCTGTCCATAGTAAAAGTTATCTTATAAGCTTTTTTTTTTTCCTGTTTTTAGGGTCTCACTCTTGCCCAGGTTGGAGTGCAGTGGTGTGATGATGGCTTACTGTAGTCTTGAACTCCTGAGCTCAGGTGATACTCCTGCCTCAGCCTCCCAAGTAGCTATGACTACAGCACCCACCACCACACACAGCTAATGTTTTAAGATTCTTTTTGTAGAGATAAGGTCTCACTATGTTAGCAAG…
>chr11:59473660-59476660_7SK_RNA_RNA
TGTGTGACTCTGGTAACTAGAGATCCCTCAGACCCTTTTAGTCAGTGTGGAAAATCTCTAGCATGTATACCCTTGACCAAAGAATGGTCCTCCTCTATCTGGGAAGGTCGTCCATTTTGACTAAGCTTGCAGCTTTGAGAGGGTCGCACATGGGGCAGTGAAGGAGGAAGAGGACACCCACCTAGCCAGGCAGATCAGCTGAATCAACTCTGGTGATCAATGGGATGACAGATGTCACAGCCAGATTGCCCTCACATCCTACCCCATTTGTTCATGCCCAAGTTGTTCTATTTTGCTTTCTGATTAAGAAGCAGACAAGAAACCATTATTAGCAGAGTATGGTAGAAAGTACCATAGAAGCCTCTCCAATGTGAGGAGAAATGGCCAGCATATTGACAG…
>chr10:32173865-32176865_L1MA1_LINE_L1
TGTGTGACTCTGGTAACTAGAGATCCCTCAGACCCTTTTAGTCAGTGTGGAAAATCTCTAGCAAATTATTTTCTTATTTTTTTTTAATTTTGGGGGTACATGGTAGGTGTGTATATTTATAGAGTACATGAGATGTTTTGATACAGGTGTACAATGTAAAATAAGCACATCCTGGAGAGCAGGGTGTCCATTCCCTCAAGCAAAAATTGACAATTTTCTTTAAAGTGATAGGCTTACTTCTGTTCATTTTTGAGAAAATGTCTAATGTCCTAGTATGAATAATCAGTTTGTCATTCTTTCAAGTAAAATTTACCAATCAAACAAGAGCAACAAAATTCCTAACTGCTGTGCCACT
>chr2:117892675-117895675_LTR29_LTR_ERV1
TGTGTGACTCTGGTAACTAGAGATCCCTCAGACCCTTTTAGTCAGTGTGGAAAATCTCTAGCATACACCATTTCAAGGTTACAGAAATAATGCGGGTTGGATTCTGCTAACACAGGTTATGGGATTGGGAAAAAGAGAAATTCTATTGAGGGGCAATAAATGATTGCTGGGGAGAATGATTGGATCTTGGAACAGAGATTAACCTGTTAGTAGTTTCTTTGGAATTTAAATGCTCCTTGGAGATGTCTATGAAAAGAGTTGAACTCTAAAATATGTGAAGAGATTTATTCTGAGCCAAATATGAGTGACCATGGCCTGTGATACAGCCCTCAGGAAGTCCTGAGAACATGTGCCCAAGGTGGTCAGGGCACAGGTTAGTTTTATACATTTTAGAGACCA…
>chr15:79992667-79995667_MamRep605_Unknown_Unknown
TGTGTGACTCTGGTAACTAGAGATCCCTCAGACCCTTTTAGTCAGTGTGGAAAATCTCTAGCAAAGAACGACTGGATTTAAGGCTTTAAAGACTCTGTATAATATGATCGAATGTATTAACATAGATAAAGAAAGAATATGTCAGTTAGAAAAAAGGCTGGTCAGTCATGGAAATACAAATTAAAAGACAGGCAGAGAGGCCATTTCCACCCCAAAACAGGGGAGAAGGGAGAATCCTGGCTTTTGGACTTTGTTGCATTCCCACTGAAGGGCTCTCTCTATGGTGAGAAGTCTTTAGGCTATCCCAACTGAGTGCCACTGAGGCCTTAACTCATCCACCTGATCTTGAGTTCCTGCTTAGCAAGCTGTCTTCTGATGGTGATTCAATTTCCCACCTAG…
>chr8:63512389-63515389_MER135_DNA_DNA
TGTGTGACTCTGGTAACTAGAGATCCCTCAGACCCTTTTAGTCAGTGTGGAAAATCTCTAGCACTTTAAGCATCTTTGGAAGTCTCCAAGGCTGTTTTTCTTGCCACACTTTAAGATCATCAAGGGCACAATTCCTAACTGCTGTGCCACT
>chrX:136029303-136032303_LTR90B_LTR_LTR
TGTGTGACTCTGGTAACTAGAGATCCCTCAGACCCTTTTAGTCAGTGTGGAAAATCTCTAGCATTCCAGAAGAGGGAATTTTCTTTTCCCATTGAAACTTATTTAGTGTACCTAGAAGGCCCTTGGCTTCCAGAGGTGTTACACTGGAAAGAACCAGACACAGTTGAATTAGAATCTTGGCTCTGCCATTTACTGCTGTATGAACTTGGTTAGGTTACTTTGCGCCTGTTATTTCCGAATTTGTAAAATGGAGATAAAATATTAACCCCATTTGATTGCTGTCAGGGTGAAGTGAGCTAACATGAAATATTTAGCACAGTGCCTAGCAAGTAGTACACATTTAATGTTTCCTATTCCTCCTTCTCTCCAATATAGGTTCTCCAAGACCTAGGGAGCAGT…
>chr5:87160024-87163024_MamRep38_DNA_hAT
TGTGTGACTCTGGTAACTAGAGATCCCTCAGACCCTTTTAGTCAGTGTGGAAAATCTCTAGCATAGTCCATGCTGATTGGTCAGGAAAGCAGTTTTGATTGGTTAGTGTTTTTGTCATATCACTGGTAAAATTCTTTGGATATCACCCCTGAATGTCTGGGTCCTATGTCCAGAGAGTCTACTTCCTATGTCTAGATGAGGCTTGGGCACAGTATTCTCTACAATCTCTCCATGTGGTACTAATGCAAAGTGAGGAAAGGGAAGCACTATTACAGAAGAGTGAAAGCTCGGAAAGGCTTTCCAGTATAAGTAACAGGATGAATATGTCTTTTTATTTTTTATTTTTATTTTTTTTTTAGACGGAGTCTCGCTCTGTCGCCCAGGCTGGAGTGCAGTGGC…
>chr8:6702137-6705137_MamRep1527_LTR_LTR
TGTGTGACTCTGGTAACTAGAGATCCCTCAGACCCTTTTAGTCAGTGTGGAAAATCTCTAGCAGGTTCTTGTTCCAGGGAAGCAACCCTCAGTCTAAAGAGATCCTGGAGGATGTCTCAGTAAGTTAAAAAAATATATATAAGCATTTTCCTTGAGTCTGTATTATTTTGATCCTCTCCCTGATGCTCAGATTTATTACTTATTTCTAGACCCTGAGCCGTTGTCAAAACACAGCTTAATCCCCATTCCCTGGGCCCGAGACCCTGCAGCCCCCACGCTGCCCGGCTTCCGGTCTTACCTGGGGCAACCTGACCAACAAGAACGCGGAAGGCCAGGAGCCAAAAACAGAGACTCCTGATGGGTAACAGAAGGAAAAGGTATGTGCCCTGCTGAGACCAC…
>chr3:128514120-128517120_MER53_DNA_hAT
TGTGTGACTCTGGTAACTAGAGATCCCTCAGACCCTTTTAGTCAGTGTGGAAAATCTCTAGCAGCAAGTCGTATCTGAGATACACTAGAAGTATACTAAAAAAGTATTCACTATTGATCTGAAATTCAAATTTAACTGAGTATCAGCCAATTCCTAACTGCTGTGCCACT
>chr11:85837461-85840461_THE1B_LTR_ERVL-MaLR
TGTGTGACTCTGGTAACTAGAGATCCCTCAGACCCTTTTAGTCAGTGTGGAAAATCTCTAGCAGGCAAGAGAGCTTGCACAGGGGAACCCTCATGTACAAAATCATTAGTTCTCATGAGACTTATTCACTATCATGAGAACAGCATGGGAAAAACCCACATCTATGATTCAATTACCTCCAGTGGGGTCCTTCCCACAGTACATGGGAATTATGGGAGCTACAATTCAAGATGAGATTTGGGTGGGGACACAGTCAAACCATATCAACAGAATCAACCAATGCTTAGAAATGTTCAAGAGAGTAACTATCTAGCAATTCCTAACTGCTGTGCCACT
>chr19:29492628-29495628_5S_rRNA_rRNA
TGTGTGACTCTGGTAACTAGAGATCCCTCAGACCCTTTTAGTCAGTGTGGAAAATCTCTAGCAACAGGCTCTGGATTGATCAATACTTGGATGGAAGAAAACAAAGTGTGCCCATTTTACAGATAAGAAAGACAAGCCTCAGAGAAATAAAAAATTTATCAGCCACCGGGTGACAGAGGCGGCTCTAATCCAGTGATTCCTTCCCTCCTTCCTCATCTTGTCTTCCTGGTTCAAGGTTAGCTCCCAGAGCTCATTCCCGGGAGGAAACAGTTCTGGGTGACTGATTCACTGATCAGCTTGGTTTGGGTTTCATAAAACGCTGTGCTGGAACACTGAGTCGGTACTTCTCCCAAGTTTCCAGTTCGGAGACACGAGGAGAATGCTAAAAGCTCGAATATG…
>chr9:99716660-99719660_MER75_DNA_PiggyBac
TGTGTGACTCTGGTAACTAGAGATCCCTCAGACCCTTTTAGTCAGTGTGGAAAATCTCTAGCAGTGATTCTGATGTTAGTTCTGTTTAGAAATAACTCCAAGAACACTTTTTATATTTTATTTTCACATTGAAAAATCAATCATATTTGCTTCAGCCTCAAAGAGTGTGTGTATGTAAAATCATATGAATGCTGGCAGTGAGCTGCACTTGTTTTCTCTAAATAGGAAAAGAGTTAAATAGGGGTTTAAAGTATAATAGTATTTTTTAGTCTCTTATAGTAAAGCATATGAGTATAGGGTCTAATTCCTAACTGCTGTGCCACT
>chr4:49286382-49289382_ACRO1_Satellite_acro
TGTGTGACTCTGGTAACTAGAGATCCCTCAGACCCTTTTAGTCAGTGTGGAAAATCTCTAGCAATATACCACATGTTCTTACTGCCATCACCCAGCAGCTCACCCCCAGTTCTCGGGGGGTCTCCTGTGTCTCCCAGCTACTCTCCAAACAACCCCAGATTTCAGCTGGAGTCAGCCCCCCACACCCAGGAATCACCTACAAACTCACGAGCCTCACGGTGCTCCACCCCTGTGTCTTTCATCTCTTCACCCCCAGGCCTCAGGGACTCTCCTGTGGCTCCCAGTTACTCTCCAGCCATCCCCCGGTTCCTGCGGGAGTCAGCCCCATGCACTCAGGAGTCCCCCAGAGACTCACAGGTCTCGGGAGAATATGAGCGGTCCCCCAGCCCTGACTCCTCA…
>chr8:63509389-63512389_MER135_DNA_DNA
TGTGTGACTCTGGTAACTAGAGATCCCTCAGACCCTTTTAGTCAGTGTGGAAAATCTCTAGCATACTCCTAGGGGAAGTGGTAGGGACACCAGGAGAATCTGGCTGCAGATGTATGTCAAAAAGCTATTTACATGTTGAAGGAAATGATTTAATTCCTAACTGCTGTGCCACT
>chr3:143346871-143349871_Plat_L3_LINE
TGTGTGACTCTGGTAACTAGAGATCCCTCAGACCCTTTTAGTCAGTGTGGAAAATCTCTAGCATGAAATCATGGGACCGATTGCAGGCTTGTCAAATTTGCAATTGATATGAATCTGAGAGGTATAGCAAGTATACTAAATAAAATATCAAGATTCCCAAAATATAGCAACGAGCTGGAAAAAGACTTCTTGTGTATTTAAGGTTAGTTTGACATAACTAGTCTCTGAATTATTAATTATATTTTAATCATCCTACCAGATTTTGTTTTAAGCTATTAACTGATAAATAATCTTAGGTAACAGCATTTCCAAAGAAATATACTGTAAGCAAAGTCTATCATATTCAGAAAATACATTGGAATATGAATTTATTTTTTAAATTTTTTCAAATGATCAAAC…
>chr11:38358629-38361629_AluY_SINE_Alu
TGTGTGACTCTGGTAACTAGAGATCCCTCAGACCCTTTTAGTCAGTGTGGAAAATCTCTAGCAAGACCATCCTGGCTAACACGGTGAAACCCCGTGTCCACTAAAAATACAAAAAATTAGCCGGGCGTGGCGGCGGGCGCCTGTAGTCCCAGCTACAGCTACTCGGGAGGCTGAGGCAGGAGAATGGCGTCAACCCGGGAGGCGGAGCTTGCAGTGAGCGGAAATCGCGCCACTGCACTCCAGCCTGGGAGACAGGGAGACTCCGCCTCAAAAAAAAAAAAAAAAAAAAAAAAAAAAAGTCAGTGAATCCAAAACACTTCCTTAAGCTGCAAGAAGTACACATTTTAACTCAGCCATAAACAAATGACAGGGAAATTCCTAACTGCTGTGCCACT
>chr4:71389300-71392300_Arthur1B_DNA_hAT-Tip100
TGTGTGACTCTGGTAACTAGAGATCCCTCAGACCCTTTTAGTCAGTGTGGAAAATCTCTAGCAAAAATTAAGTACTGAAATAAATATTTATAATGTGATAAGAAATAACAGTAAATCACAAATTTTCTTAAGCTGATAAGTACCGTAAGCTTGAGACATTGCTAGGGCACCTCCCAGGGCCACAAAGGGAGCAATGCTAGTGAGAGGCCCCGAGGCTTCATCTTTATTTACCTTCATGGTAAACCCACCTCTGACAGGACTGTCAATTCCTAACTGCTGTGCCACT
>chr4:49289382-49292382_ACRO1_Satellite_acro
TGTGTGACTCTGGTAACTAGAGATCCCTCAGACCCTTTTAGTCAGTGTGGAAAATCTCTAGCATATTGATGAACGTGGGGACTCTGAGGAATCCTCAGAGGAGGACACAGGAGAGCCCGATGGCTTCATTGATTGCCCATCACGGTGAGGACAGGGAAATGGGAGCTTGTGGGATTCTGATGATGACAGAGGTGAGTGTGGTGAAGCCCTAGGGGATGGTGAATGGTAACTCCGGATCCCTGGTGAGGAGCTTCCCATTAAGCCTGAGATTCTGAGAGTGGAGAGGGAGAAGCTGGGAGAGGCTCGCATGGACCTTGGGGAGTCCAGGCTGGGGGACCGTTCATAAGAAGAGCCAGACAAGACCCTACTGTTCTTAGGAGCAGACATGATTAGGAAACC…
>chr12:95592211-95595211_MamRep1161_DNA_TcMar
TGTGTGACTCTGGTAACTAGAGATCCCTCAGACCCTTTTAGTCAGTGTGGAAAATCTCTAGCAAATGTGATAGAAAGTAATAGGAAATGAGACTATGGCAGTAATAAAACAGCAGTGAAGTTAAATAAATGGCTTTTGTGACTCTTGAATGATGGTGCCTTCAAGAAGGGAAAGGTTAGTGTGTTGAGGAGGGAAATAGCAAGGGGGAAGGGAACAGGATGAAGAGGTGGAGATGAACTTTTATCTCCCTGATCTTCCAGGTGGTTCAGGGGAATTCCTAACTGCTGTGCCACT
>chr17:45198600-45201600_(CA)n_Simple_repeat
TGTGTGACTCTGGTAACTAGAGATCCCTCAGACCCTTTTAGTCAGTGTGGAAAATCTCTAGCACACCTGCATATTTCACGAAGAGGGGTGTGTGTGTGTGTGTGTGTGTGTGTGTGTGTTTTCAGTGTACTAGAGTGCCTGCCATTTCTTAGTACCTATTGTCATATAAGTATGCATTTTATTTTCACAGCAATAAGAACTAATACAATAAGGAAGTATATTGATTAAGATTTAGTTAGCTTTTGTGAAGATGATTTGGGAAATCAAATAAGTAAAAACGCTTGGTCAAAACTTTAAAAATTCCTAACTGCTGTGCCACT
>chr2:191506036-191509036_MamRep1161_DNA_TcMar
TGTGTGACTCTGGTAACTAGAGATCCCTCAGACCCTTTTAGTCAGTGTGGAAAATCTCTAGCAGCTCTCTTCCTATTTCCTTGCTCCTTTCATGAAAAAGCCAACATCTTGGCTGACAAGTCACACACCTTTGTCAAGGAAACAAACAAAATCCTCCATCCACCCTCATGATGGAGGGTACTCCAGCTGCTGGGTCCTTTGGCTGCAGTGTAGACCTAGAGGAAGAGAGAAGCCCAGAGACTGAGCTGGGAGAGTGGGCACAGACTTGACATTCATCTCAGCAAACAGGGTGGAGAAGGGTAAAGCCAAAGCTGGGACTGTGAGGAACAGGGTGGCCAAGAATGCAGTGTGCAGTGGAAGACGGTTTGAATACATTCCAGAGATGGGGAGCAGAGCACT…
>chr12:46390814-46393814_SVA_A_Other
TGTGTGACTCTGGTAACTAGAGATCCCTCAGACCCTTTTAGTCAGTGTGGAAAATCTCTAGCAAGGCGGCTGGGAGGTGGAGGTTGTAGCGAGCCGAGATCACGCCACTGCATTCCAGCCTGGGCAACATTGAGCATTGAGTGAGCGAGACTCCATCTGCAATCCCGGCACCTCGGGAGGCCGAGGCGGGCAGAACACTCGAGGTCAGGAGCTGGAGACCAGCCTGGTCAACACGGCAGAACCCCATCTCCACCAAAAATACAAAAACCAGTCAGGCGGGGCGGCGCGTGCCTGCAATCCCAGGCACTCCACGGGTGGAGGCAGGAGAATCACAGGAGCCCGAGGCAGGGAGGTTGCAGCGAGCTGAGATCACGGCAGTAGAGTCCAGCCTCGGCAACA…
>chr11:109870782-109873782_AmnSINE1_SINE_Deu
TGTGTGACTCTGGTAACTAGAGATCCCTCAGACCCTTTTAGTCAGTGTGGAAAATCTCTAGCAACTGCAAATGTTCTCAGCTTTAATTTCACACCAATGTCACTTTAACCAAACAGTCTCCTTAGCAGGGTACTTCAGTGCTGAATCATTATTGACTCAGAGGTTTATAAATACCACTACTTGTATTACTTGGAGTTTTCTTCAGTGGTTCCCTATCGCCCTCTCTAAGTTCGGTTAAGCCTGACCGTGCAAAGGGAGTAATATCTGACATGCTCACTTCCCACATTAGTGGGGTTGCTAAGCCTGTATGACGTACATGATACATTTATAAAAAGGAACATTCTAAAAATAAGTTTAATGTATTCTCATTCAACTCCCTAAAAAACTGATGTAACTTGA…
>chr5:129988694-129991694_Helitron1Nb_Mam_RC
TGTGTGACTCTGGTAACTAGAGATCCCTCAGACCCTTTTAGTCAGTGTGGAAAATCTCTAGCAAACATTATTTTATTATATTTAATTGTAAATATAATTAAACCATTTAAATCTACTGAATAAACTTTTAAGAAATTCCTAACTGCTGTGCCACT
>chr14:100288345-100291345_X3_LINE_LINE
TGTGTGACTCTGGTAACTAGAGATCCCTCAGACCCTTTTAGTCAGTGTGGAAAATCTCTAGCAAATAAGCAGCAGCCAGCCAGCCTGGTGTGTGAGATGAGGGATCCGATCGGTTGCTCGTGTTGGAACAAAGGCATTTTGCAGCCCTCCAGGTGGTTGCAGATGATTGCAAGGGGAAGCTCTGATGTCCTACCAGAGGGCAGGTTGCATGTATCTTCAATATAGTTAGGAGTCCTTAGTATCCTAGGACATATGTTTTTTTTTAGTTCCACCTTTTGAGACCATAGCTCCATCGTTAATGGTGTTTTTGAATACCAAATGCAGGCACTATATATGAGAATACATGTGCATGTGGCTGTGTGTGTATGTGTGTGAGAGAGAGAGGGGAAACCCTGGTAA…
>chr5:108224238-108227238_HY1_scRNA_scRNA
TGTGTGACTCTGGTAACTAGAGATCCCTCAGACCCTTTTAGTCAGTGTGGAAAATCTCTAGCAGTCAAGTGCAGTAGTGAGAATGGGAGAAGGAGTAAAACGAGGAGTTCAATCTATAACTGACTGTGAACAATCAATTGAGTTATCCACTCTTCGGACCAGCCTAAAATGGACTTCTTTAAAATTAAAAAATTTTGTTCTATGAAAGACCCTGTCTCTTGAGAAGATAAAAAGACAAGGTACAGACTGGGAGAAAACTATTTACAAATGACATATGTGTCAAAGAACTAGAATATATAAAGAACTAGAATATATAAAGCTCTAGAATATATAAAGAGTGCAGAGTTAAAAAACAAAACAAAACAAAACAACCAAACATCCAATTAGAAAATGAGCAAA…
>chr9:89703664-89706664_Ricksha_c_DNA
TGTGTGACTCTGGTAACTAGAGATCCCTCAGACCCTTTTAGTCAGTGTGGAAAATCTCTAGCATCCATGAGCTATATGAGGCTCTGAATATTCATGACACCCTAAATATACACGAGTCAAAGAGGCACTCAATATTCATGAGGCCTTACATCAGCTACCCATTAGTGACATCTCTTCTGGCCTAACTTGTCCTCTCCCCAAAAAAGGCAGATAAAATCAAAAGCTATTTATCAGGCTCACAGGCAAGCTACAGTTTGCATCTGTGCAATAGAATGTGTATTGTTGGCTGCAGCTCATTTCATTCACTGGGCTTGCATTGGGATTGCTGAAGCCTCACTCTTATGTCCTTAACATATGCCTGTCAGTGGGAAGGTTCAGGTAGCAAAGAGGAAGAGAGAG…
>chr16:57861556-57864556_U6_snRNA_snRNA
TGTGTGACTCTGGTAACTAGAGATCCCTCAGACCCTTTTAGTCAGTGTGGAAAATCTCTAGCAAAGGAAAACAGTGCTCGCTTTGGCAGTACATATACTAAAATTGGAACGATACAGAGAAGATTAGCATGGCCCCTGCACAAGGATGACATGCAAATTCGTGAAGCGTTCCATATTTTTGCCGGGTGTGGTGGCTCATGCCTGTAATCTCAGCACTTTGGGAGGCTGAGGTGGGTGGATCATGAGGTCCGGAGTTCGAGACCAGCCTGGCCAACATAGTGAAACCCTGTATCTACTAAAAATACAAAAAATTAGCCGGGCGTGGTGGCGGGTGCCTGTAATCTCAGCTACTCTAGAGGCTGAGGCAGGAGAATTGCTGGAACCCGGGAGGGGGAGGCT…
>chrX:40930867-40933867_MER104_DNA_TcMar-Tc2
TGTGTGACTCTGGTAACTAGAGATCCCTCAGACCCTTTTAGTCAGTGTGGAAAATCTCTAGCACAATGAAGCATAGTAATAATGATAAAAATGATAATGATAATATTGAGCACTTAATATTGTGGATGAGACACTGTGCTAAGCCGCTTCTACGATTATCTTTATATGCAGTTGTAATATAGAAAGGCTAAGAACACAGACACTGGGGCCTGACTGGGTGGGGTCTGTCTGAATTTTAGCTCTGTGCTTACTAATCACATGACTCCAGCCAGATGCTTTATCTATGCCATAGTTTTCCTATCTAAAATAAGATGATAATACCACCTAACTTACAGGTTTATTATAAGGATTAAAGGAATTAATACACATATAGTGCCTAGAACGAGGAATTAATACACA…
>chrX:109577967-109580967_Mam_R4_LINE
TGTGTGACTCTGGTAACTAGAGATCCCTCAGACCCTTTTAGTCAGTGTGGAAAATCTCTAGCAAGGACAGTGTTATTCCTAGGGTGTAATGAACTGTAACAACTGCTTCATAACATATAGTTGCTGATGCCTCATGTTCTGGACCACACAGAGTCAGACCTTGGCACATTTCTGCCTGCTTCATTGCCAGCTCCTTGGGCAAACCTTATAACCTGAGAGTGTCTGGGTTGCCAGACTCTGCAGAATCAGATTGCCTAAGTGAAGGGAGGGCATATGTAATATATAAGAGGCACCATTGCACACTGATGGTTAAGGGCACTGACTCTGGATGGTGACTGCATTGCACAACTCTAGGGAACACTTGGCCCAGCTTTGAATCCATTCTACCACATAACAACT…
>chr7:110285545-110288545_MADE1_DNA_TcMar-Mariner
TGTGTGACTCTGGTAACTAGAGATCCCTCAGACCCTTTTAGTCAGTGTGGAAAATCTCTAGCATAATTGCAAAGCTGCAATTACTTTTGTACCAACCTAATAGATTGTCTTTTCTTTATCTTAATGGTTTGTCAACTTGAATCATTGTGACAGGCTCCTGACTGTCAGAGATAATTCCTAACTGCTGTGCCACT
>chr8:118879723-118882723_LFSINE_Vert_SINE
TGTGTGACTCTGGTAACTAGAGATCCCTCAGACCCTTTTAGTCAGTGTGGAAAATCTCTAGCAGGCTACCTGCCCATTATGAATTGGACTGGGATTAACTAGCTCATTCCAAACACTCCACCAAACAGCAAATGGTCACAGGAAAATGATTTTTAGTCACCAACAACCTGGCTGGATTGGAAACTTGGAGATGAAAGCCTTGATAACCTCCTACCAATCTACAAAGAGACTGTGACTCCTTCAGATCTACCCACTTCTAAATACCTTTTTCTCCCTGCCCTCTTCATTCTTTGCTTTTATTCCTTAAAAAGCTCTTTTGCAGTTCGGAGGCTGTTTGTTTTTCTGAACATAAACATACCTATCAACCAACCAGCCTGGTAATGGTCAATGTGTATGAAC…
>chr17:8207714-8210714_MER4-int_LTR_ERV1
TGTGTGACTCTGGTAACTAGAGATCCCTCAGACCCTTTTAGTCAGTGTGGAAAATCTCTAGCAGCAATAACTATTTTAGTCAATAAATCAGGTAACACAATACAAAAGTAGGCAGTTTAGCCAGGCAAGGTGGGCAGATCACCGAGGTCAGGAGTTCGAGACCAGCCTGGCCAACAGGGTGAAAATCTGATTCTACTAAAAATACAAAATATTAGCCGCGCATGGTGGTGCATGCCTATAATCCCTGCTACTCAGGAGGCTGAGGCAGAAGAATCACTTGAACCCGGGAGGCAGAGGTTGCAGTGAGCCAGGATCACACCACTGCACACCAGCCTGGGCACGACAGAGTGAGACTCCATCTCAAAAAAAAAAAAAATTTATTTTGCCAAGGTTGAGAGC…
>chrX:132610008-132613008_MIRb_SINE_MIR
TGTGTGACTCTGGTAACTAGAGATCCCTCAGACCCTTTTAGTCAGTGTGGAAAATCTCTAGCATTGAGATATCTTTCCTTGCTCTTTCTGTAAGTGGGACAGATCTTGCTTCCTTGAGTGCGTACTATGTGCCAGGTGCCCTACTGAGTGCATTAAACTCATTTTCTTTAATCCATAGAACAACGATGGATAGATGTCTCTAAACAACATCAGCTCCCTTCCAAATGACAGAGGATCTGTGCCTGCTCTCTGATTGGGCCTCATCCTTCAGGACAAAGGAAGAGATGCTTTCTCTGCGCTTTGCACAATGAATGTTGACTTAGCCCACCGTCAACACAATCCCACTTAGTGCCTTCAAGAGAAGTCTCTCAGAGTCCCATTCACTCTACTCAGGGTAAG…
>chr1:192307405-192310405_MARNA_DNA_TcMar-Mariner
TGTGTGACTCTGGTAACTAGAGATCCCTCAGACCCTTTTAGTCAGTGTGGAAAATCTCTAGCAGGCAAAGCAGAATCAAGAAAATATAATTCCTAACTGCTGTGCCACT
>chr1:92980281-92983281_MamRep1161_DNA_TcMar
TGTGTGACTCTGGTAACTAGAGATCCCTCAGACCCTTTTAGTCAGTGTGGAAAATCTCTAGCATCTTTAGCCCCTACCTCTATACCACAAGAAGAAAGTTGCAGAAAACGTTCATTTAAACAGTTTTCCTTGTGTCAACCATCAGGTGGTAGAATTGGCCCGGAACAGCTTGGTTGTACTACTGGAAAGATCGCATCCATTTCTACATACCAGACACTAGTCAGATGTTCATAGTTCAGAAGCACTTTTGTCCTAAATAATTCCTAACTGCTGTGCCACT
>chr17:45201600-45204600_(CA)n_Simple_repeat
TGTGTGACTCTGGTAACTAGAGATCCCTCAGACCCTTTTAGTCAGTGTGGAAAATCTCTAGCAGTAACAATCCTTGCTTTTGGTCATCTATCTATCTATCTATCTATCTATCTATTCATTTTTATTTATTGAGGTGGAGTCTCGCTCTGTCGCCCAGGCTGGAGTGCAGTGGCGCCATCTCTGCTCTCTGCAATCTCCGCTTCTCAGATTCAAGCAATTCTCCTGCCTCAGCCTCCCGCGTAACTGGGATTACAGGCATGCGCCACCACACCCAGCTAATTTTTGTATTTTTAGTAGAGACGGGGTTTCACCATGTCAGCCAGGCTGGTCTTGAACTCCTGACCTCAAGTAATCTGCCCGCCTCAGCCTACCAAAGTGCTGGGATTACAGGCGTGAGCC…
>chr3:188166989-188169989_L3b_LINE_CR1
TGTGTGACTCTGGTAACTAGAGATCCCTCAGACCCTTTTAGTCAGTGTGGAAAATCTCTAGCATTAACGACACATTTCTTGATGGGAAGACTTAAAAATTCCTAACTGCTGTGCCACT
>chr2:67456039-67459039_MamSINE1_SINE_tRNA
TGTGTGACTCTGGTAACTAGAGATCCCTCAGACCCTTTTAGTCAGTGTGGAAAATCTCTAGCAAGAAGTCCATTAAAAACAATAGGGCAAATTTTGAAGACAGGAGACTGATATCAAGGTTCGGTCCATAGCCATGTAGCAGGACAAAGATTATTGGTCTGTGTAAGAATCACACACATGATGTTGACACCCTAGCACCACTCTCTAAAAACCATCCTATCTGACAGTCAAACTGATCCATGCAAAATACTTGTTTACTTATTATAAAGATAATGTATATCTATGTAGACTCACATGAAAATAATAATACCCATCATATACATCAAGAATATGAACAATTCCTAACTGCTGTGCCACT
>chr1:192304405-192307405_MARNA_DNA_TcMar-Mariner
TGTGTGACTCTGGTAACTAGAGATCCCTCAGACCCTTTTAGTCAGTGTGGAAAATCTCTAGCATCAAGTTACTGCTATATGAGGTTCAATTTATAAAGCAATGAGCCTGAGTTGTGTATGGTTCATCAATTATTTCTGAGAGCGGTTCTAATGGAGAAGTTAGAAATGTTTTGAGCAATGGCAATACCACTGAAATGTGTCTGATCTCCCAAAGTGGCTGCTTGGAAATATAACGCTCATTTGGATGTATAGTTCTTAGTATGCTTGTTGACAAATTTGTTGCATTACTTGCTAGTCACACTTCATGATTGTTATGTCTTAAATGTATTTTCTTTGTGTTTTCTTAGAACATGTACTATCATTGATAGTCAAAGAAATATCTGCCTTAGTAAAATAAAA…
>chr8:22090015-22093015_Helitron1Na_Mam_RC
TGTGTGACTCTGGTAACTAGAGATCCCTCAGACCCTTTTAGTCAGTGTGGAAAATCTCTAGCAAATATTAAGACTGTAAATATGTTTTGCTTATAGTCTCATTCTCTATTACATCAGACTCTATATTTGCTATGCATCTTTCTACCACGAGGAATCTGGCCTTGGTACTCAGACAGACCTGAATTTGAATACTAACTAGTTTTACTACTTATGGCCTGAGTCCTCTTTCCCACCCTCCACCTTTTTAAAATGGAGTTGATCAGCTGGGCATGGTGGCTCACACCTGTAATCCTAGCACTTTGAGAGGCCGAGGCAGGAGGATCACTGGAGACCAGGAGTTGGAGATCAGCCTGACCAACATAGTGAGAGCCTGTCTCTACAAAAAAAAAAAAAAAAAAA…
>chr8:125472993-125475993_tRNA-Glu-GAA_tRNA_tRNA
TGTGTGACTCTGGTAACTAGAGATCCCTCAGACCCTTTTAGTCAGTGTGGAAAATCTCTAGCACTTCTTGCCCTTTCATAAATGTTTTTGGGCCCCAATCATGTGCCAGACACTGTGGCAACCACTGGGAGTAAAATAGCCAACAAAACAAGACTCAATCCCAGACTCCATGGACCTTATACTCTAATGAGAGGGATAGGCATTTATCCAATAATCACACACCACATACAACATTTCATGTAACAACTTGCATTCTAGTAAATGCTGTGAGGAGAGGTTCTCGGGGTGCAATTGGAACCTATGACGGGTTGGCCTGGTCAGAAAGGTCAGGGCAGTCTTCCCTGAGAATTTGATGACTTAGCTGCGAGCTGAATGGTGAGTAGGAATTAATGAGTGGCT…
>chr7:34129334-34132334_L4_LINE_RTE
TGTGTGACTCTGGTAACTAGAGATCCCTCAGACCCTTTTAGTCAGTGTGGAAAATCTCTAGCAGTAGCTAGAAAGCTTTTTAAGATCCTTGTTTTGGGTGACTTGGATGGATCAAACAGGAAAAAGCCTACTTGTGGGTGAGGTGGAGAAGAACGAATGAAAGATTGAAGGGAAATCACCATAAAGCTTTGAGTCCAGCCTGACAGAAGGCTCAGAGCCAATGACAGGGCAAAAGGGATGCGACTATTAGGCAAATTCCTAACTGCTGTGCCACT
>chr17:25908235-25911235_U2_snRNA_snRNA
TGTGTGACTCTGGTAACTAGAGATCCCTCAGACCCTTTTAGTCAGTGTGGAAAATCTCTAGCAGATCAAGCGTAGGAAAGGGGTGCCCATGCCGAGGAGAGAAACCAGGTGCCCCAATCCTCAGGGGTACAAGAAGGTAAGAGGCACCCAAGGAAAACACTCCCTTTCTTTCTGTGCTGCCAAGGGTATACTGACAAGGGCAATCTTTGTAACAAAAAAGACAATGATCTAACGCCCATCAAGAAGGGACAAGATAAACTATACAACGAAATAATATGAACAAGTCAAACAAATGGGGTTTAATTCCTAACTGCTGTGCCACT
>chrY:20376622-20379622_ALR/Alpha_Satellite_centr
TGTGTGACTCTGGTAACTAGAGATCCCTCAGACCCTTTTAGTCAGTGTGGAAAATCTCTAGCAGATTTTTCCAACCGTCTGTATAAAAGAATGGTTTAACTATGTAAAGTGAATTCATACAACACAAAAACAGTTTCAAAAAATAGTTTCTTTCTACTTTTTATTCGGGTATATTCTGTTTTCCCATGTGGGCTTCAATGTGCTCCCAAATATCCCTTCACAGATTCTCCAAGGAGAGATTTTCCAACCTGCTGAATCAAAAGAAAGGTTTGACTCTGTCAGTTGAATTCACACATCATAAAGCAGTTTCACAGATAGTTTTTATTGATTTTTATCTGGTAATATTCTGTTTTTCCTTATGGGTTTCCATGGCCTCCCCAGTTTCCCTTTGCAGATTGT…
>chr17:1130514-1133514_MER91B_DNA_hAT-Tip100
TGTGTGACTCTGGTAACTAGAGATCCCTCAGACCCTTTTAGTCAGTGTGGAAAATCTCTAGCAGGCGACGACTCACAGAAATAAAAATCACTCCCTGGGAAAAGCCTAGTGTACTGGGCACCCCGGGGAGGGTGACAGATGTGGGTCTGGGGGGAGACAGGATTGCAGCCAGCTCTGAAGCAGCTGGGGCCAGTTGGGTAGCCTCCACCAAGGGCATTTGGAACTTGGCACTAGGGTGAAATCTTCAGGCTCTTCCCTTAAGTTAAAGAGACATATAAAAATGTTACCAGCATGGGCGGCAAGAGCATTGCCTGTGGGAAACACAGCCAATCTTTGCTAAGGAATAAGTGTAATTCCTAACTGCTGTGCCACT
>chr8:25039276-25042276_7SLRNA_srpRNA_srpRNA
TGTGTGACTCTGGTAACTAGAGATCCCTCAGACCCTTTTAGTCAGTGTGGAAAATCTCTAGCAGACAAGAACCAAGGTGTGTGGGGCCTGAAGGGTGTACGATACGGGTAGGGCTCTTTAAAAAAAAAAAGAAAAATACAAGCATATCTCTTTCTGGGGGAAAACTTTCCAAAAAAGATTGAAGCCTCACAGTAGTAGATCCCCCTGCCGTTCATGTGGCCCTCCTCTTGGTTCTTTTTCATGCTGTGATGCAATCATAGCTCACTGCTAGCCTCGACCTCCTGGGCTCAAGCAATCCTCCCACCTCAGTCTCCTGAGTAGATAGGGCCACAGGCACAGCCACCATGCCCAGGATATATATATAGTAGAGGAGGGTCTCACTATGTTGTCCAGGCTGAT…
>chr4:114416925-114419925_X3_LINE_LINE
TGTGTGACTCTGGTAACTAGAGATCCCTCAGACCCTTTTAGTCAGTGTGGAAAATCTCTAGCATCTGCTTGTTGTAAAGGGCTCCACTTTCCTAGATGTGTAAGAAGGATGAAATGCAGCAAGAGATCCAAGCTCGTGGTGAATGGTGAGCTGAAGTGAGATACTGGAAACAGGATGGTGACAGAAATGACACAAGGGCATACAGGAGCCCAACTTCAACAGGTGCTGCACAAGAATGCTGGGAAACATAAGCAGATGGACCATATGGACATGTACCCATCAGGAGGAAGTGGGTGACTCTGAACAATGGTGCTGGATGGGTTATGAGGCGGAGAGGCATTGCGGCATACAGCGACAGGTCCTGCAAACTGTGGCTACAGCCACAAACCAAAGGACGGT…
>chr8:118876723-118879723_LFSINE_Vert_SINE
TGTGTGACTCTGGTAACTAGAGATCCCTCAGACCCTTTTAGTCAGTGTGGAAAATCTCTAGCAAGTTCACACAAACCACCTTGAAAATCCACACTAATTGGTTTGTCTCCATGGAATAGCCAAAAATGGAATTGCCCATGGACGGACATTTTCTTCTACCCACCCCATTCTTTCATCTCTCCCCACTCCCACCACTACCTCTAGCAGGAGTGATTTTACATTTAAATAGCATCTCTTCCCCACTCATTTTCCTGGGCTATAAATTCCTAACTGCTGTGCCACT
>chr9:136484538-136487538_MER104_DNA_TcMar-Tc2
TGTGTGACTCTGGTAACTAGAGATCCCTCAGACCCTTTTAGTCAGTGTGGAAAATCTCTAGCATAAGATAAATCATTATTGTATTTACTACTTGGAAGGAAAACAATGCTGCCAGTTAAGCTGAGATATGCCCTTGATTGTAAAATGTATCTGTTTCAGGGATGTTTCAGTGCAGAAGGTGTATACCTTAGAATCCACACAGCGGGATCTTACTTTTACCACGTTACAGGGTCTTCCCATTAAGGATTGGGATTTTTATCTTTATTTATTTAGAATTCCTAACTGCTGTGCCACT
>chr4:30087053-30090053_MLT2B1_LTR_ERVL
TGTGTGACTCTGGTAACTAGAGATCCCTCAGACCCTTTTAGTCAGTGTGGAAAATCTCTAGCAGATCAATCTTTCTATTTATCTATCTATCTTTATCTTACTGGTTCTGTTTCTCTGCAGAACCCTAATAGAGTATTTATGATATAGGATTAAATGATAAATCAATCTCAAAACATCCAGTAGAGTGCAATTCCTAACTGCTGTGCCACT
>chr19:20827028-20830028_MER5A_DNA_hAT-Charlie
TGTGTGACTCTGGTAACTAGAGATCCCTCAGACCCTTTTAGTCAGTGTGGAAAATCTCTAGCACTAAATGTTTGACAAAATATCCTTCTTGGGCCAAAGACATTGGCATTACTGTTGAGCTTATTAGAAATTCACCACATTGGCCAGGTGTGGTTTCTCCACCTGTAATCCCAACACTTTAGGAGGCCAAAGTGGGCAGATCACCTGAGGTAGGGAGTTCAAGACCAGCCTGACCAACATAAACACCATCTCTACTAAAACTACGAAAAAAATTACCGGGTGCGGTGATGCATGTCTGTAATCCCAGCTACTCAGGAGGCAGAGGCAGGAGAATTGCTTGAACCCGGGAGGCGGAGGTGGCGGTGAGCTGAGATGGCACCATTTCACTCCAGCTTGGGC…
>chr12:14829312-14832312_BLACKJACK_DNA_hAT-Blackjack
TGTGTGACTCTGGTAACTAGAGATCCCTCAGACCCTTTTAGTCAGTGTGGAAAATCTCTAGCAATTATAATGGAAGACAATGTCTTAACCTAGGAATATACATTTCTAAAGGTAGGATTTTAATATCAGTGACAGGAAAATTCCTAACTGCTGTGCCACT
>chrX:100530563-100533563_MER126_DNA_DNA
TGTGTGACTCTGGTAACTAGAGATCCCTCAGACCCTTTTAGTCAGTGTGGAAAATCTCTAGCACAGCTAAGATCCAGTTTTTATAGGAACGTCTCTAATAATAAAGATGTGGGGAAGTGAAATCTGGGAATTTGGATCTTTAAACCAAATTCCTAACTGCTGTGCCACT
>chr15:23785162-23788162_HERVL74-int_LTR_ERVL
TGTGTGACTCTGGTAACTAGAGATCCCTCAGACCCTTTTAGTCAGTGTGGAAAATCTCTAGCAACTAACGTAAGAGTGGGTACACACTTTAAAAGGATACCCTAGTCCCACATCCCAGATGACATCACCCTGGCCCAAAATCCCACCCCTGATGACGACATCAACCTCAGACAATATTGCTCCAACCAAAGACCCTGTCATTGCAGATGACTTCGCCCTCTGCATGGAAATAATTTCACCTGACACTAAAAACTCTGCCCCACCAACACCTATGGGCTGCCTCTCCTAAGGCATGAATGGACACAGGATTTATTTTTGCTTTTCTTCCTGGACTCACTCTCTGCTTAGCCAATGATCCCAGTATACTCCTTGCTGTCTGCTCACATGTCCACCCATACA…
>chr5:129991694-129994694_Helitron1Nb_Mam_RC
TGTGTGACTCTGGTAACTAGAGATCCCTCAGACCCTTTTAGTCAGTGTGGAAAATCTCTAGCAAAATTTTATAACTAACTAATGCATTCTGCTAGAACGGCATATGGCACATAGGATATAGCTTCAATAGTAATCACAGGCACCAATTATTTCGTGTTCATATATCCCAGATCCTGGGCTAAAAAAATTTTTATGCACTTTTAAAATTTTAATTCTGACAACAGTTCTGTGAAGAAAATATGATTAGTCCCATTTTATATATGAAGAAACTGAAGCTTAAGAAAACTATACATTCGAGAAAGTAAAGTTTTTACATAGTATTATACAAAATACATGCAATATGCTCCCCTCCAATCACTCATTAGGCAGGGGAGGAGTGCAAAGACCAGCACTGCTCAA…
>chr12:14826312-14829312_BLACKJACK_DNA_hAT-Blackjack
TGTGTGACTCTGGTAACTAGAGATCCCTCAGACCCTTTTAGTCAGTGTGGAAAATCTCTAGCATAAGTTGACCATTGTCCAAATTTGCCCAGGAGAGTTTTGGTGTATTCCTGTTATTCCATTATGCCATCTGGTTTAGCATTTGTGCAGGAAAAAGAGCCTCCATTTGGACACTAAATCATGGCCACCTTATTATAATGCAGGGCTCCTGATTCTAATAGTATATTGGGCTTTGTCAGTCCCTGTACTTTCATATGATTAAATCTATTAGATGCATTCTTCCCACAGAGACAAACCATTGAGAGCAGGCTGGGATGGGAGGAGGAGGAAGAGGCAATGCTGATGACCTTAAACAACTTTGGGATGGCAAGTCAAGGGCCAGGCCCAAAAAGCTGCAAA…
>chr4:135896742-135899742_L2a_LINE_L2
TGTGTGACTCTGGTAACTAGAGATCCCTCAGACCCTTTTAGTCAGTGTGGAAAATCTCTAGCACATTTATCAATTTAGTAAATAAATAGCATATGTCCAAGACAAAACTAGAGCCAGAGATATGATAGCACATAAACTATCTACCTTCATGAAGATTATATTCAAGTGGAAGAGATAGCAAATATCAAGGAATCCAATATAATAGCATGTCAGGTATAAGTTTGAAGAAGGAAAATAAAGGTGGTAAAAGTAGACATTTATGAAGTGACATTTAAGCTGACACCCGAAGTGAGGGAGCTAGGTATGCAGCTACCTAGGGAAAGCGGACAATTCCTAACTGCTGTGCCACT
>chr22:45642635-45645635_AluY_SINE_Alu
TGTGTGACTCTGGTAACTAGAGATCCCTCAGACCCTTTTAGTCAGTGTGGAAAATCTCTAGCAGAATGGCGTGAACCTGGGAGGCGGAGCTTGCAGTGAGCTGAGATAGCGCCACTGCACTCCAGCCTGGGTGACAGAGTGAGACTCCGTCTCAAAAAAAAAAAAAAAATCTGAAAAGATTTCTATAATTTTGCCTTTGAATTTTCTTGGCTACGTGACTCTGCCTTTGCTAATCTTGGAGAAGGTACATAACCTCTGTATGCCTCGGTTTCCTCATGCATAAAACAGGAATAATGATGGCTCTTAAGTCATAGAATTCAGTGTGTTGACATATGTAAATTCATAACACCACGCCCAGCAGAGGTAAGTCCTGAATACACGTTTGCCAAATAAACTAAA…
>chr13:82047096-82050096_MamRep605_Unknown_Unknown
TGTGTGACTCTGGTAACTAGAGATCCCTCAGACCCTTTTAGTCAGTGTGGAAAATCTCTAGCATCATTAAAAATTAATAAATTGATGATCTTATTTTATTTGATTTTACAGGTAACTTTATAGGGAAATAATATGTTGGTCATGTCAATACATATATTTCTCCCAAAGCATCAATTCTATTGTTTATTGTAAATTAATACATTGCCCTTCTCCACTTGCTTACTTTGCTCCAGATGGCTTTCTTTCTTTCATTCTTTATTTTTAAAGCTTTCTTCATTAAGGCATAAATTTACGTATGACAAACATCAAACACTGTCAGTATATAATGATGCTTTGGTAAATCCATAGAGTCCTGTGATCATTACCACAATGCAGCTTCCAAAAATTTATTTTACCTCC…
>chr12:113591590-113594590_HY3_scRNA_scRNA
TGTGTGACTCTGGTAACTAGAGATCCCTCAGACCCTTTTAGTCAGTGTGGAAAATCTCTAGCACTACTCCAGTTGGACTAAAAGAAAAGGCACTGACTTTTGCCTGTTTACATCAAGCCTGTGTTTCTGCTAGTCTCATGTGCCACAAGGTAACAGGCCAGGCTTGGAAGAACAGTGGCATCGATGCATCCAACCAACTAGGAGGGGCGAAGCGGATTCCCAGGACCCAGATCTTGGCATTCGGTTGGAATCCTGGCCATTGGGCAGAACAGGAATGGGAATCGGTTGGGGAAAAGGTGGGATGCCTCCCTTTGTAGCAGGACGAGCCGCAGACAAAACTCCTCAGACACCGGATTAACACAAAACTCCTCAGACACCGGATTAAAGAAGGAAGAGTTT…
>chr3:30205523-30208523_MLT1K_LTR_ERVL-MaLR
TGTGTGACTCTGGTAACTAGAGATCCCTCAGACCCTTTTAGTCAGTGTGGAAAATCTCTAGCATGGTTTCTAAGGGAACTATATCCATGTTCTTGTTGCAGCTTGATTCCATGAATCAAAGTATTCCCCTTTCTGGGACAGGAGGAAGGACATAATTGGTTCAAGTTAGGTTTCTGTCACTCACAACAAAAGACCAAAATGTACTGAAACAGAAACAAAACAAAAAAAAAATTCCTAACTGCTGTGCCACT
>chr6:113297915-113300915_MER96B_DNA_hAT
TGTGTGACTCTGGTAACTAGAGATCCCTCAGACCCTTTTAGTCAGTGTGGAAAATCTCTAGCAGGGTATCATTCTTTATGGCCAAGACTAGGGTGAGATGAGTGAGGAACATGTCTTGGACACAAAATTTAAGGAGGCGCTGCGAAACTCAGTAATCAAGATAAAAATATACAGTGTAATATTTGTAAAAATAAAAATTAACTTAGAAAATCCATAATGAATTAAAACATCATAATTTTAAATAAAGGTACATCAGTGTCAATGAATTTTTCTTTTGCCTTAAGCTATGGCTCAGTGTGACCCTGGCATCCTCTCTGAAGCTTCAATGTCAATGGCCAATGTTGAATTCCTAACTGCTGTGCCACT
>chr3:166639622-166642622_MER75_DNA_PiggyBac
TGTGTGACTCTGGTAACTAGAGATCCCTCAGACCCTTTTAGTCAGTGTGGAAAATCTCTAGCAGATGATTCAAACAATTCTGATGTTAGTTCTGTTTAGAAATAACACCAATAACAGTTTTTATATTTTATTTTCACATTGAAAATTGGTCAGATTTGCTTTAGCTTCATAGAGCATGTTTATGTAAAATTAAATGCGCACAGGCAGCAAGCTGCACGTTTTTTCTAAATAGGAAAAGAGTTCAGTTTTAATTCCTAACTGCTGTGCCACT
>chr1:79696450-79699450_MER11A_LTR_ERVK
TGTGTGACTCTGGTAACTAGAGATCCCTCAGACCCTTTTAGTCAGTGTGGAAAATCTCTAGCAAGTAGGAGAAATATCGCTGAATTCTTTTCCCAGCAAGGAATATTAATAATTGATACCCTGGGGAAGGAATGCATTCCCAGGGAGAGGTCTATAGACGGCCACTCTGGGAGTGTCTGTCTTATGCAGTTGACATAAGGATTGAAATATGCCCTGGTCTCCTGCAGTACCCTCAGGCTTGCTAGGATAGGGAAATTCCAGCCTGGTAAATTCTAGTCAGACCGGTTCTCTGCTCTTGAACCCTGTTTCCTGTAAAGATGTTTATCAAGACAATGAGTGCACACTGGGACATAGACCCTCATCAGTAATTCTAATTTTGCCTTCACCTTGTGATCTTTA…
>chrX:154290623-154293623_AmnSINE1_SINE_Deu
TGTGTGACTCTGGTAACTAGAGATCCCTCAGACCCTTTTAGTCAGTGTGGAAAATCTCTAGCAATCACTTCATCCACTACTGCAGTGCACCCACCCTTGGGCCTGGGGGGAGGGAGTGGGTTGAAAAACTGCTCAAGAAACAGAAGTTTAGCAAGGGTCATGAAGAATACTGCAAGTGAAACTGCAGAGAGAGGTTACGTAGGCAGAAAGCAAGTCAACAAAAGCACTTAGTCAGGATCCGTAACTTGAAATTGACTCCTTTGGAAATTGCCATAGAACCCTTAATGGACATCATCGGCTGGACCTGGGATCTGATGAATCCCACAAAAGTCAGCACCTTCTACAGAACAGATGCCCTGATCACCAAGGACTTGGTACTGATTTAGAGAGAAGAGAGCA…
>chr7:34132334-34135334_L4_LINE_RTE
TGTGTGACTCTGGTAACTAGAGATCCCTCAGACCCTTTTAGTCAGTGTGGAAAATCTCTAGCACTGAATTTTAGCTTCAAAATCTGGTCAGTCCAATTTTCTTGGAGCCCAAGTAAAAAGAAAGACACGAATTCATTCAGAAAGGTATGAAAATGTATGGAACATCATTTTATCCAAGTCTAAAATCCTCTTATGTTTAATTCCTAACTGCTGTGCCACT
>chrX:109574967-109577967_Mam_R4_LINE
TGTGTGACTCTGGTAACTAGAGATCCCTCAGACCCTTTTAGTCAGTGTGGAAAATCTCTAGCACAGTAAAGATCAAATTATTGAAGATGTAGTTCATAATGGAAACTATATATCTGGACTTCTTTCATTTGAAAGCGATTAAACACAAGAAAATTAAAGAAAAGCTAAGGAAAACAACTAGTGCATTTGTAGAGAAAATATTAAAAACATATCTCAATACAGGCAACCTAGATTAAGATAATAAATATATTTGTGCTATCAGTTTTATAATAATATATCCTTTAGGTTCAGTATGGAACTAAAGCTATCAAATATGGTTTCTTTTTCACACTGATTTCTGCAATTCCTAACTGCTGTGCCACT
>chr5:177413135-177416135_MER105_DNA_DNA
TGTGTGACTCTGGTAACTAGAGATCCCTCAGACCCTTTTAGTCAGTGTGGAAAATCTCTAGCAAGTGGTTTGATCTATGTTTTCTTTATTATTTGGATCAAAAGGCTACAACTTGAATCACCTGAAATTCCTAACTGCTGTGCCACT
>chr2:153011830-153014830_MamGypLTR3_LTR_Gypsy
TGTGTGACTCTGGTAACTAGAGATCCCTCAGACCCTTTTAGTCAGTGTGGAAAATCTCTAGCACTTTAACTCTGATGCCCATCTGTGGACATAGTTTGGCTGATGTGTGCAAAGTTCTGGACCAACCAAAGCTTCACTGCTGAGCATACAAATATTCAACGGGCTACATAGGATCAAACTTCAATAGCAACACCACATGGCAACAAAACGTAACAGCACTAGTGAGCTTATGAAGTTCTAGTTCTCCTCTTGTTTACTGAAGAGAAGTAACTCTCCGTTTGGGAGTCTCAACAAGGAGACAGGGTAAGTGGGGAAGGCAATGCTTCAAAAGCTTCTTAGATAGGTAACTAACTTTATATACTAAGTCTGAAAAGCAAATCATATATATTACAGCTTCAT…
>chr18:53517104-53520104_AmnSINE1_SINE_Deu
TGTGTGACTCTGGTAACTAGAGATCCCTCAGACCCTTTTAGTCAGTGTGGAAAATCTCTAGCAAATAATCATACCTTGTATTTCTATAGCACCTTTCCCGGAGGTTCTCAAACTGCTTTGCAGACATCATGTAATTCCTAACTGCTGTGCCACT
>chr5:177416135-177419135_MER105_DNA_DNA
TGTGTGACTCTGGTAACTAGAGATCCCTCAGACCCTTTTAGTCAGTGTGGAAAATCTCTAGCAAAAAACAGATTTCTCACCCGGGGCTCTTCATCTGAACCACACAACACAGAAAATGAACTGAGTGACTAATTTCTAAAACATCTACCAGTTCTACAAAACTGGTGTCATTCTAGATGTTTCAGACAGAAGTTAATGCCTTACATACAACAGGTGTCGGAAATTCGTGTTAATTCTCTCAGGAAAACTTCACTGCGAAAGGCTAAAAGACAAATAACCAACTTTAAAAAATAGTTGCAATGTGTGGCCAGGCGTGGTGGCTCATGCCTGTAGTCCCAACACTTTGGGAGGCCGAGGCCAGTGGATTGCTTGAGCTCACAAGTTCCAGACCAGCCTGGC…
>chr17:20772092-20775092_REP522_Satellite_telo
TGTGTGACTCTGGTAACTAGAGATCCCTCAGACCCTTTTAGTCAGTGTGGAAAATCTCTAGCAATTGCAAAAAGATGGCAGCGAAAAGATGGTGGGGAAAAAAGTTTTTGGGTAGATGGAGGTGTAAAAACAGGGTGGGGAGCGGGAGGGAAGGAAGGTTTTGCAGAAAGACGGTGGGTAAAAAGTTTAAGGGTAGATGGAGGGGGAAAAGAGGGTGGCAGGTGGGCGGAGGAAAGAGAGGGAGGTGATGGGGGAAAAGGGGGGGGAAGGGAGAGAAGGTTTTGTGAAAAGACAGTGGGGAGAAAATATAGTGAGGGGGAAAAGTTTTTGGGTTGAACAAAAGAGGGTAGCAAGTGGCAGAAGGAAAAAGAGGGTAGCCAGCAGGAGGAAGACAAAGTT…
>chr1:145656355-145659355_MER44A_DNA_TcMar-Tigger
TGTGTGACTCTGGTAACTAGAGATCCCTCAGACCCTTTTAGTCAGTGTGGAAAATCTCTAGCAAGTAGCTCAAGCCTATAATCCCAGCCCTTTGAGAGGCTAAGGCGGTGGGGGGGATCACTGAGGCCAGAAGTTCGAGATCAGCCTGGCCAACATGGTGAAACCTTGTCTCTACTAAAAAAATTAAAAAATTAGCCGGGCATGGTGGCATATGCCTGTAGTCCCAGCTACTCAGGAGGCTGAGGCATGAGAATCACTCAAACCCAGGAGGCAGAGGTTGCAGTGAGCCGAGATCACTCCATGGCACTTCAGCCTGGGCAACAGAGCAAGACCCTGTCTCAAAAAAATAAAAATAAAAATAAATAAAATAAAATATCTTATTGTACTATACTCACCTGT…
>chr2:240722072-240725072_Merlin1_HS_DNA
TGTGTGACTCTGGTAACTAGAGATCCCTCAGACCCTTTTAGTCAGTGTGGAAAATCTCTAGCATTTGTTAACTAATATCATGTGTTGGCTTTTGGTTTTACTATGTTTTAGTACAAATATCCAGGGACAAACTCTTCAGCTGACTACATCTGATGACTAAATTGTTCAATTGCTTCTGTAATTCCTAACTGCTGTGCCACT
>chrX:16554596-16557596_7SLRNA_srpRNA_srpRNA
TGTGTGACTCTGGTAACTAGAGATCCCTCAGACCCTTTTAGTCAGTGTGGAAAATCTCTAGCACAGCTGGGTCACTGTTGGTGGCATTCAAAATGAGGCCAGGTTTGGCACGGTGGTGTGCACCTATAGTCCCAGCTACTTGGGAGGCTGAGACGGATGGATGGCTTGAATTCAGGAGTTCTGGGCTGTAGTGTGCCATGCCAATGTAGTGTCTGCACAAAGTTCAGCATCAATATGGTGATCTCTCGGGAGAGAGGGACCACCAGTTGCCTAAGGAGAAGTGAACTGGCCCAGGTTGGAAAAGGAACAGATCAAAACTCCTGTGCTGATGAGTAGTGGTATCTCACCTGTGAATAGCTGCTGCACTCCAGCCTGGGCAATATAGTGAGATCCTGGCTC…
>chr7:110288545-110291545_MADE1_DNA_TcMar-Mariner
TGTGTGACTCTGGTAACTAGAGATCCCTCAGACCCTTTTAGTCAGTGTGGAAAATCTCTAGCAAAAGTAATTGCAGCTTTGCAATTAAAAGTAATGGCAAAAATCTCAATTACTTTTGCACCAAACTAATACTTTTAGAACCAGATAGACACCGGATTCGCATCTTACTCCTACCACTTACTAGCTGTGTGACCCTGGGCAAATCATTTAACTTCTTGGATACTCAGCCTTCCCAACTTTATATTAGGAATACCATCTACCTTTAAGTAAATATTGTTGGGAAGACTAAGTATGATTAAATATGATATTTGCAAATCTCTTAGCACAGTGTCTGATACATGGGAGGTATTCAATAAATGACAGCTATAGTCATTGTCATTATCAGAACTTTATTGCCCA…
>chr5:87157024-87160024_MamRep38_DNA_hAT
TGTGTGACTCTGGTAACTAGAGATCCCTCAGACCCTTTTAGTCAGTGTGGAAAATCTCTAGCATGGCTGCAAAAACCAGAATGGTCCTAAATACTATCTAATTCCTAACTGCTGTGCCACT
>chr10:31103833-31106833_5S_rRNA_rRNA
TGTGTGACTCTGGTAACTAGAGATCCCTCAGACCCTTTTAGTCAGTGTGGAAAATCTCTAGCATCAGGGTGGAATGACCAAAGACTAGAAGGCCTGATTCAATCCCTAAACCTGGGAAAACACCTTCCTTGTGGGCTGGTTCCCCAAATGATCAGACACCAAGACCTTCCATCTCTGGAATTCCTAACTGCTGTGCCACT
>chr9:39155717-39158717_AT_rich_Low
TGTGTGACTCTGGTAACTAGAGATCCCTCAGACCCTTTTAGTCAGTGTGGAAAATCTCTAGCAAGATATTATACTGTAGGAATGAAGTTAGTGTCTGCAGCTGTACATATTCAGGCCATTCTAAATATATAAGCTAGTTAGGAAGAAAATACTGTGGATTTTATCCATCAAGCCTGTTTTCTTCAGGCCAGTATAAAACAAATGGAAAGGAAAAAGAAACATAATGAAACGAACTCATTATTAAAACTGGATTACAGGATTAATTCCTAACTGCTGTGCCACT
>chr9:89706664-89709664_Ricksha_c_DNA
TGTGTGACTCTGGTAACTAGAGATCCCTCAGACCCTTTTAGTCAGTGTGGAAAATCTCTAGCATATTTGGTTTCTATTGCCCTATGTATTAGTCTGGGCTCTTCAGAGAGACAGAACCAATAGGATACTGAGATGGGTGGATGGATGAATAGATTAGAGGGATACATGATAGATAGATAGACAGACAGATAGATAGATAGATAGATAGATAGATAGATAGATAGATAGAAAGAGATTTATTAGGGGAATTGGCTCACATGATTGTAGAGGCTAAGAAGTTCAACTCCAAAAGCCTCAGAAGCAGGAAGCCAATGTATAATTTTCAGTCTGATGGGGGAGGCCTGAGAAGCTGAGATGGGGCTGAGGGAGGATGCTGGAGTAAGTCCTGGAGCCCAAAGG…
>chr11:79963002-79966002_Ricksha_c_DNA
TGTGTGACTCTGGTAACTAGAGATCCCTCAGACCCTTTTAGTCAGTGTGGAAAATCTCTAGCATCTTCTGAGATAATTAACAGGAAAGGAGACTAGATAGATGACAGACAGACAGACAGACAGATAGGAAGGGATTTATTAGGGGAATTGACTTACGTGATTATAGAGGCTGAAAAATCCCATGATAGGTTGTCTTCAAGTGAGAAATATTGGGATGTCAGTAGTGTGAGTCACTCCAAATCCAAAAGCCTCCGAATCAGGGAAGCCAATGTGTATAATTCTCAGTCCAAGGCCAAAGGCCTAAAAACCCAGGGGAAAGGGGTTGCTGACATAAATCTTGGAGTCTCAAGACTGGAGAGCCTGGGATCCTAATATTCAAGGGTGGAGGAGAAGAGTATG…
>chr14:100951096-100954096_7SK_RNA_RNA
TGTGTGACTCTGGTAACTAGAGATCCCTCAGACCCTTTTAGTCAGTGTGGAAAATCTCTAGCAAAGTCAACCTTGATAGTTTGTTTGGAGATTGTAACAAGAGAGAGAAACAACTTATACACCCCTGACTGAAGGAACAGTTCCCACTTGGAAAACACATTCTCTGAGCACCTGGTTTCTGCAAGGAACACAGAATGGGGTAAGACACCCAACTTGTCAGCCAGCTCAGGAGGATTAGTCCTGACAATCAATAGGGTGACAGATGTCAGAATCACATCTCTCTTTACCAAGGTCAGCCAGATCTTAAATATCTTTGGTTTTGTGGGCTATGTGGTCTCTGTTGCAATGAGTCCACTCTGCTACTGTAGTATAAAAGCAGCCACAGATGATACATAAATG…
>chr14:100285345-100288345_X3_LINE_LINE
TGTGTGACTCTGGTAACTAGAGATCCCTCAGACCCTTTTAGTCAGTGTGGAAAATCTCTAGCACCACAGTCTTCCACAGCCACGTGGCAGCATTTGAAGCTGTGCTTCAACCTGCCTTCTTGATTTACTGCCCTCCTGATAGGGAGTGAACAAACACTCTAGCTATCTAACCACAGATACATTCCCTGCCAGTGGTCTGTGGTTAGCCACAGAAGTACATTATAAAACCGACATATTAGCACGTAGAAATGTATCTGTAGATCCTAATCTCAATGATTTTTAGATCCATTCCTATTCCATTTCATCATGTGTTGTCACATGGCACAGACACTCTAGAGTCAAAAGGGCCGGTGTCCCCTTCCTTCTGCCCAGGCTGGAGTGCAGTGGCACAATCTGCTT…
>chr15:96948965-96951965_LFSINE_Vert_SINE
TGTGTGACTCTGGTAACTAGAGATCCCTCAGACCCTTTTAGTCAGTGTGGAAAATCTCTAGCATCACTTCGATAGACAATTACTGATCCTCCAAGCCCTTCAGCTTTCTTCAAATTCCTAACTGCTGTGCCACT
>chr8:61574832-61577832_L4_LINE_RTE
TGTGTGACTCTGGTAACTAGAGATCCCTCAGACCCTTTTAGTCAGTGTGGAAAATCTCTAGCACTAGGCGGGATCAATGTGATCCAGGAGAATGCTCAGGAGTGTCTTGGCTGAAGGCCTTTCGGGATGCAGGTGTCCACTGGTCTACTTTAACAGAGTTCTTGGAAGAGTAGCTGAGAATTCCTAACTGCTGTGCCACT
>chr4:71386300-71389300_Arthur1B_DNA_hAT-Tip100
TGTGTGACTCTGGTAACTAGAGATCCCTCAGACCCTTTTAGTCAGTGTGGAAAATCTCTAGCAACATATCGAATTTTGTATTCTTTTTCTTAAAGAAGGTTCCCAAATTGTATAAGATTCAGATTCCTTAAGCGGGGAGAATGGGTCTTGACTTGAGTGTTCTGTTGACTGAGGAGAAGACTTTAGACTCTAGTGTTATCTGATTATATTACTTCACAAAATGTAGAAGTAGGTAAGCCATGGCCCTTCACAGCAGAGGAAGAGTTGAAGTGGGAGGGAGGGCAGTAGCCAAAAGATAATGCAGTTTTCAAAAGTATTTAAATACGCTTTGAAGAAACAGATTGAACAGCAACACATCAACACATCAGCAACAATGAAACTTTACAAAGCCAGGAGGAA…
>chrX:80974118-80977118_LTR55_LTR_ERV
TGTGTGACTCTGGTAACTAGAGATCCCTCAGACCCTTTTAGTCAGTGTGGAAAATCTCTAGCAAGAGGCTCCCCACTGTGCTTCTGCGTGACACAAACTAGACATTTATGTTTCTTCTTTGGTCCTTATTTTCCTTGAGAGCTTCCTTGCTCTCCTCCCCTTCTGGAAGATGACCCCATTCCCATAAGCCTACGTATATTCTTATGCTATGAAAGGCTTCTGCTCTTATGTAAACTTGTCCAAGCATTCTCTAATAAAATTTGTGTCCTATTGCCTTTTATGGTCATATAGTTTTCTTTGATGTGCTCAAATTCCTCACACTTCTACATATGTACATGATCTATAATGTCCTATACAGAGAGAAATTCCTAACTGCTGTGCCACT
>chr9:87673160-87676160_LTR81C_LTR_Gypsy
TGTGTGACTCTGGTAACTAGAGATCCCTCAGACCCTTTTAGTCAGTGTGGAAAATCTCTAGCACATAAACTTGCCTTGATTCTAGGTGAGAGCCTTGCCAGACATCACCTTAGGAAGAGGATGAGGAGGAGGAAAGTTAAATTTTAAATTCACAGTTTGGCGACCCCAAAGAGACTGTGCTAAACTTGGGAGGGCAAGTGCCTCATTCACAGGAAGCAACTGAGGTATCGAAAAATCCATTAATTGGCAAGTTTAAGTTCCTTGCTCTCTGGAGGTTTGAGGATTCAGAAGTATTGAATTCCTAACTGCTGTGCCACT
>chr7:44963207-44966207_MER33_DNA_hAT-Charlie
TGTGTGACTCTGGTAACTAGAGATCCCTCAGACCCTTTTAGTCAGTGTGGAAAATCTCTAGCATCAAGAACAAGTAAAAGTCCTCCATATTTTTACTACCAACTTGCTACTTTCTTAAATAATGGTGTCTATTTGTCTATTTCTTTCCTTCTTTTCTTTTCCTTTCTTTTTTTTTTTTTTTCTTTTTTTGAGATGGAGTTTTGGTCTTTTTGTCCAGGCTGGAGTGCAGTGGAGCAATCTTGGTTCGCTGCAACCTCTGCCTCCTGGGTTCAAGTGATTCTCCTGCCTCAGTCTCTTGAGTAGCTGGGTTTACAGGCATGTGCCACCACTCACAGCTAACGTTTTTGTATTTTTAGTAGAGATGGGGTTTCACCATGTTGGCCAGGCTGGTTTTGAACT…
>chr17:13087270-13090270_AT_rich_Low
TGTGTGACTCTGGTAACTAGAGATCCCTCAGACCCTTTTAGTCAGTGTGGAAAATCTCTAGCAACTTTAATAATAAGCTTATAAAAATTAAAACAAAAATACAAAAATAGAACAAAATAGGGAAAGTGAACTAATATGAGATCAAATTCCTAACTGCTGTGCCACT
>chr8:48996860-48999860_ACRO1_Satellite_acro
TGTGTGACTCTGGTAACTAGAGATCCCTCAGACCCTTTTAGTCAGTGTGGAAAATCTCTAGCATTCCTGGGTGTGGGGGGGTTCGGAATCTGGGGATGGTTGGAGAGGAGCTGGGAGACATGGGAGAGTCCCTGAGGGCTGGGAGTGGAGACAGGGGGGAGGATTCCAGGAAGGCCTGTGAGTTTCTAGGGGTCTCCTGGGTGTTAGGGGCTGCCCCCAGGAGAAATATGGGGATGGCTGGAGAGGAGCTGGGAGGCACTGGAGAGTCCCAAAGGGCTGCAGGAGAAGAGATGAGAGACAGCGTGGAGGAGGGCACTCAGATTTGCGTCTGTAGGTGATTCTTGAGTGTTGGGGGGCAACAGTCAGTTGGAGACATCTGGGGATGATTAGAAAGTAACT…
>chr3:166636622-166639622_MER75_DNA_PiggyBac
TGTGTGACTCTGGTAACTAGAGATCCCTCAGACCCTTTTAGTCAGTGTGGAAAATCTCTAGCAAGAATTGTCTAATGGATTCTGATTTTTTGGAAAATTGGATTCAAATGAATCTTTGGGTAACAACTGCTCAAGAATGGTGTTAATATCACATATAGAAATGCTGTTTTATAGGATTTGACATTTTCATCAATTGAGAATTACTATATTTTGCAAACAGAAATACCACTACTAAAAAACAGAATGCTGTAAATAGAATGATGTCTTTTGTTTCTAAAGTCAATATTCGAGAGCAATCCAAAAATAATAAAAGTGAGATATTTTGTGGTACACTTATCTCAGGGTAAATGCTGCAGCTGCAAGTGCTGCCAGTGTGTATTTTCAGGGAAAACAGGGAAA…
>chr19:20830028-20833028_MER5A_DNA_hAT-Charlie
TGTGTGACTCTGGTAACTAGAGATCCCTCAGACCCTTTTAGTCAGTGTGGAAAATCTCTAGCATAAGTGGAACAGCCTGTGTTTTTCCCACTTTTTCTAGCCTGTAAACAAACAGCCCTCATTTACCAAAGAAACATGTGTAGAAAAAAAAATAAGGACAGTTGCCAGATTAAATGTGATGGTTTATGCACATCAGCTGCATAAAGATACGTAATAATAAAGAGGAAAAATAATTAACTCTATAGTGAAAAAAATATGTCCCAGAGATCTTTAACCAATTAATTAATGGTTAATGCATTAACTGTTAACTGCACTAGGACAATGGTTTTTTTTTTTTTTTTTTTTGAGACGGAGTCTTGCTCTGTCGCCCAGGCTGGAGTGCAGTGGCGCAGTCTCGGC…
>chr11:79960002-79963002_Ricksha_c_DNA
TGTGTGACTCTGGTAACTAGAGATCCCTCAGACCCTTTTAGTCAGTGTGGAAAATCTCTAGCAACTCTAATACAGAGGCAAAAATACTGTAAAAAGTGAGTGTCCAGTAAAGATTTTAAGGTCAATCTGGCTGTTATATTTGAAACAGACTGAAATGAGGTAAGGAAGAAGCCAAAAGACCAGTAGAAGTCTATTGCCTCCTCCAGCCAAAAGATGATAGCAACTTAGGCCAGGGTAGTAACGGTAAATTATTGAGAAGTGGTCATATTTTAAAGATTAAGCCAACAAAATGTGATGATAGATTGACAAAGTGTATTAGAGGAATAGAAACATCAAGGAAGACCTTGACTTTACTCACCAGAAAGATAAGGGTATCAGTGCTTACATGGGGAAGCCAGG…
>chr10:32170865-32173865_L1MA1_LINE_L1
TGTGTGACTCTGGTAACTAGAGATCCCTCAGACCCTTTTAGTCAGTGTGGAAAATCTCTAGCAGATTTTTATTGCATATGATAAAATTCAAGCTTTTTAAAAATTTATGAAGAAATGACATGGTGAGTTTTTTGAGCTCAACTGGAGATTAGAATTTTGAAAACTTAGATTTGTTGTCATGAGCTTACAGCTTCTCAATCTCAAGACTCTTCATGAAAGCAGTGGTGATATTAAAGTTTTTGTTTTGTTGTTTGTTCTTAATGTTGTGTAATGAAATGTTTCAACATTTGGAAGATAAGCGTAACTCAGTGAATGAATGTTCCTCAAGTGACCAGTGTACAGTGGGTAAGAGAGCCATTCACAGTGCAAGGTAGACAAGTGGGTTTTAATGTGAGAAAG…
>chr8:6699137-6702137_MamRep1527_LTR_LTR
TGTGTGACTCTGGTAACTAGAGATCCCTCAGACCCTTTTAGTCAGTGTGGAAAATCTCTAGCAGACTTACCAGGGAGACAGTGAAAGGAATGAGCCAGGCTTTTAGGACAGCAGATATGGTTAGCGCTAGAAATAGGCCTTGCAGATAACTGCCTCATAGGAGGCACCTGTCCCCAGGGCTCATTTCCCACCTGATTCATTTCTCGGCCTGGAAGAAAGTGCAGTATACAGAAGAGGGCTCAGCCTGCGAGAAAGTGCAGGATACAGAAGAGGGCTCAGCCTGCGAGAAAGTGCAGGATACAGAAGAGGGCTCGGCCTGGGAGCCAAAGTACAGTGTGTGGTTCCCAGCTCTGACACTCACTCGCAGTGGGCCTTCCTGCGAGTAACTGAGTTGTCCTC…
>chrX:119437610-119440610_(TTTG)n_Simple_repeat
TGTGTGACTCTGGTAACTAGAGATCCCTCAGACCCTTTTAGTCAGTGTGGAAAATCTCTAGCAATTAAAGGCCAGCTGGTGGGGAAGGAGCAGGCAAATGAAACAAACAAACAAACAAACCAAAATTCCTAACTGCTGTGCCACT
>chr1:75759054-75762054_MLT1G-int_LTR_ERVL-MaLR
TGTGTGACTCTGGTAACTAGAGATCCCTCAGACCCTTTTAGTCAGTGTGGAAAATCTCTAGCAAAAGAAAAAAAAACTGGCTAGAGGGTGGACAATGGTAGCCTTAATACATGGCTGCAAATTCTTTGTCATTTTTCCCATTGAGAAGTAGGATCTGCAATCCTTTCCCCTTGAATACGGTCAGGCTTGTGATTGCTTCTTTAATAGAGAAATGAACCAAGCCAAAGCACAGCAGTAAAGAGCCTTGACATGCAGATAATTCCTAACTGCTGTGCCACT
>chr9:130531260-130534260_MIRb_SINE_MIR
TGTGTGACTCTGGTAACTAGAGATCCCTCAGACCCTTTTAGTCAGTGTGGAAAATCTCTAGCAATAAATGGACGTAACAATAGCATCTACCTGGTCGGGTTGTGGTGAGGATTCAAGAATAACATACCTGTAAAATCTCAACACAGTGGCTGGCATGCTGCACTCAGTAAATGGGAATGCTGTATTTACGATTAGTAGAACTCATGTTTTTCCACCATCCCCGGCTGCCTTCTGTCATCCCCTCCTACATTCGTCCTCATTCGGGAGTAAAGGACCAAGGATTGTATGTAGCTGAGAGGGCCTGATGATGGGTCCTGGGGCGTTCTAAGACACCCCAAGGTATGAGACTGCACCAGGAGCCTGGCCCCTCCCACCCAGGGAAGCCGAGTTTCGCGGGAG…
>chr2:110425871-110428871_REP522_Satellite_telo
TGTGTGACTCTGGTAACTAGAGATCCCTCAGACCCTTTTAGTCAGTGTGGAAAATCTCTAGCAGGCTGCAGCTGGCCACCTCCTACCACTCTGGCATGCTACAGTCTCTGTCACCACCACCAACTCACAGCGAGGCAAGCTGCAGGACCACAGGCTCCAGCCTCCAGCCTCCAATATCCAGCAGGTGGATCCTCCTTCTCCTGGTAGGAAGCAGCAGTGTGGGCAAAGCCAGAAAAACCTAGACCAGGTTGCAGGAAGTGGTAGCGTTACAGCATCACCTTGTCATGCTGTCCACTGGGTGGCAGGGGCCAGTTTCAGCGAAGGCACTCACACCCACCCTCCGAAGTCCAGCCTCTCCTTTTGGCCCAAGCTGGCCAGGCACTGGGGCCTGGGGTGGGG…
>chr22:35119660-35122660_Charlie14a_DNA_hAT-Charlie
TGTGTGACTCTGGTAACTAGAGATCCCTCAGACCCTTTTAGTCAGTGTGGAAAATCTCTAGCAAACATGAGACTTCACGTGTTCTTTTTATTTCTGTCATATGTCCTTTGGGAATAAGTTGGAATCATATAAATATTTACCGTGGAATAAAATTTGAATACAATGACAAAAGTATGTTGAAATTATAAGACAATCTGCATAACAAAGATGTCACTAATGTGATCAATTCCTAACTGCTGTGCCACT
>chr1:33513273-33516273_MER63A_DNA_hAT-Blackjack
TGTGTGACTCTGGTAACTAGAGATCCCTCAGACCCTTTTAGTCAGTGTGGAAAATCTCTAGCACAGTTATGGTGGAAGTACATATACTACAGAATGTGGCAAATATTTTCCCTCTAGAAGAGCCAGTTGTTAAATGTTTACTAGCACAGGACTGGAAAAAAGGAAAATGATGGGATCTCTTGTTGGCCCTTAAACCTTCTGCCTAGAAATGGCACAGGCCATGGAAATGCTACAGGTCACATGCACTTACATTGTACTTGTCAAAGCAAGTCTCATGGACAAGCTGCAGTCAATGGGGCCAGGAATGTACTTCTTCCACTGAGAGGCACTCAGTAGGTGAGGCAGGGAATATTCATGAACAATAGCACAATCTTCCTTCCTGGCGGAGTCAAAGGTGAG…
>chr6:58049357-58052357_Merlin1_HS_DNA
TGTGTGACTCTGGTAACTAGAGATCCCTCAGACCCTTTTAGTCAGTGTGGAAAATCTCTAGCATAAATATTTAAAATAAAGATTAGTTAAAATTTAAAATATTTATTACTTCATTTAAAATTATAACAAATTCATTACGTGTTAAATAAGTAACAAATTTTATTAAATTTAACATCATTTTCCAATACACAAGTAATTTTAGTGAAAAAAGTGGCCCTGTTTTACATTTTTGAAATTTCTTTAATATCTAGCTAAATAGAAGACAGTTGCTTTCTCATATCTGCTTCTACATTTGATTTGTTAGAATACATTATTTTGGTTGAGGTATGTAAAGAAAATCCAGCCTCACACAGTTACACAGTTGGAAAGAAGACAATAATAAATTGAATGTACATTTTA…
>chr19:29489628-29492628_5S_rRNA_rRNA
TGTGTGACTCTGGTAACTAGAGATCCCTCAGACCCTTTTAGTCAGTGTGGAAAATCTCTAGCATTAGCTTCTGAGATCAGATGACACCAGGCACGTCCATGGTAATATGGCCATAGACACCTTGTTTTCTGAATTCCTAACTGCTGTGCCACT

## Sheet: comparison
INPUT							BWA										GEM				REPEAT	VISPA			MAVRIC			SEQMAP			QUICKMAP
chr	locus	annotation	header	strand	len	nt sequence	chr	locus	end alm	strand	quality	NM	flag	cigar	alm score (AS) best hit	alm score (XS) second hit	chr	locus	end alm	strand	Alignment homology ratio [%]	chr	locus	strand	chr	locus	strand	chr	locus	strand	chr	locus	strand
chr1	8059194	RMSK	chr1:8059194-8062194_AluSx1_SINE_Alu	+	507	GTGAGACTCTGTCTGAAAAGAAAAGAAAAGAAAAGTAGGAGAGAGAGCAAGAGGGGTTGAAGCCACTCCTGTGATAATGAGAACCCATTCCTGCAGTCTGACAATAGTCCACTCACAAGGGTGGCACCCTCATGATCTAAACACCTCTTAAAGGTCACATCTCTTAGTACTGTTACAGTGGCAACTAAGTTTCTTTCTTTCTATTTTTTTTTTTTTTTTTTTTTGAGACAGCATCTGGCTCTGTTGCCCAGGCTGGAGTGCGGTAGTGTGATCTTGGCTCACTGCAACTTCAACCTTCCAGGCTCAAGCGATCCTCCCACTTCGGCCTCCCAAGTAGCTGGAACTACAGGCATGAGCCACCATGTCCAGCTAATTTTTGTATTTTTTTTTTTAGAGACA…	chr1	8059194	8059701	+	60	0	0	507M	507	0	chr1	8059194	8059701	+	0	chr1	8059195	+	chr1	8059701	-	chr1	8059194	+	chr1	8059195	+
chr1	10066399	Random	chr1:10066399-10069399	+	1140	ACAAAAAAATATTTAAAACATTTCCAGGCATGGTGGCATGTGCCTGTAGTCCCAGCTATTCGAGAGGCTGAGATAGGAGAATCACTTGAGCCTGAAAGGTTGAGGCTACAGTGAGCCATGATTGCACCACTGCACTTCAGCCTGGGTGACAGAATGAGATCCTGTCTCAAAAAAAGAAAAAAATTATAAATACATAGTAGTATATAGCTGGGTGTGGTGATGCAAGCCTGTAATTCCAGTTACTCAGGAGACTGAGGCAAGAGAATTGCTTGAACCCGGGAGTGGAGGTTGCAGTGAGCTGAAATCGTGCCACTGCTCTCCCCAACCTGGGCGACAGAGTGAGACTGTGTCTCGGAAAAAAAAAAAGAAAAAAAAAAGTATATACGTGTGTGTGTGTGT…	chr1	10066399	10067539	+	60	0	0	1140M	1140	0	chr1	10066399	10067539	+	0	chr1	10066400	+	chr1	10067539	-	chr1	10066399	+	chr1	10066394	+
chr1	10066399	Random	chr1:10063399-10066399	-	123	AGAGATCAAGTCTCACTATGTTGCCCAGGTTGGTCTCGAACTCTTGGGCTCAAGCAATCCTCTCACCTCAGCCTCCCAAAGTGCTGGGATTACAGACATGAGCCACCCTGCTCGGCTAGAATT	chr1	10066399	10066276	-	60	0	16	123M	123	0	chr1	10066399	10066276	-	0	chr1	10066399	-	chr1	10066399	-	NULL	NULL	NULL	chr1	10066400	-
chr1	33513273	RMSK	chr1:33510273-33513273_MER63A_DNA_hAT-Blackjack	-	422	ATTTCAAGCTACCAATGTGACATTACTGAGCACAAAGTTGGGAAGAGATATACACTATCAGCTTTCTCTAATGCAAGTTATACCAGCATACCAGTGTACCTTTTCCCTCTCTTCCAAGAACCGAACCTTCAGCCTGCATCACCTGCAGCTAACATGTAACCCTTTCTGTAAGCTGATATTTTGGGGTTATTTGTCGCTGCAATATAACTTAGCTGAAGCTGACTAATACACTCCCAGAAACTTTTTATTTGGCTTTGGTAACACTCCTTCTTCATCATTTCTATCAATAAACACTAATCAGTGTCCCACTACATATGAGAGACAACATAGCATAGTGGTTAATAGAATAGACTGGAGAGGCAGACTGGAGAAGCTTTACTCACAGTTTCCAAGTGTCTG…	chr1	33513273	33512851	-	60	0	16	422M	422	0	chr1	33513273	33512851	-	0	chr1	33513273	-	chr1	33513273	-	chr1	33513273	-	chr1	33513274	-
chr1	33513273	RMSK	chr1:33513273-33516273_MER63A_DNA_hAT-Blackjack	+	464	CAGTTATGGTGGAAGTACATATACTACAGAATGTGGCAAATATTTTCCCTCTAGAAGAGCCAGTTGTTAAATGTTTACTAGCACAGGACTGGAAAAAAGGAAAATGATGGGATCTCTTGTTGGCCCTTAAACCTTCTGCCTAGAAATGGCACAGGCCATGGAAATGCTACAGGTCACATGCACTTACATTGTACTTGTCAAAGCAAGTCTCATGGACAAGCTGCAGTCAATGGGGCCAGGAATGTACTTCTTCCACTGAGAGGCACTCAGTAGGTGAGGCAGGGAATATTCATGAACAATAGCACAATCTTCCTTCCTGGCGGAGTCAAAGGTGAGGACTGAGAAAAATCCCTTGGAATTGGCCTCAAGGAGTTTGCCCTTTAACATGAGAGCAGTTTC…	chr1	33513273	33513737	+	60	0	0	464M	464	0	chr1	33513273	33513737	+	0	chr1	33513274	+	chr1	33513274	+	chr1	33513273	+	chr1	33513274	+
chr1	35171775	RMSK	chr1:35168775-35171775_L4_LINE_RTE	-	604	TCTGTGACCCTGGGGGATGCTACTTCTCCAAACACCTGCTCCTGGATTTCTGCACTGTGGTAATTATCAGTGTAACAGCGAACAATGGTGCAAACACAGGCTTTGGAGCTAGAGGTTCTGATCCCAGCTCCACCTTACAAGCTCTGCAACACTAGGCTTGTTTGTTGATCTTTTTGCATCTCGGTTTCCTCTTCTGTGAAATGGGAGCAATACAAAGCTGTGAGAATTATTGATAGGCTTTAAGAGGGCATGCATATAAACTGCCTAGCCTGGCATATGTGCAGACCCTCAGTGGATCTGACTTCACTTCCTCTCCCGAAATCCATCTCCACACTGGGTGAAGAGTAAGTTTGGTAAAGGAGATGAAGAGAACAGGGAGATGGAAAGGGCTCAGAACAG…	chr1	35171775	35171171	-	60	0	16	604M	604	0	chr1	35171775	35171171	-	0	chr1	35171775	-	chr1	35171775	-	chr1	35171775	-	chr1	35171776	-
chr1	35171775	RMSK	chr1:35171775-35174775_L4_LINE_RTE	+	125	AAGTGTATACTTTGCCCTGCACCCGGCTGCCCCTGCTCAGCCAAAGGCTCTGCTGAGTTCCACACACAGGAACTGGCCCTAATGAAGTCTCTAGGGACATCAGGCTGTGCTCCTGAGTCTCAATT	chr1	35171775	35171900	+	60	0	0	125M	125	0	chr1	35171775	35171900	+	0	chr1	35171776	+	chr1	35171776	+	chr1	35171775	+	chr1	35171776	+
chr1	75762054	RMSK	chr1:75759054-75762054_MLT1G-int_LTR_ERVL-MaLR	-	198	AAAGAAAAAAAAACTGGCTAGAGGGTGGACAATGGTAGCCTTAATACATGGCTGCAAATTCTTTGTCATTTTTCCCATTGAGAAGTAGGATCTGCAATCCTTTCCCCTTGAATACGGTCAGGCTTGTGATTGCTTCTTTAATAGAGAAATGAACCAAGCCAAAGCACAGCAGTAAAGAGCCTTGACATGCAGATAATT	chr1	75762054	75761856	-	60	0	16	198M	198	0	chr1	75762054	75761856	-	0	NULL	NULL	NULL	chr1	75761857	+	chr1	75762054	-	chr1	75762055	-
chr1	75762054	RMSK	chr1:75762054-75765054_MLT1G-int_LTR_ERVL-MaLR	+	776	TTTTTTTTTTTTAATATTCCCTCCAAATGTAAATACACTTATCTTCTCTCAAGATCCCCAGAAGCTTCATCCAATTACCTCATCAGGCTCTGGCTTAAGGTCTAGATCTCATCACCTAAGTCAGGTCCAAGTGTGGACAAGGCTCAGCAGGGTTAGCTACTTTCCTGAGGACAATTTTTTTTAGCTAGATCATTGAATTCATTAGGTACATTTCCTGCATCCCTCATTACCACAGCAACAGTGACGCCAGACTTTTCACCACTACATAGCGAGGTGCCCTGCCCCCCTGCTTCCAATCACATCTTTCTCATTTTCTTTCAAACTCACCGACAGCCTCCTCAAAACTCACGGGGTTTCTGAACACCACCTGGTCTCAAAACCAATGCCTGTATTGTAGGT…	chr1	75762054	75762830	+	60	0	0	776M	776	0	chr1	75762054	75762830	+	0	chr1	75762055	+	chr1	75762830	-	chr1	75762054	+	chr1	75762055	+
chr1	79696450	RMSK	chr1:79693450-79696450_MER11A_LTR_ERVK	-	551	CACACGTCCTTTTATAGGCTCCCTGCAAGAAGAAAAATATGGCTGTATTCTGCCTGACCCTGCAAGCAGTCAGACCTTATGGTTATCTTCTCTTGTTCCCTGAAAATTGCTGTTATTCTGTTCTTTTTCAGGGTGCACTGATTTCATATTGTTCAAACACACGTTTTACAATCAGATTTCATATTGTTCAAACACGCTTTCTACAATCAATTTGTACAATAGTGGTCCTGAGGTGACACACAATCTCAGCTTACGAAGATAACAGGATTAAGAGATTAAAGTAAAGACAGGCATAAGAAATTATAAGAGTATTATTAGGGAAGTGATAAATGTCCATGAAATCTTCACAATTTATGTTCAGAGATTGCAATAAAGACAGGCGTAAGAAATTATAAAAGT…	chr1	79696450	79695899	-	60	0	16	551M	551	0	chr1	79696450	79695899	-	0	chr1	79696450	-	chr1	79696450	-	NULL	NULL	NULL	chr1	79696451	-
chr1	79696450	RMSK	chr1:79696450-79699450_MER11A_LTR_ERVK	+	656	AGTAGGAGAAATATCGCTGAATTCTTTTCCCAGCAAGGAATATTAATAATTGATACCCTGGGGAAGGAATGCATTCCCAGGGAGAGGTCTATAGACGGCCACTCTGGGAGTGTCTGTCTTATGCAGTTGACATAAGGATTGAAATATGCCCTGGTCTCCTGCAGTACCCTCAGGCTTGCTAGGATAGGGAAATTCCAGCCTGGTAAATTCTAGTCAGACCGGTTCTCTGCTCTTGAACCCTGTTTCCTGTAAAGATGTTTATCAAGACAATGAGTGCACACTGGGACATAGACCCTCATCAGTAATTCTAATTTTGCCTTCACCTTGTGATCTTTATTGCTCTTTGAAGCATGTGATCCTTGTGACCTACTCCCTGTTCATACACCCTCTCCCATTTTA…	chr1	79696450	79697106	+	60	0	0	656M	656	0	chr1	79696450	79697106	+	0	chr1	79696451	+	NULL	NULL	NULL	NULL	NULL	NULL	chr1	79696451	+
chr1	82064329	Random	chr1:82064329-82067329	+	20	CATGTATATTGCAGAAAATT	chr1	82064329	82064349	+	4	0	0	20M	20	0	chr1	82064329	82064349	+	0	chr1	82064330	+	NULL	NULL	NULL	NULL	NULL	NULL	NULL	NULL	NULL
chr1	82064329	Random	chr1:82061329-82064329	-	39	TCCTTTAAACGTGTTATGGCACTTGTAAATACAAAAATT	chr1	82064329	82064290	-	51	0	16	39M	39	21	chr1	82064329	82064290	-	0.538462	chr1	82064329	-	chr1	82064329	-	NULL	NULL	NULL	chr1	82064330	-
chr1	92983281	RMSK	chr1:92980281-92983281_MamRep1161_DNA_TcMar	-	199	TCTTTAGCCCCTACCTCTATACCACAAGAAGAAAGTTGCAGAAAACGTTCATTTAAACAGTTTTCCTTGTGTCAACCATCAGGTGGTAGAATTGGCCCGGAACAGCTTGGTTGTACTACTGGAAAGATCGCATCCATTTCTACATACCAGACACTAGTCAGATGTTCATAGTTCAGAAGCACTTTTGTCCTAAATAATT	chr1	92983281	92983082	-	60	0	16	199M	199	0	chr1	92983281	92983082	-	0	chr1	92983281	-	chr1	92983281	-	chr1	92983281	-	chr1	92983282	-
chr1	92983281	RMSK	chr1:92983281-92986281_MamRep1161_DNA_TcMar	+	141	CCTGAATAACTCTGATGCACATCTCAGAATAGGGACCACTACTCTAGGCAATGGCTTTTGTTTGTATTTTGGTTTTGTTTGAAATCTCTTTGGGCTTATTAGGGAATCAGGAATCTGATAAAAACTATCCACTTGAAAATT	chr1	92983281	92983422	+	60	0	0	141M	141	0	chr1	92983281	92983422	+	0	chr1	92983282	+	chr1	92983282	+	chr1	92983281	+	chr1	92983282	+
chr1	110895966	Observed	chr1:110892966-110895966	-	401	CTGAAGTGTTTCTGTACATAAATATACACAAATGGCATATATTAAGATACTTATCGTAGGCTGGGCGCGATGGCTCATGCCTGTAATCCCAGCACTTTGGGAGGCCAAGGTGGGCAGATCACGAGGTCAGGAGTTCAAGACCAGCCTAGTGAACAGAGTGAAACCCCAACACTACTAAAAATACAAAAAATTAGCCGGGTGTGGTGGCAGGCACCTATAATTGCAGCTACTCCGGAGGCTGAGGCAGGAGAATCGCTTGAACCCAGGAGGCAGAGGTTGCAGTGAGCCAAGATCACGCCATTGCACTACAGCCAGGGCGACAGTGCAAGACTCCATCACAAAAAAAGAAAGAAAGAAAGATACTTATCTTGGGAGCTAGGTAAAACTATTGATACTCAA…	chr1	110895966	110895565	-	60	0	16	401M	401	0	chr1	110895966	110895565	-	0	chr1	110895966	-	chr1	110895966	-	chr1	110895966	-	chr1	110895967	-
chr1	145659355	RMSK	chr1:145656355-145659355_MER44A_DNA_TcMar-Tigger	-	387	AGTAGCTCAAGCCTATAATCCCAGCCCTTTGAGAGGCTAAGGCGGTGGGGGGGATCACTGAGGCCAGAAGTTCGAGATCAGCCTGGCCAACATGGTGAAACCTTGTCTCTACTAAAAAAATTAAAAAATTAGCCGGGCATGGTGGCATATGCCTGTAGTCCCAGCTACTCAGGAGGCTGAGGCATGAGAATCACTCAAACCCAGGAGGCAGAGGTTGCAGTGAGCCGAGATCACTCCATGGCACTTCAGCCTGGGCAACAGAGCAAGACCCTGTCTCAAAAAAATAAAAATAAAAATAAATAAAATAAAATATCTTATTGTACTATACTCACCTGTTTTCAGGCCATGGTTGACCACAGGGTAAGGGGGGGGGCTACTGTACCAATT	chr1	145659355	145658968	-	60	0	16	387M	387	0	chr1	145659355	145658968	-	0	chr1	145659355	-	chr1	145659355	-	chr1	145659355	-	chr1	145659356	-
chr1	145659355	RMSK	chr1:145659355-145662355_MER44A_DNA_TcMar-Tigger	+	904	GCGCCCGGTTACAATAAGATATTTTAAAGTGGGGCACAGAGGCTCATGGTTCAATCCCAGTACTTTGGGAGGCCGAGGCAGGAGGATTACTTTAAGCCAGATGTTTGAGACCAGCCACAAAATTAGACCTTATCTCTAAAAAGAATTTTTTTTTTAATTAGCTGAGTGTGATGGTACATCCCTGTAGTCCTAGCTACTTGGGAGATTGAGGTGGGAGGATCACTTGAGCCTAGGAGATTGAGGCTGCAGTGAACCATGATCACGGCGTTGCACTCCAGCCTGAGCGACCGAGTTGAGACCTTGTCTCAAAAAAAAAAAAAAAAGGCCACATTCACAAAACTTTTATTATTATATATTGTTATAACTGTTCTATTTTATTATTAGTTATTGTTGTTAATT…	chr1	145659355	145660259	+	60	0	0	904M	904	0	chr1	145659355	145660259	+	0	chr1	145659356	+	chr1	145660236	-	chr1	145659355	+	chr1	145659356	+
chr1	157565131	Random	chr1:157562131-157565131	-	118	CATCCAGGTGCTTCCCAGGAATATAGCTGGTAGGGTTTTCTATTCTCTTCAGCAGAAACACAGCCCCATTCCCACTGATGACATAGAGTATTCTGTCCAAACCTTTAAAGACAGAATT	chr1	157565131	157565013	-	60	0	16	118M	118	0	chr1	157565131	157565013	-	0	chr1	157565131	-	chr1	157565131	-	chr1	157565131	-	chr1	157565132	-
chr1	157565131	Random	chr1:157565131-157568131	+	222	CAGGGCCATTGGGACTTAGGCAATAGGTCTTCTACTGGAGGGAAGGAGAGTTGATTTCCTTTGATGTATGCAACTAGACTCTTCTTTGCTCTGAGGAAGCTGCCCCTGCTATGTGCAGGTGGCCCTATGGCCAGGAAGGGACATAACTTTTCATGGCCTTCGTGTGTTTGAGACTGAGTTGATGGGCTCTGAGGTTAACCACATCCCTAGCTGCAGTTAATT	chr1	157565131	157565353	+	60	0	0	222M	222	0	chr1	157565131	157565353	+	0	chr1	157565132	+	chr1	157565132	+	chr1	157565131	+	chr1	157565132	+
chr1	192307405	RMSK	chr1:192304405-192307405_MARNA_DNA_TcMar-Mariner	-	424	TCAAGTTACTGCTATATGAGGTTCAATTTATAAAGCAATGAGCCTGAGTTGTGTATGGTTCATCAATTATTTCTGAGAGCGGTTCTAATGGAGAAGTTAGAAATGTTTTGAGCAATGGCAATACCACTGAAATGTGTCTGATCTCCCAAAGTGGCTGCTTGGAAATATAACGCTCATTTGGATGTATAGTTCTTAGTATGCTTGTTGACAAATTTGTTGCATTACTTGCTAGTCACACTTCATGATTGTTATGTCTTAAATGTATTTTCTTTGTGTTTTCTTAGAACATGTACTATCATTGATAGTCAAAGAAATATCTGCCTTAGTAAAATAAAATATTTAGAAGTTCAAGATTTCTGATGTAAGTAAAAATGTCTTTTCTTATGTTTTAAAAGTAAA…	chr1	192307405	192306981	-	60	0	16	424M	424	0	chr1	192307405	192306981	-	0	chr1	192307405	-	chr1	192307405	-	chr1	192307405	-	chr1	192307406	-
chr1	192307405	RMSK	chr1:192307405-192310405_MARNA_DNA_TcMar-Mariner	+	28	GGCAAAGCAGAATCAAGAAAATATAATT	chr1	192307405	192307433	+	32	0	0	28M	28	19	chr1	192307405	192307433	+	0.678571	chr1	192307406	+	chr1	192307406	+	NULL	NULL	NULL	NULL	NULL	NULL
chr1	240921238	Random	chr1:240921238-240924238	+	277	ACTACAGGCATGTGCCATCACACCCAGCCAACCCTTGTACCTTTAGTAGAGACGGCGCTTCACCATGCCGGCCAGGATGGTCTTGATCTCTTGACCTTGTGATCTGCCCACCTCGGCCTCCCAAAGTGCTGGGATTACAGGCATGAGCCATCACACCTGGCCTTTGTGCAAGTCTTGATTGCAGAGCCCTACAAACTCAAGTAGTATCACTTATTCTATTGTACAACCTTGCTAATGCAGATTACTATACATGCACAAACTTATTGCTACTAAAATT	chr1	240921238	240921515	+	60	0	0	277M	277	0	chr1	240921238	240921515	+	0	chr1	240921239	+	chr1	240921239	+	chr1	240921238	+	chr1	240921239	+
chr1	240921238	Random	chr1:240918238-240921238	-	183	CCCAGCTACTCGGGAGGCTGAGGCAGGAGAATCGCTTGGACCTGGGAGGCGGAGTTGCAGTGATCCGGATCACACCACTGTACTCCAGCCTCAAAAAAAAAGCTGCACAAAAGGAAAAAATGTTCTGGTTAAAGAGCGTATGAAAGGTACTTTCTTTTAGAACAGTATGAATGTATATGAATT	chr1	240921238	240921055	-	60	0	16	183M	183	0	chr1	240921238	240921055	-	0	chr1	240921238	-	chr1	240921238	-	NULL	NULL	NULL	chr1	240921239	-
chr1	244179016	Random	chr1:244176016-244179016	-	545	ACCTCTAGGTTTTAATAACACCACACTACTTGTAGTTTTTCCAAACACCATGTCTTTTCATATCTCCATGACTCTGTTTATGCCATTCCCTCCGTCTGAAAGCCCTCTCCAGTTTTCTTGGCGCAGTTAACATATACAAATCCTTTAGGACTCAAAGAGATTGGGTTGGGGACTCTTCTACAGACGTTCATTGCTTCCCTTACCTACTGTTTTATATTGAAATGATCTGCTAGGTGTCTATCTCCAATATGCAGAAAACACCTACCATGTACCAGATAATGTGCTATGCTTTGTGCTGTGCAGAATGGCATATATGATTCCCGCTCCCACTAAGCAGAGTTTGAAGGCAAGAAGGGATCAAACTTTTTGAGCCTTGTGATATCCTTAAATCATACTAGC…	chr1	244179016	244178471	-	60	0	16	545M	545	0	chr1	244179016	244178471	-	0	chr1	244179016	-	chr1	244179016	-	chr1	244179016	-	chr1	244179019	-
chr1	244179016	Random	chr1:244179016-244182016	+	175	TGATGCGGATCACTGGGAGATAAAACTTGAGAAGCAGATACAAATCAGACTTGTCCTGTGGGCCATACTGAGGACCTTGGGTTTTACTCTGTAGGCAATGAGAAAGCATTTGAAGTGTTTTAAGCACCAATCACTCTCATGTATGATATTATCTCACTGCCTTGTAATAATAATT	chr1	244179016	244179191	+	60	0	0	175M	175	0	chr1	244179016	244179191	+	0	chr1	244179017	+	chr1	244179017	+	chr1	244179016	+	chr1	244179017	+
chr10	16419400	RMSK	chr10:16416400-16419400_Zaphod_DNA_hAT-Tip100	-	845	TTTGTTGCATTAAATGAGTCATGTCATTCTTCAGTTTCTACATATAGTACGGGAGCGGTGGCTCACACCTGTAATCCCAGCACTTTGGGAGGCCGAGGTGGGCTGATCGCTTGAGCCCAGGAGTTCAATACCAGCCTGGACAACAAAGTGAGACCTCGGCTCTCCAGAAATAAATAAAATTAGCCTGGTTTGATGGTGTGTGCCTGTAATTCCAGCTACTTGTGAGGCTGAGGCAGGAGAGTGGCTTGAACCCAGGAGGTGGAGGTTGCAGTGAGTTGAGATAATGCCACTGCACTCTAGCTTGGGCAACACAGCAAGACTGTCGCTAAAAAATAAAAAATTAACTGGGTATGGTGGCACATGCCTGTAGTCCCAGCTACTCAGGCTGAGGTCGGGGTG…	chr10	16419400	16418555	-	60	0	16	845M	845	0	chr10	16419400	16418555	-	0	chr10	16419400	-	chr10	16419400	-	chr10	16419400	-	chr10	16419401	-
chr10	16419400	RMSK	chr10:16419400-16422400_Zaphod_DNA_hAT-Tip100	+	1158	ATGCTCCTCTGCAAATACCCGCCTGTCTTGTAAATTCCATACTGCTTAGTACCTCTAGAACCATGAGTGGGGAAAGGAAGGAAAACTAAAAACTAACCTCTTGGTTCTACTGAGGTTCAGTTTTTAGCTTTGAGTTCTCAGTTTTTAGGTTCTACTTGCTATACAAGAATCTATTGGGTGTATACCATTTGAGAGGAAAACTTTGGTAACTTAATTCTTTTGTCTTCCCATTAATTAGGTACATCCACTATTCAAAGCCCAGTCCCATTGGCCGGGCATGGTGGCTCACACCTGCAATCCCAGCACTTTGGGAGGCCAACATGGGTGGATCATGAGGTCAGGAGTTCAAGACCAGCCTGGCCTACATGGTGAAACCCTGTCTCTACTAAAAATACAAAA…	chr10	16419400	16420558	+	60	0	0	1158M	1158	0	chr10	16419400	16420558	+	0	chr10	16419401	+	chr10	16419401	+	chr10	16419400	+	chr10	16419401	+
chr10	31103833	RMSK	chr10:31100833-31103833_5S_rRNA_rRNA	-	500	ATGTGCCTGATCTCGTCTGAATCTGGTGCTCTAGAGCTGGGGTTTGATCAGCTGCTTGCAGAAGTCAGATTCCATGGACTTCTAGTGTTCCTCAAGATGTTCCATGAAAGTGGACTCTATTTAAGGAAGTTTGGGAAACATTGCAGACACTTATTGCCTCTGGGGGAGTTATAACCATATTATCTCATAAAAGGCTCTAAGAAATCCTATAGGAGAGAAGTTTGTTTAACACTGCATTTTCCTAACACGCTTGATCACAGAATTCTTTTCTTGCAGAACACATAGGGAGAACACAGGATTATATTCAGGACCTTCCCGTTCAATGCCCCAATATCTTGTTTTCTCTGGTCTGGTGGTGAGCTCTCACTCAATAGACCGATTTTTCATGATTGTAGTCAT…	chr10	31103833	31103333	-	60	0	16	500M	500	0	chr10	31103833	31103333	-	0	chr10	31103833	-	chr10	31103833	-	chr10	31103833	-	chr10	31103834	-
chr10	31103833	RMSK	chr10:31103833-31106833_5S_rRNA_rRNA	+	119	TCAGGGTGGAATGACCAAAGACTAGAAGGCCTGATTCAATCCCTAAACCTGGGAAAACACCTTCCTTGTGGGCTGGTTCCCCAAATGATCAGACACCAAGACCTTCCATCTCTGGAATT	chr10	31103833	31103952	+	60	0	0	119M	119	0	chr10	31103833	31103952	+	0	chr10	31103834	+	chr10	31103834	+	chr10	31103833	+	chr10	31103834	+
chr10	32173865	RMSK	chr10:32170865-32173865_L1MA1_LINE_L1	-	773	GATTTTTATTGCATATGATAAAATTCAAGCTTTTTAAAAATTTATGAAGAAATGACATGGTGAGTTTTTTGAGCTCAACTGGAGATTAGAATTTTGAAAACTTAGATTTGTTGTCATGAGCTTACAGCTTCTCAATCTCAAGACTCTTCATGAAAGCAGTGGTGATATTAAAGTTTTTGTTTTGTTGTTTGTTCTTAATGTTGTGTAATGAAATGTTTCAACATTTGGAAGATAAGCGTAACTCAGTGAATGAATGTTCCTCAAGTGACCAGTGTACAGTGGGTAAGAGAGCCATTCACAGTGCAAGGTAGACAAGTGGGTTTTAATGTGAGAAAGTACAAAGAGTTAATTGTTATGATTTTTAGATTCCACATTGCAACTCATCTTTAAGAAACTGCC…	chr10	32173865	32173092	-	60	0	16	773M	773	0	chr10	32173865	32173092	-	0	chr10	32173865	-	chr10	32173865	-	chr10	32173865	-	chr10	32173866	-
chr10	32173865	RMSK	chr10:32173865-32176865_L1MA1_LINE_L1	+	274	AATTATTTTCTTATTTTTTTTTAATTTTGGGGGTACATGGTAGGTGTGTATATTTATAGAGTACATGAGATGTTTTGATACAGGTGTACAATGTAAAATAAGCACATCCTGGAGAGCAGGGTGTCCATTCCCTCAAGCAAAAATTGACAATTTTCTTTAAAGTGATAGGCTTACTTCTGTTCATTTTTGAGAAAATGTCTAATGTCCTAGTATGAATAATCAGTTTGTCATTCTTTCAAGTAAAATTTACCAATCAAACAAGAGCAACAAAATT	chr10	32173865	32174139	+	60	0	0	274M	274	0	chr10	32173865	32174139	+	0	chr10	32173866	+	chr10	32174139	-	chr10	32173865	+	chr10	32173866	+
chr10	71815790	Random	chr10:71812790-71815790	-	520	TACTGTTCTGCAATTTGCTTTTTTCATTAATAGTACATCTTGGTGATCTTTTTCTGTCTCAGTATGTATAGATCTGCTTCATTCTTTTGAACTGCTGCCTAATATTCCAGAAGACAGATGCACCAGAGTTTATTTAGCCATTCCCTGTTGATGGCTGTTAGGCTGTTTTCTACTTCAGAATGACCAAAATTGCAATGAACATCCTTATACATGCTGAGCTCACGGATGCCTGCTTCTTTGGGTGACATACTGAGAAATGGAATGGTGAGTCACAGAATGTGTGCATTATTAATTTTATAGTGCCAAACTGCTCTTCCAATTGGTTATATCAATTTACACACCAGTCAGCAGTATATGAAAGTACCTGTTTTCCCACTAGCTTGCCAAAATCACTTTTTA…	chr10	71815790	71815270	-	60	0	16	520M	520	0	chr10	71815790	71815270	-	0	chr10	71815790	-	chr10	71815790	-	chr10	71815790	-	chr10	71815791	-
chr10	71815790	Random	chr10:71815790-71818790	+	64	CATACTATATGGTACTATTGATATTAAAACGATATAAAATTATACATCTCTATAAGTAAAAATT	chr10	71815790	71815854	+	60	0	0	64M	64	0	chr10	71815790	71815854	+	0	chr10	71815791	+	chr10	71815791	+	chr10	71815790	+	chr10	71815790	+
chr10	84783189	Random	chr10:84780189-84783189	-	27	AGTCAGCTGAAGGATTTCAGGAAAATT	chr10	84783189	84783162	-	29	0	16	27M	27	19	chr10	84783189	84783162	-	0.703704	chr10	84783189	-	chr10	84783189	-	NULL	NULL	NULL	NULL	NULL	NULL
chr10	94340905	Random	chr10:94337905-94340905	-	509	AATTCACTGAGCTGTACACTTATCACTTGTTTACTTTTCTGTTTGCAATACTTCAATAAACTCTTCAAAAAAGATCATCTTCAAAAGATACAAAACAAAATAAAAAAAGGAAACATATTAATTAAATGAAGTGTTTTGTTCTTGTTTGGATCCTGATTTGAACAAACCCATTGTGAAAAAGAAACATTTGAGGCAATCAGGAAAGTGGGAACACTCAGGAAAGTGGGAACACTGACTACATATTTGATTATATTAAATAATTATCTTAATGTTTTAAGTATGTTAGTGCCTGTGGATTTTCTTTAAGTCCTTTGAGACATATACTGAAATACTGAGATGAAATATTAATAATATGATGCCCGGTATTTGGTTCAGAATAATTTAGTGGAGGTTGAGGGA…	chr10	94340905	94340396	-	60	0	16	509M	509	0	chr10	94340905	94340396	-	0	chr10	94340905	-	chr10	94340396	+	chr10	94340905	-	chr10	94340907	-
chr10	94340905	Random	chr10:94340905-94343905	+	883	TTCAAAAACTGAACACATCCCTGTAAACACACCCAGAAGCTCTGCCTTATTCTCCGTTTCAGTCACTGTCACCCCAAGGGTAAACACTAACCTGACTTCTAACACAATAAATTAGTTTTGCCTGGATTACAGTTTAATATAAATGCACTCATACAGTATATACTCTTTTGGGTCTGGCTTTGTTTAACTATCTGGTGAGATTTATCCATATTTTTTAGAATAATTTTTGTTTGTTCACTTTCTTTTCTTTTCTTTCTTTTCTTTTTTTTTTTTTTTTTTTTTTTGAGACAGTCTCACTCTGTTGCCCAGGCTGGAGTGCAGTGGCGTGATTTCAACTCACTGCAACCTCTGCCTTTCAGGTTTAAGTGATTCTCCTGCCTCAGCCTCCCAAGTAGCTTG…	chr10	94340905	94341788	+	60	0	0	883M	883	0	chr10	94340905	94341788	+	0	chr10	94340906	+	chr10	94341789	-	chr10	94340905	+	chr10	94340906	+
chr10	110073884	Random	chr10:110073884-110076884	+	2911	CCATTTATATTTAAAGTTAATATTGTTATGTGTGAATTTGATCCTGTCATTATGATGTTAGCTGGTGATTTTGCTCGTTAGTTGATGCAGTTTCTTCCTAGTCTCGATGGTCTTTATATTTTGGCATGATTTTGCAGCGGCTGGTACCGGTTGTTCCTTTCCATGTTTAGCGCTTCCTTCAGGAGCTCTTTTAGGGCAGGCCTGGTGGTGACAAAATCTCTCAGCATTTGCTTGTCTATAAAGTATTTTATTTCTCCTTCACTTATGAAGCTTAGTTTGGCTGGATATGAAATTCTGGGTTGAAAATTCTTTTCTTTAAGAATGTTGAATATTGGCCCCCACTCTCTTCTGGCTTGTAGGGTTTCTGCCAAGAGATCCGCTGTTAGTCTGATGGGCTTT…	chr10	110073884	110076795	+	60	0	0	2911M	2911	0	chr10	110073884	110076795	+	0	chr10	110073885	+	NULL	NULL	NULL	NULL	NULL	NULL	chr10	110073885	+
chr10	131339989	Random	chr10:131336989-131339989	-	661	AGCTTTTCCTATATTTTTCTGAAAAGGCTTATGTGAAAAAAATAAAAGAATGAAAAACAAGGGTAAGCCCTTGGTAAGTGAAAGATGAGCCCCCTTAGCTCCCCAGCTTCCAAGATCTACAAGTCCTACTGCTACTATTTTTGTAATCTAAGTATGACCCAGGGTGATACGGTCCATTTTTTCAAGTAATCAAATACGGCAATCAACATTATGGAAAACTAAACAAGCCCCAAAATAACATTAGAAAAGTAAACACATACAGCCTGGCCCCTCTCATTAGACTGTGGGCACTGCAGGGAATCTGACGAGGTCAGAGCTCTGCAGCTGCGGGAAGATGGCGCGGGGGAGCTGCTCCGCTCTTGCAGAGGCCAAGTGCTCCTGGACGTGATGGCATTCACA…	chr10	131339989	131339328	-	60	0	16	661M	661	0	chr10	131339989	131339328	-	0	NULL	NULL	NULL	chr10	131339329	+	chr10	131339989	-	chr10	131339990	-
chr11	5490982	Random	chr11:5487982-5490982	-	88	AAATCATTTTTCACCATTAGAGAAAGACGTCAACCAATGTAAAAAACTATATAGACACAAGAAAAATAAAGGATAATATCTAAAAATT	chr11	5490982	5490894	-	60	0	16	88M	88	0	chr11	5490982	5490894	-	0	chr11	5490982	-	chr11	5490982	-	chr11	5490982	-	chr11	5490983	-
chr11	5490982	Random	chr11:5490982-5493982	+	503	CCCCTTTCTCTCTACTGGGTCATAGCCATCAGTTTCTTCCATAAGTGAGGTGCACCATGTCCTCCATGAAGTCTTTCCTTAATATTCCCACCCACTGATTGATTCTGTCTTGTGCAAGTGATGACATCTTTTGTGTATATTCTAAGCTGTCTCTCCTCTCTTGCCTATACTCAAGCATTATTTCAGTTCTCTGCCTTTTCCTTGTGGCTTGAACCCCTCACTTATTCACCAAGGGTCCAGAATGTCACATTCCTCCACACCTGACTCTCTTGGTTTTGCCTTTCTATATTTTAACATGGATTTTGTTTTAATCTCTGTTTAGACCACAGATTCTCAAATTGTGCTGTATGCTAGATTATTTTAAGAAGCATTAAAATATTCCTTTCCTCAGAAGAAACC…	chr11	5490982	5491485	+	60	0	0	503M	503	0	chr11	5490982	5491485	+	0	chr11	5490983	+	chr11	5490983	+	chr11	5490982	+	chr11	5490983	+
chr11	38358629	RMSK	chr11:38355629-38358629_AluY_SINE_Alu	-	287	CTATCTCCTGACCTCGTGACCCGCCCGCCTCGGCCTCCCAAAGTGCTGGGATTACAGGCGTGAGCCACGGCGCCCGGCCTGACATTTCTAATAGTGCATGTATTAAGATGAAGAAGGAGGAGGATTGGAGAACTGAGTAAAGGAAGAGGAGGACGAAGAAAGAAAAAGAAACCGAGGGACCATTTTAAATAAAAGATAAATCAAGAGAAAACTGTCTTACCAGATTGCATTCCCCAAAGTGAGGTTAGTGTTTTATTTGAAAGTCATTTGCTGTGTATTTATAAATT	chr11	38358629	38358342	-	60	0	16	287M	287	0	chr11	38358629	38358342	-	0	chr11	38358629	-	chr11	38358343	+	NULL	NULL	NULL	chr11	38358630	-
chr11	38358629	RMSK	chr11:38358629-38361629_AluY_SINE_Alu	+	314	AGACCATCCTGGCTAACACGGTGAAACCCCGTGTCCACTAAAAATACAAAAAATTAGCCGGGCGTGGCGGCGGGCGCCTGTAGTCCCAGCTACAGCTACTCGGGAGGCTGAGGCAGGAGAATGGCGTCAACCCGGGAGGCGGAGCTTGCAGTGAGCGGAAATCGCGCCACTGCACTCCAGCCTGGGAGACAGGGAGACTCCGCCTCAAAAAAAAAAAAAAAAAAAAAAAAAAAAAGTCAGTGAATCCAAAACACTTCCTTAAGCTGCAAGAAGTACACATTTTAACTCAGCCATAAACAAATGACAGGGAAATT	chr11	38358629	38358943	+	60	0	0	314M	314	0	chr11	38358629	38358943	+	0	chr11	38358630	+	chr11	38358630	+	NULL	NULL	NULL	chr11	38358630	+
chr11	56347240	Random	chr11:56344240-56347240	-	151	TCCACATCCTTACAAATCCTTCCTTTCCTCAAGTCTTTCAGCTGCCACACCTTTCTACCCCTCACCCTCAGTAAAGGACCTCACCCCAGTGTCTATAGACAAAACTGGAGAGTTCTGATGAAAACCTTCTTGGTTTTATTATATTAAAATT	chr11	56347240	56347089	-	60	0	16	151M	151	0	chr11	56347240	56347089	-	0	chr11	56347240	-	chr11	56347240	-	chr11	56347240	-	chr11	56347241	-
chr11	56347240	Random	chr11:56347240-56350240	+	478	GAGCAGCAGAGTGACAACATAATCAGTAGAAGGAAGCAGAAGTATTGGTCAGGGCCCAGGTCCTTTGGAGGACGGACGTTCTGGATTTATGCTGGAACTAGTCTGCCCTATTGAAAGTCATTAACAAGCTAAGAATCAAAGACAGGTCTGAGACCAGGACCGTTTATAAAATTGATGAGTCATAAAATTGTTGACTTAGGAATAGGGCTGAAAATAGAAGGAAGAATATTTAAAACTTGTTTACACTGCATTTGTTAGATGATAAGGGAAGCTAGACATGTGTTCATTAGTCTGTATTTTCCAGTGCACTGATAGTTCCAGGTTAGCACAAATGAATCAAAATGGGCTCTGACCAAGACAGAAGAGGCATCCCTAATTCTCTTAGATCACAAATGGTGG…	chr11	56347240	56347718	+	60	0	0	478M	478	0	chr11	56347240	56347718	+	0	chr11	56347241	+	chr11	56347241	+	chr11	56347240	+	chr11	56347240	+
chr11	59473660	RMSK	chr11:59470660-59473660_7SK_RNA_RNA	-	809	AGTAGCTGCACTCCTCTGCTAGAACCTCTAAACAAGCTCTCCAATGTGGTGGTCATTACCCTTTGTATTTGTTTATTTTCATACTGCCATGTAGAGTTTGAGACCAGCCTGAGCAACATGGCAGAAACCTGTCCCTACCAAAAATACAAAAAATTAGCTGGGCGTGGTGGTACACGCCTGTAGTCCTAGCTACTTGGGAGGCTGAGGTGGGAGGATTGCTTGAACCTGGCAGGTGGAGGTTGCAGTGAGCCAAGATCGCAACCTGGGTGACAGAGTGAGACCCTGTCTCAAAAAAAAAAAAAAAGACTGACATAGAGCATATAAAATACTTTGACTGGGCGCAGTGGCTCACACCTGTAATCCCAGCACTTTGGGAGGCTGAGGCGGGCGGATCACAAC…	chr11	59473660	59472851	-	60	0	16	809M	809	0	chr11	59473660	59472851	-	0	chr11	59473660	-	chr11	59473660	-	chr11	59473660	-	chr11	59473661	-
chr11	59473660	RMSK	chr11:59473660-59476660_7SK_RNA_RNA	+	363	TGTATACCCTTGACCAAAGAATGGTCCTCCTCTATCTGGGAAGGTCGTCCATTTTGACTAAGCTTGCAGCTTTGAGAGGGTCGCACATGGGGCAGTGAAGGAGGAAGAGGACACCCACCTAGCCAGGCAGATCAGCTGAATCAACTCTGGTGATCAATGGGATGACAGATGTCACAGCCAGATTGCCCTCACATCCTACCCCATTTGTTCATGCCCAAGTTGTTCTATTTTGCTTTCTGATTAAGAAGCAGACAAGAAACCATTATTAGCAGAGTATGGTAGAAAGTACCATAGAAGCCTCTCCAATGTGAGGAGAAATGGCCAGCATATTGACAGATGTAAATAGAAAGTGGGAGTTAAATT	chr11	59473660	59474023	+	60	0	0	363M	363	0	chr11	59473660	59474023	+	0	chr11	59473661	+	chr11	59473661	+	chr11	59473660	+	chr11	59473661	+
chr11	74133598	Random	chr11:74130598-74133598	-	1609	CTAAGGTCCCATTGTTATAATGGTAAAATATTGGAAGCAGTAAAAACGTCCATCTGTAGGAGAGTGGTTAAATAAATTGTGTATGTTCTGAGGTTAAGAACCAAGATTGCACGTTAAAGAAAGTGAAAAGACAAGCAACAAGCTGAAAGATCCTACAAATATCGAGGATATATAAAAACTCTTACCAATTAATAAGGAAATAGTACAATAGTGAAAGGTACAACAGACATAATCAAACATATCACAGAAGAAACACATGAGGCTAATAAACATATGAAAATACAATAAACCTCACTGGAAATTGGAAAAATGCAAATTGAGGTCTCAATGATATGCCATTTTTTATCTTTTCAAATGGTAAAAGGTAAGATGTCTGACAAAAGCAAAGCATTAAAGAAA…	chr11	74133598	74131989	-	60	0	16	1609M	1609	0	chr11	74133598	74131989	-	0	chr11	74133598	-	chr11	74133598	-	chr11	74133598	-	chr11	74133599	-
chr11	77352729	RMSK	chr11:77349729-77352729_MER41-int_LTR_ERV1	-	1166	TATGCCTGTAATCCCAGCACTTTGGGAGGCTGAGGTGGGTGGATCACTTGAAGGTCAGGAGCTCCAGACCAGCCTGGCCAACATGGAGAAACCCCATCTCTACTAAAAATATAAAAAATTAGCTGGGTGTGGTGGTGCATGCCTGTAATCCCAGCTACTCAGGAGGGGGCAGGAGAATTGCTTGAACCCAGGAGGCGGAGGTCACAGTGAGCCAAGATCTCGCCATTGCACTCAGCCTGGGCAACAAGAGCAAAACTCTGTCTCAGAAAAAAAAAAAAAAGGAACTCAGAGAGCTCAAAACACTAATCTGTGGAGCTCTGAAATCTGAGAGAGAACTTACCAGGAACCCCAGCTGCTGTGACAGATCAAAGGACACAGTGGATTCTGCAGGTAACTTGC…	chr11	77352729	77351563	-	60	0	16	1166M	1166	0	chr11	77352729	77351563	-	0	chr11	77352729	-	chr11	77352729	-	chr11	77352729	-	chr11	77352730	-
chr11	79963002	RMSK	chr11:79963002-79966002_Ricksha_c_DNA	+	2261	TCTTCTGAGATAATTAACAGGAAAGGAGACTAGATAGATGACAGACAGACAGACAGACAGATAGGAAGGGATTTATTAGGGGAATTGACTTACGTGATTATAGAGGCTGAAAAATCCCATGATAGGTTGTCTTCAAGTGAGAAATATTGGGATGTCAGTAGTGTGAGTCACTCCAAATCCAAAAGCCTCCGAATCAGGGAAGCCAATGTGTATAATTCTCAGTCCAAGGCCAAAGGCCTAAAAACCCAGGGGAAAGGGGTTGCTGACATAAATCTTGGAGTCTCAAGACTGGAGAGCCTGGGATCCTAATATTCAAGGGTGGAGGAGAAGAGTATGTTTCAACTTCAGAAGAGAGAAAGCAATTCACCTTTCCTCTGTTCTATCCAAGCCCCCCAGCCC…	chr11	79963002	79965263	+	60	0	0	2261M	2261	0	chr11	79963002	79965263	+	0	chr11	79963003	+	NULL	NULL	NULL	NULL	NULL	NULL	chr11	79963003	+
chr11	79963002	RMSK	chr11:79960002-79963002_Ricksha_c_DNA	-	517	ACTCTAATACAGAGGCAAAAATACTGTAAAAAGTGAGTGTCCAGTAAAGATTTTAAGGTCAATCTGGCTGTTATATTTGAAACAGACTGAAATGAGGTAAGGAAGAAGCCAAAAGACCAGTAGAAGTCTATTGCCTCCTCCAGCCAAAAGATGATAGCAACTTAGGCCAGGGTAGTAACGGTAAATTATTGAGAAGTGGTCATATTTTAAAGATTAAGCCAACAAAATGTGATGATAGATTGACAAAGTGTATTAGAGGAATAGAAACATCAAGGAAGACCTTGACTTTACTCACCAGAAAGATAAGGGTATCAGTGCTTACATGGGGAAGCCAGGAGGGAAGGTAGGATGTGTTGTTTTATCTTGTTTTGTTTTGGTGGAAAGTGGTAATGATCAAGA…	chr11	79963002	79962485	-	60	0	16	517M	517	0	chr11	79963002	79962485	-	0	chr11	79963002	-	chr11	79963002	-	NULL	NULL	NULL	chr11	79963003	-
chr11	82478133	RMSK	chr11:82478133-82481133_MER95_LTR_ERV	+	444	AACGACTATGGACAAATGAGCTTATGCAGCCCCACTTGCCCTAAGAGAAATATAGATTTATGATACCCAATTATAATAAAGATAAATATGCTGATTCATGTATACTTTATGCCTGCACTTTAACTTATAAACAGAGCTTCCTACCACTTTCAGTTTTAGGTCTCCTGGTTTGTGAACTGTTCTGTTGTATGCACAATACACTTTTTAAAAATTTCTAGTTTTCAGCTGGCAGCACCCAGATCAATAAACTGACTCAGCACAAGAAGATAGCTTGGACTCCCTATGATTTCATCTCTGATCTGACCAATCAGCACTCCCGGCTCACTGGCTTTCCCCCACCCACCAAGCTGTCCTTAAAAACTCTGATCTGATCCCCAAATGCTCAAGGAGACTGACTTG…	chr11	82478133	82478577	+	60	0	0	444M	444	0	chr11	82478133	82478577	+	0	chr11	82478134	+	chr11	82478134	+	NULL	NULL	NULL	chr11	82478134	+
chr11	85840461	RMSK	chr11:85837461-85840461_THE1B_LTR_ERVL-MaLR	-	255	GGCAAGAGAGCTTGCACAGGGGAACCCTCATGTACAAAATCATTAGTTCTCATGAGACTTATTCACTATCATGAGAACAGCATGGGAAAAACCCACATCTATGATTCAATTACCTCCAGTGGGGTCCTTCCCACAGTACATGGGAATTATGGGAGCTACAATTCAAGATGAGATTTGGGTGGGGACACAGTCAAACCATATCAACAGAATCAACCAATGCTTAGAAATGTTCAAGAGAGTAACTATCTAGCAATT	chr11	85840461	85840206	-	60	0	16	255M	255	0	chr11	85840461	85840206	-	0	chr11	85840461	-	chr11	85840461	-	chr11	85840461	-	chr11	85840462	-
chr11	85840461	RMSK	chr11:85840461-85843461_THE1B_LTR_ERVL-MaLR	+	180	TGCTGCCATGTAAGATGTGACTTTGGTCCTCATTTGCCTTGTGCCATGATTGTGAGGTCTCCCCAGCCATGTGCAACTGTAAGTCAATTAAACCTCTTTCCTTTATAAATTACCCAGTCTCAGGTATGTCTTTATTAGGAGCATGAGAACAGACTAATTCACTGTTAAGTAGAGAAAATT	chr11	85840461	85840641	+	60	0	0	180M	180	0	chr11	85840461	85840641	+	0	chr11	85840462	+	chr11	85840462	+	NULL	NULL	NULL	chr11	85840462	+
chr11	94957044	Observed	chr11:94957044-94960044	+	592	TAACTGCCCATATTTACTGTATTAGAAATTAAACCCGAGAAAACTCTGAAATGTTTAATTCATTTAAAATAGTAATAAAATCTATTACAAAATAATATAAATCACATATTTTTTGGAATAATTGTATTTTCCAAAACATAAAAAGTGAGAAGAGTGACATTTACATTTTGCAAATCTCTTTAATGTCTATTTAATACAAGACAGCTGAATTTTCCCCAATCTGTTGTGATGTGTTTTGATTGAACTATGCGTGAAAAATCGAACCTGACATAGCTACATAGTTGGAAAAAGAAGATAAGTGTGAATATTTTTCTTTGATACCACACTAAAACTCAACAAGTATTCTTCTTAAAGGTTAATTGCAATGTATCTGAAATCATATCCATGACCTCAACAGTT…	chr11	94957044	94957636	+	60	0	0	592M	592	0	chr11	94957044	94957636	+	0	chr11	94957045	+	chr11	94957045	+	NULL	NULL	NULL	chr11	94957045	+
chr11	94957044	Observed	chr11:94954044-94957044	-	157	TAACCCACACATAAACAAAGGCTCTTTGGGGTCCCCAATAATTTTTAAGAGTGCGAAGGGGTTCCAGGACCAAGACATTTATGAAGGGGTTCCAGGACCAAGACATTTACGAACTACTGAGCCAGAGTTACTACTGATGCCAGTATATGGTGTAATT	chr11	94957044	94956887	-	60	0	16	157M	157	0	chr11	94957044	94956887	-	0	chr11	94957044	-	chr11	94957044	-	chr11	94957044	-	chr11	94957045	-
chr11	109870782	RMSK	chr11:109867782-109870782_AmnSINE1_SINE_Deu	-	192	TCTTGTTTGACATTGTGGATATTTGGCACTGTGAGTAGGTAAAACATTTGGTATAAGGCCATTTTACTCTAGAATCATTTGTGTAACTCTTCACAAACTTGAAAAACAAACTTGCCTTCATAGATTCTTCCTCCCAGTTTTTAAAATATTAAAAACGGAAAAAAGACATCCTGCTTAAGTTCATTTAAAATT	chr11	109870782	109870590	-	60	0	16	192M	192	0	chr11	109870782	109870590	-	0	chr11	109870782	-	chr11	109870782	-	chr11	109870782	-	chr11	109870783	-
chr11	109870782	RMSK	chr11:109870782-109873782_AmnSINE1_SINE_Deu	+	641	ACTGCAAATGTTCTCAGCTTTAATTTCACACCAATGTCACTTTAACCAAACAGTCTCCTTAGCAGGGTACTTCAGTGCTGAATCATTATTGACTCAGAGGTTTATAAATACCACTACTTGTATTACTTGGAGTTTTCTTCAGTGGTTCCCTATCGCCCTCTCTAAGTTCGGTTAAGCCTGACCGTGCAAAGGGAGTAATATCTGACATGCTCACTTCCCACATTAGTGGGGTTGCTAAGCCTGTATGACGTACATGATACATTTATAAAAAGGAACATTCTAAAAATAAGTTTAATGTATTCTCATTCAACTCCCTAAAAAACTGATGTAACTTGAAGACAGCAAGTTATGCTCATCAGTTTTCTCTAACAGCTTAGTAAATGTCAGAAAGAAACGGAA…	chr11	109870782	109871423	+	60	0	0	641M	641	0	chr11	109870782	109871423	+	0	chr11	109870783	+	chr11	109870783	+	chr11	109870782	+	chr11	109870783	+
chr11	131869452	Random	chr11:131866452-131869452	-	220	GCCATGACTCTGAAAGTGAACTAATGGTGGTGGAGTCTTCCTCACATGTATCTTGGTCTTATTTCTCAGGCTAATGCCTTCTCCTAACCCACAGCTTGACAGTACCTTCTTTTCTTCCTTTCTTACCCCAAACTGTTCTCCCTACTTCAGTTGGCTCTCCTAACAGTTGACATCAGTCGGGCATTGCTCAAGTACTAAGATACCTCGTGCTGCTTGAATT	chr11	131869452	131869232	-	60	0	16	220M	220	0	chr11	131869452	131869232	-	0	chr11	131869452	-	chr11	131869452	-	chr11	131869452	-	chr11	131869460	-
chr11	131869452	Random	chr11:131869452-131872452	+	62	TGGTAGATGCTCCCTTCCTTCCAGAGCAGGGAGGAAAAGGGACGCAGTCTTTGCTGCAAATT	chr11	131869452	131869514	+	60	0	0	62M	62	0	chr11	131869452	131869514	+	0	chr11	131869453	+	chr11	131869453	+	chr11	131869452	+	chr11	131869453	+
chr12	7880218	RMSK	chr12:7880218-7883218_MamRep1527_LTR_LTR	+	155	GAAAAAGAAAAAAACTTATTGGGATATGAGGACAAGGAATATAATTCTGTTTGCCAGCTAACCAGGAGAATAATCATCTCTAATCTCCCTCTCTGTGCACCTTGAGGTGAGGTGCCAGCCCAAGACTGAACGAATATCAAGAAGCCCAAGTAATT	chr12	7880218	7880373	+	60	0	0	155M	155	0	chr12	7880218	7880373	+	0	chr12	7880219	+	chr12	7880373	-	chr12	7880218	+	chr12	7880219	+
chr12	7880218	RMSK	chr12:7877218-7880218_MamRep1527_LTR_LTR	-	481	TTTTTTTTTAGACGGAGTTTCGCTCTTGTCACCCAGGTTGAAGTGCAATGGCACGATCTCGGCTCGCTGAAACCTCTGCCTCCTGTGTTCAAGCGATTCTCCTGCCTCAGCCTCCCAAGTAGCTGGGACTACAGGCCTGCGCCACCACACCCGGCTAATTTTTTCTATTTTTTTTTTTTTTTTTTAGTAGAGACAGGGTTTCACCATCTTGGCCAGGCTGGTCTTGAACTCCTGATCTCATGATCCACCCGCCTCGGCCTCCCAAAGTGCTGAGATTACAGGCGTGAGCCACCGCGCCTGGCCCCCAATAAGTTTTTCTTTGGTTCAAAGTTTCTGTGTATGGATTGCCACCTCAAATGTTCCCCGATTTGTTCTTATTCTTTTTACTGAAGTTCCCAC…	chr12	7880218	7879737	-	60	0	16	481M	481	0	chr12	7880218	7879737	-	0	chr12	7880218	-	chr12	7879738	+	NULL	NULL	NULL	chr12	7880219	-
chr12	14829312	RMSK	chr12:14826312-14829312_BLACKJACK_DNA_hAT-Blackjack	-	668	TAAGTTGACCATTGTCCAAATTTGCCCAGGAGAGTTTTGGTGTATTCCTGTTATTCCATTATGCCATCTGGTTTAGCATTTGTGCAGGAAAAAGAGCCTCCATTTGGACACTAAATCATGGCCACCTTATTATAATGCAGGGCTCCTGATTCTAATAGTATATTGGGCTTTGTCAGTCCCTGTACTTTCATATGATTAAATCTATTAGATGCATTCTTCCCACAGAGACAAACCATTGAGAGCAGGCTGGGATGGGAGGAGGAGGAAGAGGCAATGCTGATGACCTTAAACAACTTTGGGATGGCAAGTCAAGGGCCAGGCCCAAAAAGCTGCAAAGAAAGATGGATACCTCTGGGGTGTCACAGTTTTTCCCAGCTAGAAGTTCTAAGTCCTCTCATT…	chr12	14829312	14828644	-	60	0	16	668M	668	0	chr12	14829312	14828644	-	0	chr12	14829312	-	chr12	14829312	-	chr12	14829312	-	chr12	14829313	-
chr12	14829312	RMSK	chr12:14829312-14832312_BLACKJACK_DNA_hAT-Blackjack	+	79	ATTATAATGGAAGACAATGTCTTAACCTAGGAATATACATTTCTAAAGGTAGGATTTTAATATCAGTGACAGGAAAATT	chr12	14829312	14829391	+	60	0	0	79M	79	0	chr12	14829312	14829391	+	0	chr12	14829313	+	chr12	14829313	+	chr12	14829312	+	chr12	14829313	+
chr12	42597903	Observed	chr12:42594903-42597903	-	193	GGGATAGATTTTTTTTTGTTTGGTTGGTTTTTTTAGAGATGGGGTCTTGCTGTGCTGTTGAGGCTGTAGTGCAGTGCAGTGGCTATTCACAGGCATGATCATAGTGTACTGCAGCTTCAAACTGGCCTCAAGCAATTTCCCTCCTCAGCATCTCAAGTATGAAGGAATAGTTTTAATGGTGATATTTGTAATT	chr12	42597903	42597710	-	60	0	16	193M	193	0	chr12	42597903	42597710	-	0	chr12	42597903	-	chr12	42597711	+	NULL	NULL	NULL	chr12	42597904	-
chr12	42597903	Observed	chr12:42597903-42600903	+	991	TTCTGACACCACTTCACACAAACTAGAAAGGCAATAATTAAAAAGATAATGAAAAGCATTGGTGACATTACAGAAAAGTGTGAACCTTTGTACACTGCTGGTGGGAAAATAAAATGATGCAGCCACTTTGGAAAAAAGTCTTGCAGTTCCCCAAAAGTTTAAACACGAAGTATCACACGACCCAGCAATTTCACTCCTAGGTATATATAGTCAGCGCTCCATATCCATGGGTTCTGCATCCATAGATTCAACCAATTGCAGATTGAAAATATGTGGGGGGAAAAGTTGTGCCTCTACTATGTACAGACTTTTTTCCCTTGTCATTATTCTCTAAGCAATACAATATAACAACTATTTACATAGCACTTGGGTTATATTAGATATTAAAAGTAATCTAGA…	chr12	42597903	42598894	+	60	0	0	991M	991	0	chr12	42597903	42598894	+	0	chr12	42597904	+	chr12	42597904	+	NULL	NULL	NULL	chr12	42597904	+
chr12	46210636	Observed	chr12:46207636-46210636	-	641	CTTTCCTATCATTTTATTTCAAAATGCCAAATAAGTGGAATCACACAATATAGTCTTTTGTTGTCTGGTTTCTTTTATTTAGCAAAATGCTCTTGAGATTCATATCCATGTTGATAAGTGCATCAGTAGTCCATACCTTTCTAAACACAGTTTGTTTATCCATTCCCTAGTTGAGGGACGTTTAGATTGTTTCCAATTATTGGTGAGTACTAATAAATCTCGCTAGAAACATAGACAGGATTTTGTCGGGACATATTTTTTTCATTTCTCTGGCATAAATACCTAGAAGTGGGATTGCTGAGTCACACATAAGTGTATCCTTAACTTTGTAACAAACTGTGAAACTGTTTTCCAAAGTGGCTGTAACATCTTGCATTTCCATCAGCAATATAAAGAGTT…	chr12	46210636	46209995	-	60	0	16	641M	641	0	chr12	46210636	46209995	-	0	chr12	46210636	-	chr12	46210636	-	chr12	46210636	-	chr12	46210637	-
chr12	46210636	Observed	chr12:46210636-46213636	+	530	TAAATTTGATTTGTAGTACCTAGTGGTAGGGGATGGAATTGAGCATGAGAAACTTTTTGTAGTGATAGAGATACTCTATATCTTGACTGTGATGATTAAAACTATACATCTGTCAAAACTTAGAATTGTAGAACTAAAATTAGCATGGGTTTTACTATGTTAATGATATTGCAGTAATTTGGAAGAAGTCCATTGAAATGCAATAGTAAGAAGTGTAGATTAGTCTGGGCACAGGGCTCATGCATGTAATGCAGCACTTTGGGAGGCCGCAGCCGGAGAATTGCATAAACTCGGTAGATTGAGACACCAGCCCGGGCAACATAGGGAGACCTCTCTCTACTAAAAATAAAATTAGTTGAGCATAGTGGAGCCTTCCTGTAGTCCTAGCTACTCAGGAGG…	chr12	46210636	46211166	+	60	0	0	530M	530	0	chr12	46210636	46211166	+	0	chr12	46210637	+	chr12	46210637	+	chr12	46210636	+	chr12	46210637	+
chr12	46393814	RMSK	chr12:46390814-46393814_SVA_A_Other	-	1494	AGGCGGCTGGGAGGTGGAGGTTGTAGCGAGCCGAGATCACGCCACTGCATTCCAGCCTGGGCAACATTGAGCATTGAGTGAGCGAGACTCCATCTGCAATCCCGGCACCTCGGGAGGCCGAGGCGGGCAGAACACTCGAGGTCAGGAGCTGGAGACCAGCCTGGTCAACACGGCAGAACCCCATCTCCACCAAAAATACAAAAACCAGTCAGGCGGGGCGGCGCGTGCCTGCAATCCCAGGCACTCCACGGGTGGAGGCAGGAGAATCACAGGAGCCCGAGGCAGGGAGGTTGCAGCGAGCTGAGATCACGGCAGTAGAGTCCAGCCTCGGCAACAGAGGGAGACCGAGGAAAGAAGAGGGAGAGAGAGGGAGAGGGACTCGGCAACAGAGGGAGACCC…	chr12	46393814	46392320	-	60	0	16	1494M	1494	0	chr12	46393814	46392320	-	0	chr12	46393814	-	NULL	NULL	NULL	chr12	46393814	-	chr12	46393815	-
chr12	46393814	RMSK	chr12:46393814-46396814_SVA_A_Other	+	1548	GCCTTGGCCTCCCAAAGTACTAAGATTACAGCCTCTGCCCGGCGGCCACCCCGTCTAGGAAGTGAGGAGCGTCTCTGCCTGGCCGCCCATCGTCTGGGATGTGAGGAGCCCCTCTGCCCGGCCGCCCCATCTGGGAAGTGAGGAGCGCCTATGCCCGGCCTCCCCGTCTGGGAAGTGAGGAGCGCCTCTGCCCGGCCACCCCGTCTGGGATGTGAGGAGCGCCTCTGCCCGGCCGCCCCGTCTGGGATGTGAGGAGCGCCTCTGCCCGGCCGCCCCGTCTGGGATGTGAGGAGCGCCTCTGCCCGGCCGCCCCGTCTGGGATGTGAGGAGCGCCTCTGCCTGGCCGCCACCCCCTCTGGGAGCCGCCCCGTCTGGGAAGTGAGCATCTCTGCCCAGGTG…	chr12	46393814	46395362	+	60	0	0	1548M	1548	0	chr12	46393814	46395362	+	0	chr12	46393815	+	NULL	NULL	NULL	NULL	NULL	NULL	chr12	46393815	+
chr12	46523465	Random	chr12:46523465-46526465	+	1565	AAACACTGTCCTGACTATAACCTGCACAGCTGCTTGAGCAAACACAGAGATGTTCCTTCCATTATTACACAGGAGGCAGAATAATCTGGTAGTAGAAAGCACAGCCCCCTAGGTTCAAATCCTAGCTTTGCCACTTACAATCTGTAGCCAAGAACAAGGTACTTCTATTTTTTAAGCCTTGGCTTCCTAATATATAAATTAGGGATGATAATAGGACCTACCCTTAGGGCTATTTTTGCTTTTACTTTTTGAGACAGAGTCTTGCTATGTTGTCCAGGCTGGAGTGCAGTGGTGTGATCTTGGCTCACTGCAACCTCTGGGTTCAAGCAATTCTCCTGCCTCAGCCTCCTGAGTAGCTGGGACTACAGGCACGCACCACCATGCCCAGCTAATTTTTGT…	chr12	46523465	46525030	+	60	0	0	1565M	1565	0	chr12	46523465	46525030	+	0	chr12	46523466	+	chr12	46523466	+	NULL	NULL	NULL	chr12	46523466	+
chr12	46523465	Random	chr12:46520465-46523465	-	44	CTCTTTTTAAATATAAGTGTAGATTTTTACCATCTCTGGGAATT	chr12	46523465	46523421	-	60	0	16	44M	44	0	chr12	46523465	46523421	-	0	chr12	46523465	-	chr12	46523465	-	NULL	NULL	NULL	chr12	46523466	-
chr12	46711744	Random	chr12:46711744-46714744	+	364	AAGTTACTATAGTGGAATGGGTAAAAACTTACGCTCTGGGGTTAGATCTGAAAAAGTCGGAAAGACCTGGGTTTGAATCTGAGCTCCACAGGTGACTTTGGGAAGTTAGGCAACGTCTCTAAGCCTCAGTTTGTTCATTTGTGAAATGAGGATAATGTTTCCTTTGTGGTCTCTTGTGGGTATTGAAGACAAAATGGATATGTAATGATAAAATGCACAGTGTCTGAAACCAGTAAAAGATAATGCACGTTGTTATACTGAGAAGCCCCGGCAGGAAGTGACAGTATTGACTCGGTCTCTTTCTGTCTGCTGATGAGTTGATTTTGTCAGTATAATATAGCCAGCTCGCTTTGCAATGTGAATT	chr12	46711744	46712108	+	60	0	0	364M	364	0	chr12	46711744	46712108	+	0	chr12	46711745	+	chr12	46711745	+	chr12	46711744	+	chr12	46711744	+
chr12	46711744	Random	chr12:46708744-46711744	-	48	TATATGTTATGAATCTAGATAAGAGCAAAGAAACCTGGAAAACAAATT	chr12	46711744	46711696	-	60	0	16	48M	48	0	chr12	46711744	46711696	-	0	chr12	46711744	-	chr12	46711744	-	NULL	NULL	NULL	chr12	46711745	-
chr12	75896315	Observed	chr12:75893315-75896315	-	57	TACACATTTTACATGTTGGCTGTATATTGAATGAACAAGCTGTTGCTTTTGCTAATT	chr12	75896315	75896258	-	60	0	16	57M	57	0	chr12	75896315	75896258	-	0	chr12	75896315	-	chr12	75896315	-	chr12	75896315	-	chr12	75896316	-
chr12	75896315	Observed	chr12:75896315-75899315	+	357	TAACTGACCTGTCTCCCACTTACATAGCATTATTATATCTAAGGCACTGTTCTAAGCTCTTTATAATTACTCATTTAATCCTCACTAACAATTCTTTAAGATAGGTATTACCATTACTCCCACTTTAGGTATGGGGAAACTTAAGTATGGATGGGATAAATAACTCGCCCAGTCACATAATGAATTAAGTGTTAAGAACAAGTCAATCGAGACATCACTGTTTCAAGAAGCTTACACAGCTACAGAAGAAAGATAAGTCAATTACTACAAGAAAGGGCCATAAGAAATAAGGCAGGTGTTATGGAAGCATGGTTTAATGACTGCATCACTCCACTTTCCCCCTAACTACTATCAATT	chr12	75896315	75896672	+	60	0	0	357M	357	0	chr12	75896315	75896672	+	0	chr12	75896316	+	chr12	75896316	+	chr12	75896315	+	chr12	75896316	+
chr12	95302000	Random	chr12:95299000-95302000	-	268	GGGCTCCTGCTGGCACCACTGTCCCCCCACCGCATGCCGACGGACCCTGCCTTATACTGCCTTAATGATGGAAAGCCAGGCAGAGTCTGGGATCAGGGCTTCCCGTTTCCTGGGGATTTGCTTGGAGAAGTCACAAGAAAGTAAGGTCCTCATCTGGTTGGCAGACACTTGGGTCAGGTCTGTAACCAAAACAAAGGGTCCTGTCCTCCCCCAAAAGCACCACTGCAAACATCTCCAGATGCACCACCATCCCACAAAAGCAACAATT	chr12	95302000	95301732	-	60	0	16	268M	268	0	chr12	95302000	95301732	-	0	chr12	95302000	-	chr12	95302000	-	chr12	95302000	-	chr12	95302001	-
chr12	95302000	Random	chr12:95302000-95305000	+	1909	CAGGACTCTATCCTCAACTCTGTTCTCTATTTGCACGCTTACCATAGATCATTTCATTCAGTCCCTTTGTACCATTTATAGGCTAATGATTCCCTAATTCATGTCTCTAGCCTAGACCTCTCCCCTGAACTCAGACTCACAACTGCCTACTCAGCATCTCCACTAGGATATATAATAAACATCTCAGAGTTTACAAATCTAAAACTAGATTTTATTTAAAAAAGCAAAAACCTGCTTCACTTCCAGTGTCCCTGGGTCAATCTATGGCAATTCCATTCTTCCAATAGGGCAGTCCTAAAGACTTGAGATCACTCCTCACTTCTCTCTTTTTATGGCTTGACTATCCAATCTGTCAGCTCATCCCATTGGTTCCACCATCAAAATGCCTCCTGAGCCAGA…	chr12	95302000	95303909	+	60	0	0	1909M	1909	0	chr12	95302000	95303909	+	0	chr12	95302001	+	NULL	NULL	NULL	NULL	NULL	NULL	chr12	95302001	+
chr12	95595211	RMSK	chr12:95592211-95595211_MamRep1161_DNA_TcMar	-	213	AATGTGATAGAAAGTAATAGGAAATGAGACTATGGCAGTAATAAAACAGCAGTGAAGTTAAATAAATGGCTTTTGTGACTCTTGAATGATGGTGCCTTCAAGAAGGGAAAGGTTAGTGTGTTGAGGAGGGAAATAGCAAGGGGGAAGGGAACAGGATGAAGAGGTGGAGATGAACTTTTATCTCCCTGATCTTCCAGGTGGTTCAGGGGAATT	chr12	95595211	95594998	-	60	0	16	213M	213	0	chr12	95595211	95594998	-	0	chr12	95595211	-	chr12	95595211	-	chr12	95595211	-	chr12	95595212	-
chr12	95595211	RMSK	chr12:95595211-95598211_MamRep1161_DNA_TcMar	+	289	TTTCATATATTAGAAGCTAAATATGTTCTTGTGGGCGGGCTGGGAAAGCAACCCCCACTCAGTTATGACTACTGCAAAAATGCATTCCGATTTCCAAACACCCTACTGCTAGGTTTTATCCATTCCTTGACTGAAGGATGATTGTCTGATTACCTTTATATATCAGGTCATTACAAGAAGTGCAAATACTTAGGAGAACATAGTGGGCCCTCCTTGTCACCCTCCCCACTTCTGCCCTTCCCAAAAGACTTACACTGGGGACATTTCTCTAGGACCTAGGTCAGAAATT	chr12	95595211	95595500	+	60	0	0	289M	289	0	chr12	95595211	95595500	+	0	chr12	95595212	+	chr12	95595212	+	chr12	95595211	+	chr12	95595212	+
chr12	113594590	RMSK	chr12:113591590-113594590_HY3_scRNA_scRNA	-	1554	CTACTCCAGTTGGACTAAAAGAAAAGGCACTGACTTTTGCCTGTTTACATCAAGCCTGTGTTTCTGCTAGTCTCATGTGCCACAAGGTAACAGGCCAGGCTTGGAAGAACAGTGGCATCGATGCATCCAACCAACTAGGAGGGGCGAAGCGGATTCCCAGGACCCAGATCTTGGCATTCGGTTGGAATCCTGGCCATTGGGCAGAACAGGAATGGGAATCGGTTGGGGAAAAGGTGGGATGCCTCCCTTTGTAGCAGGACGAGCCGCAGACAAAACTCCTCAGACACCGGATTAACACAAAACTCCTCAGACACCGGATTAAAGAAGGAAGAGTTTTTTATTCGGCTGGGAGCATTGGCAGACTCGTGTCTTAAGAGCCGAGCTCCCGGCCGAATAAAA…	chr12	113594590	113593036	-	60	0	16	1554M	1554	0	chr12	113594590	113593036	-	0	chr12	113594590	-	chr12	113594590	-	chr12	113594590	-	chr12	113594591	-
chr12	113594590	RMSK	chr12:113594590-113597590_HY3_scRNA_scRNA	+	445	TGGAAATTAAGAAGAAACAAAATCTGTAACCGGTTGTAATTAATTCGTTGTAAACACCACTGCACTAGGACCAGACCATCTCTTTTCAAAATCAACTCTCTGCCCGTCAAGGAGAAAGGCTCCACGGAGGGACATGATGCCTTTTCCCACCTCCCCTAACACTCCCTGGCCTCCGGGCCTGGGACTCACACTGTCCTGCGGCTGCCAGAATTCAGTAACAGCTTCATTTGTTCATTGCATTATTTTTCCAGTTGCCCCCTAGTTATGACAAGGGGTAACTATTTTTTTCCATTTTTGGTGGAGATAAAAAGTTTCCTTCTCAGCTGTTGATACGGTGATGAATATGAGGGGGAGCCCACAGATGGTTGTAAGTTCACCCTCAAGTTCTAGTTTTTACAA…	chr12	113594590	113595035	+	60	0	0	445M	445	0	chr12	113594590	113595035	+	0	chr12	113594591	+	chr12	113594591	+	chr12	113594590	+	chr12	113594591	+
chr12	116891579	Random	chr12:116888579-116891579	-	361	AGAGGACTCCAGTCTGCATGCTGAGTGATATGTCCAGATGCGTGAATCTTTTTTGAATCTTTTTTTTTTTTTGAGACAGAATCTCGCTCTGCCACCCAGGCTGGAGGGCAGTGGCATGATTTCGGCTCACTGCAACCTCCACCTCCATGGTTCAAGTGATTCTCCTGCCTCAGCCTCCCAAGTAGCTAGGATTACAGATGCATATCACCATGCCCGGCTAATTTTTGTATTTTTAGTAGAGATGGGATTTCACAATGTTGGCCATACTGGTCTTGAACTCCTGACCTTGTGATTCGCCCGCCTCGGCCTCTCAAAGTGCTGGGCTTACAGGCATGAGCCACGCTGCCCCATGATTCTAATT	chr12	116891579	116891218	-	60	0	16	361M	361	0	chr12	116891579	116891218	-	0	chr12	116891579	-	chr12	116891579	-	chr12	116891579	-	chr12	116891580	-
chr12	116891579	Random	chr12:116891579-116894579	+	128	CTTCTCTCCCACATCCTGGCGTCTCTTCTGTCCTCTGGCACACCATCACTGTTGGCCAGCAAGCTGGGTCTCTCATCTCTTCAGCCTTGTCTCCATCCTAGCTCTGTGTCTCTGGGTCAGTACCAATT	chr12	116891579	116891707	+	60	0	0	128M	128	0	chr12	116891579	116891707	+	0	chr12	116891580	+	chr12	116891580	+	chr12	116891579	+	chr12	116891580	+
chr12	133229438	Observed	chr12:133226438-133229438	-	646	GGCACGTTGATCTTACTATGTAACGAGACACACTATCATGGCATCTTGACAAGATGAGAGGAGAGCAGTAGAGCCGATTGGGAGCCTAGAAACAGACTCCCCTGTTAGTCGGAAGTTGGTAGGTCACAGATCGTTAAGGAGAGAGTGGACTGCAGTGAGTGATGCTGGTGAAAATGGTTTTTCATATTTGGAGAAGTAAGTTGTTGTATCACACTGAGTGTGAAACTAAGGCTGAGTGTGATGGCTCATGCCTGTAATTGCAGTGCTTTGGGAGTCCAAGGAAGGAGGATCAGTTGAGCCCAGAAGTTCCAGACGAGCCTGGGCAACATAGGGAGGTCTCGTCTCTACAAAAAAAATCCGGCACAACATTAGGCATGGTTGTGCATGCCTGTAGTCCCA…	chr12	133229438	133228792	-	60	0	16	646M	646	0	chr12	133229438	133228792	-	0	chr12	133229438	-	chr12	133229438	-	chr12	133229438	-	chr12	133229439	-
chr12	133229438	Observed	chr12:133229438-133232438	+	2032	CTCCTTATTCTTCAAAATTCTTTGGTTATTCTTATCCTTACCCTTTATATGAATTTTAGGATTCGTCTGTCAAGTTCTATCCAAAAAGCTTTTGGCAGATTCTTTTTTATTGGAATTACACTGAATTTTATGAATTAATATGGGGCAAACTGCCATATTTTAATACTGAGTCCTTTCATCTGTAAAGATGGTACCTCTTTTTGTTACTTAGGTAAATTTTTATATGTTCAATAAAGTTGTGTATAGGCCAGGCATGGTGGCTCACACCTGTAATCCCAGTGCTTTGGGGGGGGCCCAGGCAGGAGGATCACTTGAGCCCAAGAGTTTAAGATCAGCCTGGGCAACAGTGAGACCCAGCCTCTACAAAAAATACATAGCCAGGTGTGGTGGTGCACACTT…	chr12	133229438	133231470	+	60	0	0	2032M	2032	0	chr12	133229438	133231470	+	0	chr12	133229439	+	NULL	NULL	NULL	chr12	133229438	+	chr12	133229439	+
chr13	32357157	Random	chr13:32354157-32357157	-	147	GAAAACTCATTTACTCCCAAACACACATAAATAAGAAATCACCCAAAGAAAACAAGTAGAGAAACTAGGGTAGGTTAAATCCATATTTAGCCCACTGTCTGATTTGAATGTGCTTTGGACTTCAGGATAATGTTGGTTTTCTTAATT	chr13	32357157	32357010	-	60	0	16	147M	147	0	chr13	32357157	32357010	-	0	chr13	32357157	-	chr13	32357157	-	chr13	32357157	-	chr13	32357158	-
chr13	32357157	Random	chr13:32357157-32360157	+	107	CATGGCTTCTTAAACACAGGGATCATTTCTTTCTACTGACTGGAGTATAGTTAATTCCCAATAAATGTTTGATAATGAATAACTGACTAACTGAAATAATATTAATT	chr13	32357157	32357264	+	60	0	0	107M	107	0	chr13	32357157	32357264	+	0	chr13	32357158	+	chr13	32357158	+	chr13	32357157	+	chr13	32357158	+
chr13	33012321	Random	chr13:33009321-33012321	-	200	GTTAACAATAATGCATTATATATTTCAAAATAGCTAGAGGAGAGGATTTTAAATGTTCTGACTACAAAGAAATAATAAATGTTTGAAGTCATATGTATGCTGATTACCATGATTTGATCATTACACAATGTACACACGTATCAAAATACATTGTGCTCATAAATATGTACAATTATTATGTCAATAAAATTTTTTAAATT	chr13	33012321	33012121	-	60	0	16	200M	200	0	chr13	33012321	33012121	-	0	chr13	33012321	-	chr13	33012321	-	NULL	NULL	NULL	chr13	33012323	-
chr13	33012321	Random	chr13:33012321-33015321	+	642	TATAGTTAACTATAATCACCCTGCTGTGCAATGAACACCATAGCTTGTACAATGGAATAATATTCAGCCATAAAAAAGAATGAAATCCTGTCATTTGCAACAACGTGGATGAACCTGGAAGAAATTATGTTAATTGAAATAAGCCAGACACAGAAAAATATATACTGCATGATTTCACTCATATATGAAATCTAAAAAGTTAATCTCATAGAAGTAGAGAATAGAACAGTGGTTTCTATTTGAAAGCCATAAAAATATACCTCCACTGGCCAGGTGTGGTGGCACATGCCTGTAATCCCAGCTACTAGGGAGGCTGAGGCAGGAGAATTACTTGAACCCAGGAGGTGGAGGTTGTGGTGAGCCAAGATCACGCCATTGCACTCCAGCCTGGGCAACAAG…	chr13	33012321	33012963	+	60	0	0	642M	642	0	chr13	33012321	33012963	+	0	chr13	33012322	+	chr13	33012322	+	NULL	NULL	NULL	chr13	33012322	+
chr13	34587062	Random	chr13:34584062-34587062	-	205	ACAGCTATGGCTACAAAGGGGAACAGCGGCAAGGCAGGCAACTGGGAAAAAAGCGATACGATGACTTGGGCAAATGGCTTAAGCCAGGTTATTTCTCGCTTTGCTCACTTTTGGCTATGCAAGCAGATCCCTGTGGCTGTGATTTGGTTATTGTTGTTGTTCTTTAATCACTTATGGTAGTGGCAGCTCATTTGGTTTCTGAATT	chr13	34587062	34586857	-	60	0	16	205M	205	0	chr13	34587062	34586857	-	0	chr13	34587062	-	chr13	34587062	-	chr13	34587062	-	chr13	34587064	-
chr13	34587062	Random	chr13:34587062-34590062	+	64	TCACTGCTTCATCACCCCCTACCCCAAATCTCCCTTCCAAAAATGCCCCAGTGCACTCCCAATT	chr13	34587062	34587126	+	60	0	0	64M	64	0	chr13	34587062	34587126	+	0	chr13	34587063	+	chr13	34587063	+	chr13	34587062	+	chr13	34587063	+
chr13	82050096	RMSK	chr13:82047096-82050096_MamRep605_Unknown_Unknown	-	877	TCATTAAAAATTAATAAATTGATGATCTTATTTTATTTGATTTTACAGGTAACTTTATAGGGAAATAATATGTTGGTCATGTCAATACATATATTTCTCCCAAAGCATCAATTCTATTGTTTATTGTAAATTAATACATTGCCCTTCTCCACTTGCTTACTTTGCTCCAGATGGCTTTCTTTCTTTCATTCTTTATTTTTAAAGCTTTCTTCATTAAGGCATAAATTTACGTATGACAAACATCAAACACTGTCAGTATATAATGATGCTTTGGTAAATCCATAGAGTCCTGTGATCATTACCACAATGCAGCTTCCAAAAATTTATTTTACCTCCAAAATTACTTTGTGTTATTATGTACACAAGTCCTATACCCCTCATCCTAGGCAACTGCTAATC…	chr13	82050096	82049219	-	60	0	16	877M	877	0	chr13	82050096	82049219	-	0	chr13	82050096	-	NULL	NULL	NULL	NULL	NULL	NULL	chr13	82050097	-
chr13	82050096	RMSK	chr13:82050096-82053096_MamRep605_Unknown_Unknown	+	242	AAAATGTTCTAAGAAATGGTATAATTGAGTATGCACAGATAGACCATTCTATCCTGATAGACACAACTGAACCATGGGAAGATAAATAAAAGGTGAGGATTGTTTAGTGGCATGGTTTAAACAAGAGTAGTCATGTTTAAATAGGTAATGACATCATGCTAGGACAGGTTTATAAATTTATCTCACAATGACAGTAATTCTAGAAATGTGATTAGCATACTTCAAGTTGATTAGCTACAATT	chr13	82050096	82050338	+	60	0	0	242M	242	0	chr13	82050096	82050338	+	0	chr13	82050097	+	chr13	82050097	+	NULL	NULL	NULL	chr13	82050097	+
chr14	23256421	Random	chr14:23253421-23256421	-	2328	CCTCCCTCCTCGGTCTCCCAAAGTACTGGTATTACAGGCGTGAGCCACTGCGCCCGGCCCTAGTCAACATTTTTAGGGTGACTTCAGTGAAGACTCAGGAGGTATGCTGATCAAATTTGCAGATTTCACAAAATTAAAGAAGGGATTTGAACTAATAAAATGAAGAAGGAAAAATCCCATATCATATAAGAATAATGCATAAAAACTCAGAGGAAAGTCACTAAGACTAAATATGAAGTCCTGTATCTGGGGGGAAAAAATCACTTTTTTTGTTTTGGAGAAAGGATCTTACTGTGTTGCCCAGGCTGCAGTGCAGTGGTGCGATCACAGCTCCCTGCAGCCTTGACCACTTGGGCTCAAGCGATCCCCCTGCCTCAACCTCCCAAGTAGCTGGGACCA…	chr14	23256421	23254093	-	60	0	16	2328M	2328	0	chr14	23256421	23254093	-	0	chr14	23256421	-	chr14	23256421	-	chr14	23256421	-	chr14	23256422	-
chr14	31332725	RMSK	chr14:31329725-31332725_L3b_LINE_CR1	-	270	CAGAAAATTTTCTCTTATACGTAAGCCAAATTCCTCATTTGCAGCCTGTTTTCACTCTTTTTGTCCTTTGTGAACAGGGAATACATATAATTGCAGACTATTGTTAACTTACCTATTTTTGTCTTCTTGAGGGTGAGGTTTCCTTCCTGTTTTTACTTTGTCTTTGCTGGTTTTTTTGTTTTGTTTTGTTTCTATTTTTCTGCCTTTCTTTAATCTTTGTAGCTCTCCTCTCCAGTGCCTGCTTTGTGTATGCTATATCACCATGTAATT	chr14	31332725	31332455	-	60	0	16	270M	270	0	chr14	31332725	31332455	-	0	chr14	31332725	-	chr14	31332725	-	chr14	31332725	-	chr14	31332726	-
chr14	31332725	RMSK	chr14:31332725-31335725_L3b_LINE_CR1	+	486	GGAATGAGGGCTGCTAAGCATCCTCTACTAACAAAAGTATTCAGTTACTCCTTCCTATGCAGCAGATGATGTATTCATTGACAGCAGGATTTTGTTGTATTCATCCTTGTTTCTACACCGTCCAGCATGGCACCTGCCCCTGTAGCCACTCAGTTAATATTGTTGAGGACACAAATGTTCAAAGACTGAGAAGGAAGCACTACAGGGCAGTCATTCTTGTTCCTTCTCCCATCAAGAAGCCAGTTCCTTGGTACCATGCAAGAAAAGGGGAACATTTCATTTACCCTTCTCTCTTTTCATACAAAACATACCAAGCATGAGAATGTCCTTGTTTTTCTGGATCTAGAGGTGATCCCCAAATAGCAAATGTCCCTCTACATTATTATCTTTTTAGAGTAG…	chr14	31332725	31333211	+	60	0	0	486M	486	0	chr14	31332725	31333211	+	0	chr14	31332726	+	chr14	31332726	+	chr14	31332725	+	chr14	31332726	+
chr14	32060172	Random	chr14:32057172-32060172	-	145	TAAGGAGGGAAAAGTAAATCAGGAATAAAACACCTAAGATTAAGAGAAGAAAAACTTTAAATCTTGGTCTGTATAATTTTTAAAAAAATAAAATAAAAGATTTTAATGCCCTTAGTAAGTAAAGTCTTCAAATACAGAGAAAATT	chr14	32060172	32060027	-	60	0	16	145M	145	0	chr14	32060172	32060027	-	0	chr14	32060172	-	chr14	32060172	-	chr14	32060172	-	chr14	32060173	-
chr14	32060172	Random	chr14:32060172-32063172	+	153	CTAAATGAAAATGTGGCACTTAAGGCAACTGTTTTCTTGTTAAAGAAGAAGTTGCTTCTCCAGTTCCGGAAAGAAAAACAAACCCAGATTTGCAGCTTTTTTATATTTGAAACCCTATTGTACTAAATCTTGCTAGTAAGCAGATAAAAAATT	chr14	32060172	32060325	+	60	0	0	153M	153	0	chr14	32060172	32060325	+	0	chr14	32060173	+	chr14	32060173	+	chr14	32060172	+	chr14	32060172	+
chr14	35039181	Random	chr14:35036181-35039181	-	1313	AGCCACTATGGAAAACCATATGGCAGTTACTCAAAGGTTTGATGTAGAGTTACCATATGACTCAGTGATTTCATTCCTTAATAGTGAGAAATGAAACCATGTCCACATAAACACTTGTATGCAAATGTTCACAGCAGCATTATTAATTATATCCAAAAAGTGGTAATAAACCAAATGCCTATCAACTGATGAATTAATGTGATATAACCATACAGTGAAATACTACTCAGCAGTAGAAAGGAGTGAAATATTGATTTGTGCTACAACATAGATGAACTTGAAACATGCTAAGTGGCAGAAGCTAGGCACAAAAATCACACTATTCCATTTTTATGAAATGTCCAGAATAGGTGAATCCCCATCTCTACTAAAAGTACAAAAATTAGCCAGGCTTGGTGG…	chr14	35039181	35037868	-	60	0	16	1313M	1313	0	chr14	35039181	35037868	-	0	chr14	35039181	-	chr14	35039181	-	chr14	35039181	-	chr14	35039182	-
chr14	35039181	Random	chr14:35039181-35042181	+	2248	GAACATTTTACATTCCTACCAACACCATATGAGAGTTCAAATTTTGTCACTCACATCCTTGCCAACACTTATTTTGTTTTTTTGGGGTTTTTTTTTTTGTTTCATTTTTGGAGATGGAGTTTCGCTGTTTTTGCCCAGGCTGGAGTGCAATGGCGCGATCTCAGCTCACCGCAACCTCTGCCTCCTGGGTTCAAGCAATTCTCCTGCCTCAGCCTCCAGAGTACCTTGAGATTACAGGCATGTGCCACCACGCCTGGCTAATTTTGTATTTTTAGTAGAGACAGGGTTTCTCCATGGTCATGCTGGTCTTGAACTCCCGACCTCAAGTAATCTGCCCACCTCTGCCTCCCAAAGTGCTGGGATTACAGGTGTGAGCCACTGTGCCTGGTCTTACCAGCT…	chr14	35039181	35041429	+	60	0	0	2248M	2248	0	chr14	35039181	35041429	+	0	chr14	35039182	+	chr14	35041429	-	chr14	35039181	+	chr14	35039182	+
chr14	52159448	RMSK	chr14:52156448-52159448_5S_rRNA_rRNA	-	128	AGCTGCTCCAAATAATTCTGATATATATTCAAGTTTCAAAACCACTGATCCATAGGAACAAATGAACTAGCTATCTTCCAGTCTGTTCTCTATAACTATCTTCCTCAGCTGAGATTTTAGTATAAATT	chr14	52159448	52159320	-	60	0	16	128M	128	0	chr14	52159448	52159320	-	0	chr14	52159448	-	chr14	52159448	-	chr14	52159448	-	chr14	52159449	-
chr14	52159448	RMSK	chr14:52159448-52162448_5S_rRNA_rRNA	+	185	TACTAATATTCAGATTGTGTAGTCTATGGCCATACTACCCTGAATGTTGCCTGATCTCATGTGATCTCAAAAGCTAGGCAGGGTCAGGCCTGGTTAGTACTTGGATGAGAGAAATGCCGATGTAGTGAGTCTGAGGCAGGATGCAAGCATCTGCCCTAAATAGATGCTATAGATACTCTAAAATT	chr14	52159448	52159633	+	60	0	0	185M	185	0	chr14	52159448	52159633	+	0	chr14	52159449	+	chr14	52159449	+	chr14	52159448	+	chr14	52159449	+
chr14	86310120	Random	chr14:86310120-86313120	+	70	GTCAGCTTTCCATACTCTTCAGCATATATGCATATTCATAATGCGCTTTAACGCATCCTTTGAATGAATT	chr14	86310120	86310190	+	60	0	0	70M	70	0	chr14	86310120	86310190	+	0	chr14	86310121	+	chr14	86310121	+	NULL	NULL	NULL	chr14	86310121	+
chr14	86310120	Random	chr14:86307120-86310120	-	121	AAGGATCATGAGAGGGCTAGCTAGAAACCTCAAAGGAGATCCACTGACCTTGGGAATGGGATCATTAAATCCCAGAACACAAGAAAACTGCACTTTCATTAGGCTGCAGTTAGACTGAATT	chr14	86310120	86309999	-	60	0	16	121M	121	0	chr14	86310120	86309999	-	0	chr14	86310120	-	chr14	86310120	-	NULL	NULL	NULL	chr14	86310121	-
chr14	96549687	Observed	chr14:96549687-96552687	+	910	GGTATGGTCAGCAGAGTGATGCCCCCACCAAGGATGTCCACGTCCTAACCCCTAGAACCTGTGGATGGATTACCGTTCATGGCCAAAAGGACTTTGCAGGTGTGATTAAGTTAAGGATTTTGAGATGGTAGGAGTAGCCTGGATTAGCCAGGGGAGCTCAATGTCATCACAAGGGCCCTTATAAGAGCGAGGCTGGAAGATGAGAGAGAGAGATTGGAAGATATTACACTACTGGCTTTGAAGATGGAGGAAGGGGCCATGAGCCCAGCCATGAGCCCAGGAATGTGAGCGGCCTCTAGAAGCTGGGAAAGGCGAGAAAACAGATTGTCCCCTAGAGCCTCCAGAAGGAGTGCAGCTCTGCCAACACTTCGATTTTAGTCTAGTGAGACCTCTGAAACT…	chr14	96549687	96550597	+	60	0	0	910M	910	0	chr14	96549687	96550597	+	0	chr14	96549688	+	chr14	96549688	+	NULL	NULL	NULL	chr14	96549688	+
chr14	96549687	Observed	chr14:96546687-96549687	-	913	CCAGACTTCCGTTCCAGAAAGGAGTCAGGATGGTGTGCATAACTGGATGTCCACCTCCCATTAGACAGAGAACTCTTGAAGGCAAGGATATGGTCTACTCATCACAAACCCCCTCAGCCCCATCCTTAACATACAAAAAAAGTGACAAGTAAAAGCATGCAGAATTAATGAACTTGAAATCAGCAGAAGGGCTCCCCACAGGCGGTACTTCATAAACCCCAATCCTGGAGCTCCCAGCCGTGGGACAGGCCTCATGGGGAGTCCCCTTTGCCCTGCACCTGTAGTGGGAGCTCAGAACTGCCAAAGAGGATGGTCAGTGTGGGACGGATTCTGCTGTCTCAGAGCGTGGGAAATGAGGGTGGGTTCTGGTGTCAGAAAGGCTTGGGGCTGAATCCTGCT…	chr14	96549687	96548774	-	60	0	16	913M	913	0	chr14	96549687	96548774	-	0	chr14	96549687	-	chr14	96549687	-	chr14	96549687	-	chr14	96549688	-
chr14	100288345	RMSK	chr14:100288345-100291345_X3_LINE_LINE	+	391	AATAAGCAGCAGCCAGCCAGCCTGGTGTGTGAGATGAGGGATCCGATCGGTTGCTCGTGTTGGAACAAAGGCATTTTGCAGCCCTCCAGGTGGTTGCAGATGATTGCAAGGGGAAGCTCTGATGTCCTACCAGAGGGCAGGTTGCATGTATCTTCAATATAGTTAGGAGTCCTTAGTATCCTAGGACATATGTTTTTTTTTAGTTCCACCTTTTGAGACCATAGCTCCATCGTTAATGGTGTTTTTGAATACCAAATGCAGGCACTATATATGAGAATACATGTGCATGTGGCTGTGTGTGTATGTGTGTGAGAGAGAGAGGGGAAACCCTGGTAACTGATGAATAATCATTTAACAACACTCAGCTGTTTGAATAACAATAGTAATAATT	chr14	100288345	100288736	+	60	0	0	391M	391	0	chr14	100288345	100288736	+	0	chr14	100288346	+	chr14	100288346	+	chr14	100288345	+	chr14	100288346	+
chr14	100288345	RMSK	chr14:100285345-100288345_X3_LINE_LINE	-	408	CCACAGTCTTCCACAGCCACGTGGCAGCATTTGAAGCTGTGCTTCAACCTGCCTTCTTGATTTACTGCCCTCCTGATAGGGAGTGAACAAACACTCTAGCTATCTAACCACAGATACATTCCCTGCCAGTGGTCTGTGGTTAGCCACAGAAGTACATTATAAAACCGACATATTAGCACGTAGAAATGTATCTGTAGATCCTAATCTCAATGATTTTTAGATCCATTCCTATTCCATTTCATCATGTGTTGTCACATGGCACAGACACTCTAGAGTCAAAAGGGCCGGTGTCCCCTTCCTTCTGCCCAGGCTGGAGTGCAGTGGCACAATCTGCTTCTCCTGGAGCAGAAGGCAGCAGGTGTGACAAATGGAAAGAGCCCTGGATGTCAAAAGATGTGG…	chr14	100288345	100287937	-	60	0	16	408M	408	0	chr14	100288345	100287937	-	0	chr14	100288345	-	chr14	100288345	-	NULL	NULL	NULL	chr14	100288346	-
chr14	100954096	RMSK	chr14:100951096-100954096_7SK_RNA_RNA	-	446	AAGTCAACCTTGATAGTTTGTTTGGAGATTGTAACAAGAGAGAGAAACAACTTATACACCCCTGACTGAAGGAACAGTTCCCACTTGGAAAACACATTCTCTGAGCACCTGGTTTCTGCAAGGAACACAGAATGGGGTAAGACACCCAACTTGTCAGCCAGCTCAGGAGGATTAGTCCTGACAATCAATAGGGTGACAGATGTCAGAATCACATCTCTCTTTACCAAGGTCAGCCAGATCTTAAATATCTTTGGTTTTGTGGGCTATGTGGTCTCTGTTGCAATGAGTCCACTCTGCTACTGTAGTATAAAAGCAGCCACAGATGATACATAAATGAGTATAGCTGTGTTCCAATAAACCTTTATTTACAAAAACTGGCAGCAAGCTGGACTAGCCTTA…	chr14	100954096	100953650	-	60	0	16	446M	446	0	chr14	100954096	100953650	-	0	chr14	100954096	-	chr14	100954096	-	chr14	100954096	-	chr14	100954097	-
chr14	100954096	RMSK	chr14:100954096-100957096_7SK_RNA_RNA	+	318	TATTACACATTCCACTGTAAGAAACATCTTTTTGCATATAGCTTTTTCCACATTTGGGATTTATTTCCTTAAGCTTGAATCTCAGAATGAAAATTTCTGGGTCAAAGCAAGCCTACATTGTGAAGGTAAGGAGTAGGTTTCTGCCAACAGAACTGAGGGGAGTGAGGCCAGACAACCTCTCCCTGGGATCTTAGGGCACAGTGAGTAGTTGGAACATACAACTTTTTAGTTACTTTCCAGTCATGAGATTTTATGATTCCTTAAACGTAGCCAAGTGCTAAGTGTCAAGATTCTGGACTTCTCTAGTCTAGCCCAATT	chr14	100954096	100954414	+	60	0	0	318M	318	0	chr14	100954096	100954414	+	0	chr14	100954097	+	chr14	100954097	+	chr14	100954096	+	chr14	100954097	+
chr15	22842568	Random	chr15:22839568-22842568	-	168	TATACTTTTTTATTTTAATTTTTTTTTGAGACAGGGTCTCGCTCTGTTGCCAGAGCTGGAGTGCAGTGGCACAATCTTAGCAAAATCAGTCCTTCTCCAATTAAAAAAAAAAAAAAAAAAGGAAACATTTACAGCTGAGAAAGTTCTCAGAAGTATAGGAAAAAAATT	chr15	22842568	22842400	-	60	0	16	168M	168	0	chr15	22842568	22842400	-	0	chr15	22842568	-	chr15	22842410	+	NULL	NULL	NULL	chr15	22842569	-
chr15	22842568	Random	chr15:22842568-22845568	+	2089	AGGGAGGATATGCATAGGTTATATGCAAATACTATGCCATTTTATATCAGGGACTTGAGCACCTGCAGATTTTGGCGTCTGCAGCATTCCTGCAACCAGTCCCCATTGGATACTGAGGGACAGCTGCATTTATTCCGGACTTTCTAATCTGTGCACTTGGTGTCAGTGTGACCCAGAAACAGACAGACTTTTTTATTTGTGTGGCTTTGTAGTATTATGTCTTAATACATAGATGGCAAGTTTCCTTTCAGCTACTTGGGAGGCTGAGGCAGGAAAATCACTTGGCTCCTTTTCTTTTTTTTTGGAGACAAGGGTCTCACTCTGTTTCCCAGGCTAGAGTGCAGTGGCACAATCTTAGCTCACTGCAACCTCTGCCTCCTGGCCTCAAGCGATCCTCCC…	chr15	22842568	22844657	+	60	0	0	2089M	2089	0	chr15	22842568	22844657	+	0	chr15	22842569	+	NULL	NULL	NULL	chr15	22842568	+	chr15	22842568	+
chr15	23785162	RMSK	chr15:23782162-23785162_HERVL74-int_LTR_ERVL	-	1640	TTACAATCTTACTTGGTTCACAGTCGGGTCACCAGATTGCAAACCAATGAAAGTGCTCAAATTGGTAGTAATAACACCAGGAGTTAATAGAATGGTGTATAGTTGCACCCAACAGGGCTTTTGTTTCTGGTGGAAGTTTAGGTTCAAATGGATCCCATATCAGATGAGCAGCTGCCTAGTTGTGAGTCTATGGTTAATCATTCCTAGGAGAGAATGTGCCCTTGATCTCACCTCCAATCCTTGTGGGACAGGGACAAGATCAAAAATGTATAATGATAGGTTAAGGTCAGAGAGTTAAGATAGAGAAGTTTAGAGGTTTATTTGTTGTACTGGAATTTGAAAAGAAGTTGTTTGAGGAGACTATTCTGTCTCTCAGTTAAAGCAGTTACTGGTTCGTAT…	chr15	23785162	23783522	-	60	0	16	1640M	1640	0	chr15	23785162	23783522	-	0	chr15	23785162	-	NULL	NULL	NULL	chr15	23785162	-	chr15	23785163	-
chr15	23785162	RMSK	chr15:23785162-23788162_HERVL74-int_LTR_ERVL	+	642	ACTAACGTAAGAGTGGGTACACACTTTAAAAGGATACCCTAGTCCCACATCCCAGATGACATCACCCTGGCCCAAAATCCCACCCCTGATGACGACATCAACCTCAGACAATATTGCTCCAACCAAAGACCCTGTCATTGCAGATGACTTCGCCCTCTGCATGGAAATAATTTCACCTGACACTAAAAACTCTGCCCCACCAACACCTATGGGCTGCCTCTCCTAAGGCATGAATGGACACAGGATTTATTTTTGCTTTTCTTCCTGGACTCACTCTCTGCTTAGCCAATGATCCCAGTATACTCCTTGCTGTCTGCTCACATGTCCACCCATACATTCCCATACCTAAAGGAGAATCTGTTACTAAAATCAATGAGATTATTTCTTCCCCCTGGGTGG…	chr15	23785162	23785804	+	60	0	0	642M	642	0	chr15	23785162	23785804	+	0	chr15	23785163	+	chr15	23785163	+	chr15	23785162	+	chr15	23785163	+
chr15	27248468	RMSK	chr15:27245468-27248468_SVA_D_Other	-	225	TATCTGCTGACCTTCCCTCCACTATTGTCCTATGACCCTGCCAAATCCCCCTCTGCGAGAAACACCCAAGAATGATCAATAAAAAATAAATAAATAAATAAATAAATAAATAAATAAATATAAAATAAAAATACAAAATTAAAAAAAATAAAAAATAAAAAAATAAAAACTATTTCATGATACTTGAATACCAACGATATAAGGCTATGTGAGAAAAACCAAATT	chr15	27248468	27248243	-	60	0	16	225M	225	121	chr15	27248468	27248243	-	0.537778	chr15	27248468	-	NULL	NULL	NULL	NULL	NULL	NULL	chr15	27248469	-
chr15	27248468	RMSK	chr15:27248468-27251468_SVA_D_Other	+	1423	AACAAGTGAACAAAGGTCTCTGGTTTTCCTAGGCAGAGGTCCCTGCGGCCTTCCGCAGTGTTTGTGTCCCTGGGTACTTGAGATTAGGGAGTGGTGATGACTCTTAACGAGCATGCTGCCTTCAAGCATCTGTTTAACAAAGCACATCTTGCACCGCCCTTAATCCATTTAACCCTGAGTGGACACAGCACATGTTTCAGAGAGCACAGGGCTGGGGGTAAGGTCACAGATCAACAGGATCCCAAGGCAGAAGAATTTTTCTTAGTACAGAACAAAATGAAAAGTCTGCCATGTATACTTCTTTCTACACAGACATGGCAACCATCCGATTTCTCAATCTTTTCCCCACCTTTCCCCCCTTTCTATTCCACAAAACCGCCATTGTCATCATGGCCCGTT…	chr15	27248468	27249891	+	60	0	0	1423M	1423	0	chr15	27248468	27249891	+	0	chr15	27248469	+	NULL	NULL	NULL	NULL	NULL	NULL	chr15	27248469	+
chr15	37738444	RMSK	chr15:37738444-37741444_X3_LINE_LINE	+	20	GTAAAGTCCTTGAAACAATT	chr15	37738444	37738464	+	4	0	0	20M	20	0	chr15	37738444	37738464	+	0	chr15	37738445	+	NULL	NULL	NULL	NULL	NULL	NULL	NULL	NULL	NULL
chr15	43001029	RMSK	chr15:42998029-43001029_U13__snRNA	-	622	GCATAACTTCAATCCAACCATAAGAAAACCACAGACACGATCCTTTTGTAGTTCGTAAGCATGACGATCGGGTTTTCACATACATGTCTCAGAAGTGCCTCTCTCAAACCTTGTTACGTCAGCACATTACCTGTCTTACATGAAAAAAAAAAGAAAAAAAGCAAGAAACAGCAGATAAATACATTCCAAAAAATTACTAACCACGAAGCAAGAAAAGACTGAGAAACTATCACAATAGGAAAAAGAAACTGATAACAACATACACAGAAATGAATAAGTTAGAATCAAAAGGGGCTCCAGGAGAGATGAAATATCTAAACCAAAGGCTGGCAAAACTTTTTCTGTGGGGAGCTAGATACTGAATATTTAAGGCTTTGTGGGCCATTTGAGTAGCTGCAG…	chr15	43001029	43000407	-	60	0	16	622M	622	0	chr15	43001029	43000407	-	0	chr15	43001029	-	chr15	43001029	-	NULL	NULL	NULL	chr15	43001030	-
chr15	50211426	Observed	chr15:50208426-50211426	-	167	CCTACTGCTCACGCTAACATGTTATCTGAGCATATCAGCCCCTTCAAGTAAATAATAAGTCCCAAGATCTCTGCTAAGTTGGCTTGATTTGGGAACTTCCTTCTGGAGTCCTTCCCAATCCACTTTCACACAAAATAGGATGCCTGCTATATCAATGTATCATAATT	chr15	50211426	50211259	-	60	0	16	167M	167	0	chr15	50211426	50211259	-	0	chr15	50211426	-	chr15	50211426	-	chr15	50211426	-	chr15	50211427	-
chr15	50211426	Observed	chr15:50211426-50214426	+	677	AAGCCATTTGGACTTAAGAACTCCCCAGCTGCTTCCCCACTTATATCAACAGTGGAGGAGTCCAAAGAATAGCCTTCATCCCATAGTCAGGAAGCTGATCACAAAAAGTCTAGTCATTCTTCTACATTAACAAACCAGCAGACGCCATAAACTAAAGTGAAAGATCCTGCATGATTTTTCCTTTTCCTTTCTTTCTTTTTTCTTTTGAGACGGAGTCTTGCTCTGTCGCCCAGGCTGGAGTGCAGTGGCGCGATCTCGGCTCACTGCAAGCTCCGCCTCCCGGGTTCACACCATTCTCCTGCCTCAGCCTCCCAAGTAGTTGGGACTACAGGCGCCCGCCACCGCACCCGGCTAATTTTTTGTAATTTTAGTAGAGACGGGGTTTCACCATGCTAGCCA…	chr15	50211426	50212103	+	60	0	0	677M	677	0	chr15	50211426	50212103	+	0	NULL	NULL	NULL	chr15	50212103	-	chr15	50211426	+	chr15	50211427	+
chr15	62262566	Observed	chr15:62259566-62262566	-	704	TTTTGCTTACAGGTTTGTGGGTTAGGAAGTTTGGAAGGGCTCACCTGGGTAATTTTGTGCATAGTCTTTCATTCGGTTGCATTCTGATGTTGACTGGGGTTGCAGTCATCTGAAGCCTCAAGCTGGATGTCCATGTGGCTCACTTATGAGGCTTGCAATTGATACTGGCTATTGGCTGGGAGCTAGCTGGGACTATTGACTGAAACACCTACTTATGGCCTCTCAGCATGGTAAAAGCCGTGGTAGTCTGAGTAGTTGAACTTTTTACATGGTGGCTGGCTTCCCCCAGTATGAGTGTTCCCAGGTAGGAGTTTCGTGGTCTTTTATGACACCGGAAGTCCTTATAGTATCAGTTCCTTTCTACTATATTGATTTAAGCATTCACAAGCCTGCCCATAT…	chr15	62262566	62261862	-	60	0	16	704M	704	0	chr15	62262566	62261862	-	0	chr15	62262566	-	chr15	62262566	-	chr15	62262566	-	chr15	62262567	-
chr15	62262566	Observed	chr15:62262566-62265566	+	363	TAAAATAGTTGTTTTAAGCTATTTAACTTGATAGGCAGCAATAATAACCAGAATAATATAAATACTGAAAAAAGGCAAAAAATATTATTATTAGCAGATGTTATAATTACATACTTAGGTAACACTTTAAAAATACTTAAAGAAGAGGCCAAGTGCGGTGGCTCATGCCTGTAATCCCAGCACTTTGGGAGGCCAAGGCAGGCGGATCACTTGAGCCCGAGAGTTCAAGACCAGCCTGGGCAACATAGTAAAACCGAATCTCCACAAAAAATGTAAAACATTAGCTGGGTGTGGTGGTATGTGCCTGTAATCTCAGCCTCTTGGGAGGCTGGGGTATTCTGTTATAGTAACAGAAAACAAATT	chr15	62262566	62262929	+	60	0	0	363M	363	0	chr15	62262566	62262929	+	0	chr15	62262567	+	chr15	62262567	+	chr15	62262566	+	chr15	62262567	+
chr15	79995667	RMSK	chr15:79992667-79995667_MamRep605_Unknown_Unknown	-	856	AAGAACGACTGGATTTAAGGCTTTAAAGACTCTGTATAATATGATCGAATGTATTAACATAGATAAAGAAAGAATATGTCAGTTAGAAAAAAGGCTGGTCAGTCATGGAAATACAAATTAAAAGACAGGCAGAGAGGCCATTTCCACCCCAAAACAGGGGAGAAGGGAGAATCCTGGCTTTTGGACTTTGTTGCATTCCCACTGAAGGGCTCTCTCTATGGTGAGAAGTCTTTAGGCTATCCCAACTGAGTGCCACTGAGGCCTTAACTCATCCACCTGATCTTGAGTTCCTGCTTAGCAAGCTGTCTTCTGATGGTGATTCAATTTCCCACCTAGGTTTGCTTTCTGGGAGAAAGTGTGCTGGTCCTAACTACCAGAGGCCTCTGGGCCCTACCATGG…	chr15	79995667	79994811	-	60	0	16	856M	856	0	chr15	79995667	79994811	-	0	chr15	79995667	-	chr15	79995667	-	chr15	79995667	-	chr15	79995668	-
chr15	79995667	RMSK	chr15:79995667-79998667_MamRep605_Unknown_Unknown	+	156	TTTCAAATGATTTTGCACTGCTTTGTTCTGGACCATTATGAATTGACCTTATTGTTTAAGTTTTACTTCCCTGTTTTTCAAGTTTATGAAGTTCTGGAGATGTACCTAGCCCATTATGTTCTGACAACACTTTAGTATTCCATGTAATAAAAAATT	chr15	79995667	79995823	+	60	0	0	156M	156	0	chr15	79995667	79995823	+	0	chr15	79995668	+	chr15	79995668	+	chr15	79995667	+	chr15	79995668	+
chr15	90112296	Random	chr15:90109296-90112296	-	156	AACTGTTGGGTACTGTGCTCACTATCTGGGTGATGGGATCAATTGTACCCCAAACGTCAGCATCACACAATATAGCCAGGTAACAAACCTGCACATGTACCCTGTGAATCTAAAATAAAAGTTGAAACTATAAATAAGTAATAGATAGAAAAAATT	chr15	90112296	90112140	-	60	0	16	156M	156	0	chr15	90112296	90112140	-	0	chr15	90112296	-	chr15	90112296	-	chr15	90112296	-	chr15	90112298	-
chr15	90112296	Random	chr15:90112296-90115296	+	1732	TTTCAACCCTTGCTCCCCTCATTCCTTCCCTGCTTTAGTAGTTCCCACTGTCTGGTATTGTCATCTTTATGTCCATAAGTATCCAGTGTTTAGCTTCACTTATAAGCGAGAGCCTGCGGTATTTGAGTTTCTGTTCCTGCATTAATCGACTTAAGATAATGGCCTCCAGCTGCATCCATGTTGCTATAAAGGACGTGATTTCATGCTTTTTATGGCTGCATAGTATTCCACTCCCTCATTCTTGAAACCCATTTTTCACTGGATTTACATTCACCAAATTCTCCTGATTTTACTGTTTTAGTCCTTTTGGGTTGCTTTAACAAGATACCATAAACTGAGTGGCTTATCAACAACAACATTTTTTTTTTCTCACAATCCAGAAACTGGAAGTCCAGGATC…	chr15	90112296	90114028	+	60	0	0	1732M	1732	0	chr15	90112296	90114028	+	0	chr15	90112297	+	chr15	90112297	+	chr15	90112296	+	chr15	90112297	+
chr15	96948965	RMSK	chr15:96945965-96948965_LFSINE_Vert_SINE	-	343	CCCGTTCATGTCTTGCCCAGATTGCAGTTAATGGAGAGCTGTTGTTCACTGACAGGGTGTTTGATGGTTTCTAGAAAATGAGTGGCTGTTTTCATTCCTGTTCCAAATGGACAGGTGTCTACATCAGAATTGGCAACCTGGTTGGCAGATTCAGAGTGGCCAAGGAGCAAATTGTTTATGGAGAATAAACTTCCCTCCCTCCCGTGATGACTGTGCACACGTGTGAGTGCTGGCAGTGGGGAGGAGGGAGAAGTGGAAACGTCGGAAGTGGAAAGATTGATGCAGGTCCATAGAACATAAAGGGGCTGAAGCCCCTTGGTTCTGAGTGACGCCATATGCAATT	chr15	96948965	96948622	-	60	0	16	343M	343	0	chr15	96948965	96948622	-	0	chr15	96948965	-	chr15	96948965	-	chr15	96948965	-	chr15	96948966	-
chr15	96948965	RMSK	chr15:96948965-96951965_LFSINE_Vert_SINE	+	53	TCACTTCGATAGACAATTACTGATCCTCCAAGCCCTTCAGCTTTCTTCAAATT	chr15	96948965	96949018	+	60	0	0	53M	53	0	chr15	96948965	96949018	+	0	chr15	96948966	+	chr15	96948966	+	chr15	96948965	+	chr15	96948966	+
chr16	17825514	RMSK	chr16:17822514-17825514_MER63A_DNA_hAT-Blackjack	-	358	TGCAAGGAATCAGCATTGCTTCAGCAGAAGTGGCTCCTCTATCCCATCGTATGCTGAAGGTGCTCATATTGGCTCGTGAGGGCCAATTGTTAGTATCTCTTCAAAACTCTGCATTCAGCAAGCACGCATTGGAAGCGCAGAATCAGCCCTGGTGGGAGTATTTACACCATGGAAATTTGTATCATCTGACAACCCCCCATCTCCACCTCCACTCCATAGCTGTTTGTTAAACATTTACCAGCACACCACTACCTGAAACCTAAACTTTCAGGGAGAAAGCTGGCCAAATATTGGTGGTTACTATACTTAAAATGTGGAATGTTTATGACCTTTTGTTCTCAGCCTTTAGAGGCCAATT	chr16	17825514	17825156	-	60	0	16	358M	358	0	chr16	17825514	17825156	-	0	chr16	17825514	-	chr16	17825514	-	NULL	NULL	NULL	chr16	17825515	-
chr16	17825514	RMSK	chr16:17825514-17828514_MER63A_DNA_hAT-Blackjack	+	243	ATGCATGCTCCACAGCACATATAAGTCAGGGAGGGAGAGTGAAGTTATCCTTTGGAGAGGCGCAGCGTTGGTGCAGAGAGATTCTCCCTACTTCCGCTTACTTCCCCAGAGGTTCTACTCCTCGTTGCAAAATGAGGGATGCACAAAGCAAATAGCTCACTAAGTTGGGAGGCATTTATAAGAAGGGGCTGCCAGACTCTCTCTCTCTGCTTGCTGACCAGTTTAGTGCTTCCTGAGCTAATT	chr16	17825514	17825757	+	60	0	0	243M	243	0	chr16	17825514	17825757	+	0	chr16	17825515	+	chr16	17825515	+	NULL	NULL	NULL	chr16	17825515	+
chr16	49192277	Random	chr16:49189277-49192277	-	435	CACATACCTTAGCCACTTTGATCCTCAAACAAAGATCTATGGAAAGCCAAGGCTGCACATAGGCAAAGGAAACCATATATGTGCCGCTTCTAAACAGAACCCTGGACAGTGCACAACAGCAGTTGCCTAATCAGCACCATGGACAGCTCACACAAACACCTTTCTCTTCTTCACCCCCAGTCATCCTTGGCTTCTAATGGCTGTCCAGGACCCAAACTAGAGTAGAGCAGCAGAGCACGGAGGGCACACCCTGAGAGTGAGTGCCTCCTTACATTTTGTGCCCTGGGTGCCTTGTTTGGCTCATCCTAGTTTTACCCTGCAGTGGTTTATTGTTCATTTGTCCATTCAGCAAACATGTTGGCCAGCTAATAAAACTTTTCTTTCACGGGGATTTGTTTC…	chr16	49192277	49191842	-	60	0	16	435M	435	0	chr16	49192277	49191842	-	0	chr16	49192277	-	chr16	49192277	-	chr16	49192277	-	chr16	49192278	-
chr16	49192277	Random	chr16:49192277-49195277	+	176	GCACACCACAGGTTCCAGGCTTCATTCCAAAATGCACCAAGAAAACCAGACAGAATATGTCTCTGCTATTTGGTTTCTGGAAAAAACAGGTGCTGTGCATTCTCTGGTGCCTAGGGAAGCCAAAATACCCACCCCTTAACTCTGCAGGGCCATTATAAAAACATGTTCTCCAAATT	chr16	49192277	49192453	+	60	0	0	176M	176	0	chr16	49192277	49192453	+	0	chr16	49192278	+	chr16	49192278	+	chr16	49192277	+	chr16	49192278	+
chr16	50023625	Random	chr16:50020625-50023625	-	653	TACTGTAACCTCTGCCTCCCGGGTTCAAGTGATCCTCCTGCCTCAGCCTCCTGGGCAGCTGAGATCATACCAGGCTAATTTTTTTTTTTTGTATTTTTAGTAAAGATGGGGTTTCACCATTTTGGCCAGGCTGATCTTGAACTCCTGACCTCAAGTGATCCACCCACTTCGGATTACAGGCGTGTAATCCACCGTGCCCGGCAATCCAAAATGCTGGGATTACAGGTGTGAGCCACTGTGCCCGGCAATCTTAACCATTTTTAAGTGTACAGCTCAGTAGTGCTAAGTATATTCACATTGTTGTGAGCGATCACCAGAACTTTTTCATCTTGCAAAACTGAGGCTTGTCATTCGTTAAACAACTCCCTACCTTCTTTCCCTTTGGTCACTGGCAGCCAC…	chr16	50023625	50022972	-	60	0	16	653M	653	0	chr16	50023625	50022972	-	0	chr16	50023625	-	chr16	50023625	-	chr16	50023625	-	chr16	50023626	-
chr16	50023625	Random	chr16:50023625-50026625	+	2723	AGCCAAGATTGCACCACTGTACTCCAGCCTGAGCAACAGAGTGAGATTCCATCTAAAAAAAAAAGAAAAAAGAAAAAAAAAACAGTTAAGATGGCAAATTTTATGTTCTGTGCATTTCATCAAAATAAAAAAGAGACAAAAAAAAAACCTACGATAAGATAGCTCTTCACACCTACTAAAATGGCTACAATAAAAACAAGTGTTGGTGAGATGTGGAGAAACTGGAACTCATGCATTGCCGGTGGGAATGTCAAATGCCATAGCCATTTTGAAAAGCAGTTTGGCAGATTCTTAAAATGTTAAACATAGCCAGGCATGGTGGCTCACACCTATAGTCCCAGCTACTCAGGAGGCTGAGTTGGGAGGATTGCTTGAGGCCAGGAATTCAAGACCAGCCTG…	chr16	50023625	50026348	+	60	0	0	2723M	2723	0	chr16	50023625	50026348	+	0	chr16	50023626	+	NULL	NULL	NULL	chr16	50023625	+	chr16	50023625	+
chr16	57640830	Random	chr16:57637830-57640830	-	691	GGAGCCGGGTGCCACCTCCAACACCAACTCACAGTGACTTTGGGCAAGTCCTTTTTTTGTCTTGAACCTCAGTGGGCCTAGTCTTGGCAACTGTGCAGTCGAGTGTCCAGCCCAGGGTCTAGACCAGAGCCAGTGGCAGCAAACAGCCCTGTTATCAAGAAGCAACATAACAAGAAGAAAGGAGAAAAAAGGTAAGCTGATTTTTCCTTTTCTGAGTGTTTGCAGAAGTCAACAGATAATGTCCAAGGTTAATAAATCAGGAAATGGCAGTAGAAGCATGTTATTTATGGCTCTGGAGGTAACTGCCACATGAGCTCGAACTATTAGAAGTGGTTGCCTCTGGGGAGGGGGCTTGCAGGAAATGGGCTTTTCACTATAAGTCCTTTTTACCAGTTCGTG…	chr16	57640830	57640139	-	60	0	16	691M	691	0	chr16	57640830	57640139	-	0	chr16	57640830	-	chr16	57640830	-	chr16	57640830	-	chr16	57640833	-
chr16	57640830	Random	chr16:57640830-57643830	+	511	TGGTCTGCATGGCTCCAGGGCCGGGCTGTCTCTGTGATACCCTTTGGCCCACCCTGAGAGTGACTCTTGTGCCACCCCTGGCCCACGCGGGCCTCTCTCACTCTGGCAGAGGCTTAGCATGGCTGGGGTGGGTGGCCCTGGCTGGGTTCCTGCTGAGGGCTGGCTGAGGCCTCCTGCTCAGGCAGGGGCAGGCATATTTGCAGAGCAGCAGGTGCAGCCTCCCAGTGTTTGGCCAGCCAAGGGTTTTATTCTCCAACACTGCCAGACCTAGACTTTGACCCTCAGGGACTTCTACACAGCTGGCCTTCCAGATCACTGCCCCCATAGCCTCTATATCTCCAGGGGAAAGGCTGAGCCAGTGGCTGAGACTGGCAAAGTGCCGAGCACCAGATACCCAGG…	chr16	57640830	57641341	+	60	0	0	511M	511	0	chr16	57640830	57641341	+	0	chr16	57640831	+	chr16	57640831	+	chr16	57640830	+	chr16	57640831	+
chr16	57864556	RMSK	chr16:57861556-57864556_U6_snRNA_snRNA	-	579	AAGGAAAACAGTGCTCGCTTTGGCAGTACATATACTAAAATTGGAACGATACAGAGAAGATTAGCATGGCCCCTGCACAAGGATGACATGCAAATTCGTGAAGCGTTCCATATTTTTGCCGGGTGTGGTGGCTCATGCCTGTAATCTCAGCACTTTGGGAGGCTGAGGTGGGTGGATCATGAGGTCCGGAGTTCGAGACCAGCCTGGCCAACATAGTGAAACCCTGTATCTACTAAAAATACAAAAAATTAGCCGGGCGTGGTGGCGGGTGCCTGTAATCTCAGCTACTCTAGAGGCTGAGGCAGGAGAATTGCTGGAACCCGGGAGGGGGAGGCTGCAGAGAGCCGAGATTACACCATTGCACTCCAGCTTGGGCAACAGTGTAAGACTCCATCTCAA…	chr16	57864556	57863977	-	60	0	16	579M	579	0	chr16	57864556	57863977	-	0	chr16	57864556	-	chr16	57864556	-	chr16	57864556	-	chr16	57864557	-
chr16	57864556	RMSK	chr16:57864556-57867556_U6_snRNA_snRNA	+	181	TCTGTAAACTGGGAATAATAGCAATGCCCTTCCCCCAAAGGATGGTAGTGAGAATTGGCTGAAATAAAATGCTTTCTTCTATAGTAAAGCAGTTGCAAGGAGTAAAAGCCAGAAGAATATTTATTCATTGGTTTGAGAAACAAAATCATTGATGCCAACATTCCCGGGGCCTTGAGTAATT	chr16	57864556	57864737	+	60	0	0	181M	181	0	chr16	57864556	57864737	+	0	chr16	57864557	+	chr16	57864557	+	chr16	57864556	+	chr16	57864557	+
chr16	61030329	Random	chr16:61027329-61030329	-	229	TAAAAACGAGATGCGGTTGTTCTTTGGGTATACTATGACTAAAAAATAATGAAATGCAGTAAATGAACATCCATCATACTAGTTTTAAAAACACTGATAGCAATAGATATATAGGTATGCATATCTGTCATATCTGTCAAAACACCTTGTATTTATATATGTTAGAAAATAGCTATCTATATACATTTATGTTATGGCAAGCCTATGAATATGCATGTTCAGTGTAATT	chr16	61030329	61030100	-	60	0	16	229M	229	0	chr16	61030329	61030100	-	0	chr16	61030329	-	chr16	61030329	-	NULL	NULL	NULL	chr16	61030330	-
chr16	71185374	Random	chr16:71182374-71185374	-	1434	GGGGTGATCTGTGTGTAGATAGAAACTTGAAGGTACACCCAGAGAAGGAGCAGCACAAGGCATCTAGAGTGTAGTTCAGAGTTGCTGGCTTTGTGGACGTGTATTTGAGGAGGACGACTCAAGCCCTTGTCTTAGGTCCCATGGTTAAGTGGCCCTAGCTCCACATTGCTCAGCAGAACAATGCCACAGACCAGCCAGTGATGTGGTCTATCTGTTTTGTCTATTAGTTTTAGCCACACTCGTTGGCTGCTAGCAAGAGAAACTAGCTTAAGAAAAGGGGGAATGTTTGACCCATATAACCAAAGGGTAGAAGGCTGAAAGCACAGCTCATAACACATTGGGGCATCAGTTTTCCAAGATAGTTGTGTCATTTTACATTCCCACCAGCAAGGCATGAGA…	chr16	71185374	71183940	-	60	0	16	1434M	1434	0	chr16	71185374	71183940	-	0	chr16	71185374	-	chr16	71185374	-	chr16	71185374	-	chr16	71185375	-
chr16	71185374	Random	chr16:71185374-71188374	+	294	AATCTACCAGTGTGACTTCCAGGGATGGGTTCTTTCCTGAGCCCTGCATTCCTCAAGTTTTCAAGCATCAATGACACCAGTTAGGTTGGATTTCCATCTGACTCCACATCATTTCTGTGGGTTCTTCATCTTGTGGATCTTAGCTTACTCTTTCCCCGGCTGTGCGCCTCTGTTTTCTCCCTACAACGCCCTTCTGCAGATAATCTGGGTCAATCAACATGAATGGGTGAAGCAGAAGTGAGAAGGAAATGAGAAAAAGCATAAAATAATAAATGGCAATGTAAAATATTAATT	chr16	71185374	71185668	+	60	0	0	294M	294	0	chr16	71185374	71185668	+	0	chr16	71185375	+	chr16	71185375	+	chr16	71185374	+	chr16	71185375	+
chr17	1130514	RMSK	chr17:1127514-1130514_MER91B_DNA_hAT-Tip100	-	73	TGTCTCCCTTAGGACACTCTAGCACATAGGGCACCTTGATGCACGTTAGAAATCGGCGCTGCCCCTGGGAATT	chr17	1130514	1130441	-	60	0	16	73M	73	0	chr17	1130514	1130441	-	0	chr17	1130514	-	chr17	1130514	-	chr17	1130514	-	chr17	1130515	-
chr17	1130514	RMSK	chr17:1130514-1133514_MER91B_DNA_hAT-Tip100	+	292	GGCGACGACTCACAGAAATAAAAATCACTCCCTGGGAAAAGCCTAGTGTACTGGGCACCCCGGGGAGGGTGACAGATGTGGGTCTGGGGGGAGACAGGATTGCAGCCAGCTCTGAAGCAGCTGGGGCCAGTTGGGTAGCCTCCACCAAGGGCATTTGGAACTTGGCACTAGGGTGAAATCTTCAGGCTCTTCCCTTAAGTTAAAGAGACATATAAAAATGTTACCAGCATGGGCGGCAAGAGCATTGCCTGTGGGAAACACAGCCAATCTTTGCTAAGGAATAAGTGTAATT	chr17	1130514	1130806	+	60	0	0	292M	292	0	chr17	1130514	1130806	+	0	chr17	1130515	+	chr17	1130515	+	chr17	1130514	+	chr17	1130515	+
chr17	8210714	RMSK	chr17:8207714-8210714_MER4-int_LTR_ERV1	-	2402	GCAATAACTATTTTAGTCAATAAATCAGGTAACACAATACAAAAGTAGGCAGTTTAGCCAGGCAAGGTGGGCAGATCACCGAGGTCAGGAGTTCGAGACCAGCCTGGCCAACAGGGTGAAAATCTGATTCTACTAAAAATACAAAATATTAGCCGCGCATGGTGGTGCATGCCTATAATCCCTGCTACTCAGGAGGCTGAGGCAGAAGAATCACTTGAACCCGGGAGGCAGAGGTTGCAGTGAGCCAGGATCACACCACTGCACACCAGCCTGGGCACGACAGAGTGAGACTCCATCTCAAAAAAAAAAAAAATTTATTTTGCCAAGGTTGAGAGCACACACCTGTGACACAGCTTCAGGAGATCTTGATGACATGTGTCCAAGGTGGTTAGGGCACAG…	chr17	8210714	8208312	-	60	0	16	2402M	2402	0	chr17	8210714	8208312	-	0	chr17	8210714	-	chr17	8210714	-	chr17	8210714	-	chr17	8210715	-
chr17	9290595	Random	chr17:9290595-9293595	+	490	AGCATATGTAAAAGTGGGCTTTTTTTTCTTTTTGAGAGGGAGTCTTGCGCTCTGTCACTCAGGCTGGAGTGCAGTGGCACGATCTCGGCTCACTGCAAGCTCCGCCTCCCGGGTTCACGCCATTCTCCTGCCTCAGCCTCCCGAGTAATGGGACTACAGGCGCCCGCCACCACACCCGGCTAATTTTTTGTATTTTTAGTAGACACGGGTTTCACCGTGTTAGCCAAGATGGTCTCGATCTCCTGACCTCATGATCCGCCCGCCTTGGCCTTCCAAAGTGCTGGGATTACAGGCGTGAGCCACCACGCCTGGCCAAAAAGTGGGCATTTTTATGATCTGTGCCTCATTCTCTATCAAGACAGTCCACAGTAACAATCATGCTTTGTACTTGGCCTTGTA…	chr17	9290595	9291085	+	60	0	0	490M	490	0	chr17	9290595	9291085	+	0	NULL	NULL	NULL	chr17	9291086	-	NULL	NULL	NULL	chr17	9290596	+
chr17	9290595	Random	chr17:9287595-9290595	-	214	ACTATATATAAACTCAGCTGTGTTCAATGCTGATGAGACAAAGACTGAAGCTATGTGTCCAAGTCCTCCCATCACGTTTTTAGGAAGAATACTATGCCCAGAGCATCAGGATGTCACAAGATCTCGAAATCACTTCCTTTGAGCGTTTGCTAAAGTTTGGATCTAAGTATCTTTAACCTAGAGGAGAAGACCAAGGAGATATATGAGGAAAATT	chr17	9290595	9290381	-	60	0	16	214M	214	0	chr17	9290595	9290381	-	0	chr17	9290595	-	chr17	9290595	-	chr17	9290595	-	chr17	9290596	-
chr17	13087270	RMSK	chr17:13084270-13087270_AT_rich_Low	-	199	TATAAAGATAAATTAATGTCTTTGGTGTTTTTCTTTTCCATCAAAAGTCAAATAATGTATTCAAAATGAAAAATATTCTCATATATTTTTATCAAAATTGCTTCATTTGCTCCTCATCATGGTCTTATAAGCTAGATAGGGCAATTTACGTAAGTGATAACTTAGAAATACATTGAGCATCACAGCTTTGACACGAATT	chr17	13087270	13087071	-	60	0	16	199M	199	0	chr17	13087270	13087071	-	0	chr17	13087270	-	chr17	13087270	-	chr17	13087270	-	chr17	13087271	-
chr17	13087270	RMSK	chr17:13087270-13090270_AT_rich_Low	+	85	ACTTTAATAATAAGCTTATAAAAATTAAAACAAAAATACAAAAATAGAACAAAATAGGGAAAGTGAACTAATATGAGATCAAATT	chr17	13087270	13087355	+	60	0	0	85M	85	0	chr17	13087270	13087355	+	0	chr17	13087271	+	chr17	13087355	-	chr17	13087270	+	chr17	13087271	+
chr17	20772092	RMSK	chr17:20769092-20772092_REP522_Satellite_telo	-	1845	GCCTTCTCCGGCTAAGCTATCCTTTTTTCCCTTTGGCCCTAACTACCCTCGTTACTCCCCTCTATCTGTCCCAAAACTGTTTTCCTTCTCCTACCTGCTCCAGCCGCGCTGCTCTCTCTCCGTCACTGCCAACAACCGCAGCGAGGCGAGCCGCGCTCCCGCGGCTCCAGCCTCCAGCATACGGCCACCGACTCCTGATTCCTAGTCCTCTACGTTGGGCAGTGAGCAACTCCACATAAAAATACAGGAACTTGAAAAAACGTGTTTCCGCTTCAGCATCATTTATATACTGCGGTAATGCCCACGGAGGTTCCTGGACTGCATGTCTTGATTGGATGAGAAAAAAACCTCCAGGCTTACTCTGATTGGACTTTATGATCATGTTCTGATTGGATGAGA…	chr17	20772092	20770247	-	60	0	16	1845M	1845	0	chr17	20772092	20770247	-	0	chr17	20772092	-	NULL	NULL	NULL	chr17	20772092	-	chr17	20772093	-
chr17	20772092	RMSK	chr17:20772092-20775092_REP522_Satellite_telo	+	2065	ATTGCAAAAAGATGGCAGCGAAAAGATGGTGGGGAAAAAAGTTTTTGGGTAGATGGAGGTGTAAAAACAGGGTGGGGAGCGGGAGGGAAGGAAGGTTTTGCAGAAAGACGGTGGGTAAAAAGTTTAAGGGTAGATGGAGGGGGAAAAGAGGGTGGCAGGTGGGCGGAGGAAAGAGAGGGAGGTGATGGGGGAAAAGGGGGGGGAAGGGAGAGAAGGTTTTGTGAAAAGACAGTGGGGAGAAAATATAGTGAGGGGGAAAAGTTTTTGGGTTGAACAAAAGAGGGTAGCAAGTGGCAGAAGGAAAAAGAGGGTAGCCAGCAGGAGGAAGACAAAGTTTTGTGAAAAGACAGTGGCAGAAAAGAAAGATGGTGAAGAAAGAAAAGACGGGGGGTGAAAAGT…	chr17	20772092	20774157	+	60	0	0	2065M	2065	0	chr17	20772092	20774157	+	0	chr17	20772093	+	NULL	NULL	NULL	chr17	20772092	+	chr17	20772093	+
chr17	25911235	RMSK	chr17:25908235-25911235_U2_snRNA_snRNA	-	242	GATCAAGCGTAGGAAAGGGGTGCCCATGCCGAGGAGAGAAACCAGGTGCCCCAATCCTCAGGGGTACAAGAAGGTAAGAGGCACCCAAGGAAAACACTCCCTTTCTTTCTGTGCTGCCAAGGGTATACTGACAAGGGCAATCTTTGTAACAAAAAAGACAATGATCTAACGCCCATCAAGAAGGGACAAGATAAACTATACAACGAAATAATATGAACAAGTCAAACAAATGGGGTTTAATT	chr17	25911235	25910993	-	60	0	16	242M	242	0	chr17	25911235	25910993	-	0	chr17	25911235	-	chr17	25911235	-	chr17	25911235	-	chr17	25911236	-
chr17	25911235	RMSK	chr17:25911235-25914235_U2_snRNA_snRNA	+	2121	TTAGCCAAAAGGCCGAGAAGCAATAAGGGCACCCTTTTTCTAGGGGGTTCCTTGGGCCCTGGTGTATCTTGGGCCTTGGAGTCATCTTTGGAACGGGCCTGATCCCCTCTCCCAGTGCATGCTGTTAGGGTCCTTTATGGGATGGAGCCTGGACAGCTCCGATGGGTTTGAGTATGCTGCCCAAGGAGGAGAGATCCAGGTGTCACCGACCCTGCTGCTCCCACTCGGGCTGTCCTGCTGGGGCCTGGGTCCCACCCAGAAGGGGCTGTAGAATGCAGTGATGATGGCCACACGAACATGGGTCAGTCAGAGGAGGCCTCACAGTGGGCTCAACCCAGTCCCTGTGTTTCTGTCTTCTCCCAAGAAGAGCATTAGGAAAGCTGTGGTCTCATTCCCATG…	chr17	25911235	25913356	+	60	0	0	2121M	2121	0	chr17	25911235	25913356	+	0	chr17	25911236	+	chr17	25911236	+	chr17	25911235	+	chr17	25911236	+
chr17	26163823	RMSK	chr17:26160823-26163823_tRNA-Glu-GAA_tRNA_tRNA	-	1727	AGCTGCTAGACTACAGTATGGAATGGTCTTTGCTGTTATTCCTGGAGAAGATCTAAGTCATGTAGTTTTTAGCTTGCAATATTTTTTAACTTTGTTTTAGGTTATATTTTTGTTCTTTAATTTAGTCAAGAGAATTCTTAAGGCTAGCCATGACGCTATTGCATTTCCTTTTTAAAATTTGATTTTCCCATCAACTGTTTAGAAAAAGAGATCTCTAAAATTATTTTTTGAATTTAGGAGTCCAATTTAAAGGACCCCTTTTCAGGCCATTTTCCTCCAGAGTCTAAAGAATATTGCAGCCAAGCAGTACTACAATTAAAAAAAAAAAAAACTTTTTCTTTTTCATGGGCTGAAAGCTAAAAATGGCCCAGTTCTGCAGAATACACCCTAATGGGCTGC…	chr17	26163823	26162096	-	60	0	16	1727M	1727	0	chr17	26163823	26162096	-	0	chr17	26163823	-	chr17	26162097	+	chr17	26163823	-	chr17	26163824	-
chr17	27754223	Observed	chr17:27751223-27754223	-	170	TCTCCCCATTTTGGTCCAAACTACATTTCTAAACTTATTTTCCACCAATGGCATTACATTCATTAATGTTATTCTCTCCACTTGGAATGCTATCCACAAAACCCCCATGTCTGCCTACAAATCCTACCCACCCTTCCGAATCTATTTCATTGTTCCCTAGTATATCAATT	chr17	27754223	27754053	-	60	0	16	170M	170	0	chr17	27754223	27754053	-	0	chr17	27754223	-	chr17	27754223	-	chr17	27754223	-	chr17	27754224	-
chr17	27754223	Observed	chr17:27754223-27757223	+	83	ACCCTGAAAACTTAACCTGGAGAAGATTATATAATATTGAGAACTTGTAGGTTAAAGTTTTTGAGCAGGAAGATTGAGTAATT	chr17	27754223	27754306	+	60	0	0	83M	83	0	chr17	27754223	27754306	+	0	chr17	27754224	+	chr17	27754224	+	chr17	27754223	+	chr17	27754224	+
chr17	29089781	Random	chr17:29086781-29089781	-	326	TCTACTAAAAATACAAAAAATTAGCGGGGCATGGTGGCGCATGCCTGTAATACCAGCTACTCTGGAGGCTGAGGCAAGAGAATTGCTTGAACCCAGGAGGTAGAGGTTGTGGTGAGCCGAGATTGCGCCATTGCACTCCAGCCTGGGCAACAAGAGCGAAACTCCGTCTCAGAAAAAGAAAAAAAAAATTAGCTAGTGTGGTGGCACCCGCCTGTAATCCCAGATACTTGGGAGGCTGAGGCATGAGAATTACTTGAACCTGGAGGCAGAGGCTGCAGTGATCTGAGATCAAACCACTACACTCCAGCCTGGGTGACAGAGGAATT	chr17	29089781	29089455	-	60	0	16	326M	326	0	chr17	29089781	29089455	-	0	chr17	29089781	-	chr17	29089781	-	chr17	29089781	-	chr17	29089782	-
chr17	29089781	Random	chr17:29089781-29092781	+	273	GATGGGGTTTCTCCATGTTGGTCAGGTTGGTCTCTTGAACTCCCGATCTCAGGTGATTTGCCCGCCTCGGCCTCCTAAAGTGCTGGGATTTCAATAGGCATGAGCCACCGAGCCCGGCCCCTAATTTTTGTATTTTTAATGGAGACAGGATTTCATTTCACCATGTTGGCCAGTCTGGTCTCAAACTCCTGGCCTCAAGTGATTCGCCCACCTCGGCCTCCCAAAGTGCTGGGATTATAGGCGTGAGCCACCACGCCTATGTTGAAAATAATT	chr17	29089781	29090054	+	60	0	0	273M	273	0	chr17	29089781	29090054	+	0	NULL	NULL	NULL	chr17	29089782	+	chr17	29089781	+	chr17	29089781	+
chr17	31647069	Random	chr17:31647069-31650069	+	189	TCTAATAAGGAGCTCGTGGAGCAGTAAAAAGCAGGAGTTAATAGAAGCCACACCAGCCTCAGCAGCATCTGACACCCATACCAGCCCTGCGTGTGAGAAAATGTTTGGATAAAATCAGAAGCTGAACATCTTCCAAACAGACATTTCCTCCCTTCTAAGAGGGCTCTCTATAAAATCCTCTTGTAAATT	chr17	31647069	31647258	+	60	0	0	189M	189	0	chr17	31647069	31647258	+	0	chr17	31647070	+	chr17	31647070	+	NULL	NULL	NULL	chr17	31647070	+
chr17	31647069	Random	chr17:31644069-31647069	-	37	CTCATCCCAGGGATTCATCCCAGGTTGCACATGAATT	chr17	31647069	31647032	-	53	0	16	37M	37	19	chr17	31647069	31647032	-	0.513514	chr17	31647069	-	chr17	31647069	-	NULL	NULL	NULL	chr17	31647071	-
chr17	41596796	Observed	chr17:41593796-41596796	-	1581	ATAGACATTTCTTCAAAGAAGATATACAAATGGCCAACAAGCACATAAAAAGATGCACAGATGCACAACATCAGTAGTAATTAGGGAAATGCAAATCAAAACTACAATGAAATATCACTTCATACCCACTAGGATGGCTATAATTTTTTTAAAAAACAGAAACTAACAAATGTCAGTGAGGACGGGAGGTATCAGAAACCTCATGCATTGCTGGTGGGAATGTAAGATGTTGCAGCCACTGTAGAAAAGTTTGGTGGTTCCTTAATAGGCTAAATACAGAATTAGCACATGACCCAGCAATTACACTTCTAGGTATATATCCAAAAGAACTGAAAGCAGACTCAAACAGATACCTGCACACTAATGTTCACAGCAGCATTATTGATAATAGCCAAAAGG…	chr17	41596796	41595215	-	60	0	16	1581M	1581	0	chr17	41596796	41595215	-	0	chr17	41596796	-	chr17	41596796	-	chr17	41596796	-	chr17	41596797	-
chr17	41596796	Observed	chr17:41596796-41599796	+	256	TCAAGCTCTGTGCCTATTTTTTAAATTGAGTTGTTTGTCCTTTTGCTGTTGAGTTGTACATATTGTCATTTTGAGAGAGTGTTAGGGTTTTTTGTTTTTTTTTTTCTTGGAAGACGTTTTATCATGTTGCCTAGGCTGGTCTCAACTCCCGGACTCAAGCGATTCTCCCTCCTTGGCCTCCCAAACTGCTGAGATTACAGGTGTGAGCCACCATGCCCAACTGAGAGAATATTTTCAAAAAGTTTCCTGAGAAATT	chr17	41596796	41597052	+	60	0	0	256M	256	0	chr17	41596796	41597052	+	0	chr17	41596797	+	chr17	41596797	+	chr17	41596796	+	chr17	41596797	+
chr17	44138854	Observed	chr17:44138854-44141854	+	72	TAACATCCACCATACTAGACCCCTAAAGTGATGAAACACACAATAAATAGCAATATAGGCTATTCAGTAATT	chr17	44138854	44138926	+	60	0	0	72M	72	0	chr17	44138854	44138926	+	0	chr17	44138855	+	chr17	44138855	+	chr17	44138854	+	chr17	44138855	+
chr17	45201600	RMSK	chr17:45201600-45204600_(CA)n_Simple_repeat	+	1675	GTAACAATCCTTGCTTTTGGTCATCTATCTATCTATCTATCTATCTATCTATTCATTTTTATTTATTGAGGTGGAGTCTCGCTCTGTCGCCCAGGCTGGAGTGCAGTGGCGCCATCTCTGCTCTCTGCAATCTCCGCTTCTCAGATTCAAGCAATTCTCCTGCCTCAGCCTCCCGCGTAACTGGGATTACAGGCATGCGCCACCACACCCAGCTAATTTTTGTATTTTTAGTAGAGACGGGGTTTCACCATGTCAGCCAGGCTGGTCTTGAACTCCTGACCTCAAGTAATCTGCCCGCCTCAGCCTACCAAAGTGCTGGGATTACAGGCGTGAGCCACCATGCCCGGCCCAGTGATTTATTTTTTAACGAAAAATAACTATATAATTTTTCAGAACAAC…	chr17	45201600	45203275	+	60	0	0	1675M	1675	0	chr17	45201600	45203275	+	0	chr17	45201601	+	NULL	NULL	NULL	chr17	45201600	+	chr17	45201601	+
chr17	45201600	RMSK	chr17:45198600-45201600_(CA)n_Simple_repeat	-	239	CACCTGCATATTTCACGAAGAGGGGTGTGTGTGTGTGTGTGTGTGTGTGTGTGTGTTTTCAGTGTACTAGAGTGCCTGCCATTTCTTAGTACCTATTGTCATATAAGTATGCATTTTATTTTCACAGCAATAAGAACTAATACAATAAGGAAGTATATTGATTAAGATTTAGTTAGCTTTTGTGAAGATGATTTGGGAAATCAAATAAGTAAAAACGCTTGGTCAAAACTTTAAAAATT	chr17	45201600	45201361	-	60	0	16	239M	239	0	chr17	45201600	45201361	-	0	chr17	45201600	-	chr17	45201362	+	NULL	NULL	NULL	chr17	45201601	-
chr17	62375799	Random	chr17:62375799-62378799	+	730	CACGCCATTCTCCTGCCTCAGCCTCCTGAGTAGCTGGGACTACAGGCGCCCGCCACCACGCCCAGCTAATTTTTTCTATTTTTAGTAGAGACAGGGTTTCACCGTGTTAGCTAGGATGGTCTCAATCTCCTGACCTCGTGATCCACCTGCCTTGGCCTCCCAAAGTGTTGGGATTACAGGCGTGAGCCACCGCACCCGGCTTGAATAATATTTATTTTTATGTGGCCGTCTTCTATTGCAGACCACGAACTTCTTTTTTTTTTTTTTTTTTTTTTTTTTTTTTTTGAGACAGAGTCTCTGTTGCCCAGGGTGGAGTGCAATGGCACGATGTCAGCTCTCAGCTCACTGCAACCTCCAACACCGGGGTTCAAGCAATTCTCCCTGCCTCAGCCTCCCAAG…	chr17	62375799	62376529	+	60	0	0	730M	730	0	chr17	62375799	62376529	+	0	chr17	62375800	+	chr17	62376499	-	NULL	NULL	NULL	chr17	62375800	+
chr17	62375799	Random	chr17:62372799-62375799	-	1072	AACCTGGGAGGCGGAGCTTGCAGTGAGCCGAGATGGTGCCACTGCACTCCAGCCTGGGCGACAGAGCAAGACTCTATCTCAAAAACAAAAAAAAAAAAACAAAAAAAACAAATAAATAAATAAATAAATATTATTCAATATACACAGAGAGACAAGCTGTACTAAAAGTAAGTGCTAGGTACATGGATGGTGCAATCATGGGGTAGGTGATTAGCTCTGGTTAGAAGGCTTGGGAAAATGCAGGCCGGGCACGGTGGCTCACATCTGTAATACCAGCACTTTGGGAGGCCAAGGCAGGAGGATCACTTGAGGCCAGGAGTTCAAGACCAGCCTGGCCAACATGGTGAAACCCCATCACTACTATAATTACAAAAAAAACAAAATTAGCCAGGTGTGGTG…	chr17	62375799	62374727	-	60	0	16	1072M	1072	0	chr17	62375799	62374727	-	0	chr17	62375799	-	chr17	62374728	+	chr17	62375799	-	chr17	62375800	-
chr17	67741253	Random	chr17:67741253-67744253	+	89	TTTATCTGAATATAATGTTAGAAGAAATCTTGGCTTTGAACTTTTACCTCTTGGGCTGTGTGATGGTACCAGGACAGCACACTGAAATT	chr17	67741253	67741342	+	60	0	0	89M	89	0	chr17	67741253	67741342	+	0	chr17	67741254	+	chr17	67741254	+	NULL	NULL	NULL	chr17	67741254	+
chr18	117528	Random	chr18:117528-120528	+	332	GCCCAGGCTGGAGTGCAGTGGCGTGATCTCAGCTCACTGCAGCCTCTGCCTCCCAGGTTCAAGTGATTCTCCTATCTCAGCCTCCTGAGTAGCTGGGACTATAGGCGTGTGCCACCACACCCGGCTAATTTTGTATTTTTAGTAGAGATGGAGTTTCACCATGTTGTCCAGGCTGGTTTCGAACTCCTGACATCAGGTGATCCACCCACCTCGGCCTCCCAAAGTGCTGGGATTACAGGTGTGAGCCATTGCACGCCCGGCCAACAGTGTTTTTAAAGAGAATCACCCCCTTGTAAACAAACAAAAACAAACAAACATGCTGCTAAGAAATT	chr18	117528	117860	+	0	0	0	332M	332	332	chr18	117528	117860	+	1	NULL	NULL	NULL	NULL	NULL	NULL	NULL	NULL	NULL	chr18	117529	+
chr18	117528	Random	chr18:114528-117528	-	189	GAGACAGAGTGAGAATCCATCTCAATCAATCAATCAATAAAAATAAATAAAAACATTTTTAAAAGCTAAATCTGTAAATAGCTGCATATTGCCCCACCAGTGTCAAAATAATACTTTTTATAATCTCTTTTCAACTTGGTATAGAAATCACTACACATAAGTTAGTTCATTGAGACTTAAAACTAAATT	chr18	117528	117339	-	60	0	16	189M	189	0	chr18	117528	117339	-	0	NULL	NULL	NULL	chr18	117340	+	chr18	117528	-	chr18	117529	-
chr18	19360898	Random	chr18:19360898-19363898	+	144	TTTGAGGAACCTCCATACTGTTTCTCATAGTGGCTGTACTAATTTAAAGTCCCACCAACAGTCTACAGGTGTTCCCCTTTTCGTGTGTTCTTGTCAGCATCCGAAAAGCCATTTTCTTTTTTTCTCTTTTTAAAAATTTAAATT	chr18	19360898	19361042	+	60	0	0	144M	144	0	chr18	19360898	19361042	+	0	chr18	19360899	+	chr18	19360899	+	NULL	NULL	NULL	chr18	19360899	+
chr18	19360898	Random	chr18:19357898-19360898	-	1030	AAACTAAAAACAGAACTACCATATGATCCAGTAATCCCATTGCTGGGTGTATATATACCCAGAAGAAAGAATATCAGTATGTCAAAGAGAGATTTGTACTCCCATGTTTACTGCAGCACTATCCACAATAGCCAAGACATGAAATCAACCTAAGTGTTCATAAATAGATTGAAAGGATAAAGAAAATGTGGGCCGGGTATGGTGGCTCATTCCTGTAATCCCAACACTTTGGGAGGCCAGGGGAGAAACATCACTTGAGACCAGGAGTTCAGGACCTGCATGGGCAATACAATGAGACCCCTTCTCTAAAAATAGAATAGAACAGGAGGTACATATACCCAAAGGAGTATTACTCAGCTATAAAAAGAATGAAATCCTGTCATCTGCAGCAACATGAAT…	chr18	19360898	19359868	-	60	0	16	1030M	1030	0	chr18	19360898	19359868	-	0	chr18	19360898	-	chr18	19360898	-	chr18	19360898	-	chr18	19360900	-
chr18	31066845	Random	chr18:31063845-31066845	-	750	GGCCTGAGATTTAAGTCCCCTTTAGAGGTTCTACTGGGGAAGGATCCACTTCCAAGCCCAAGTGATCATTTGTAGAATTCAGTTATTTGTGCGCTCTAGTACTGAGAGCCTCAGCTTTTCTCTAGTGTTTGTCTGGGGGTCTCCCTAAGTTCCTTGCCATGTAGGTCTTTAAAACATGACAGTGGCTGGGCGTGGTAGCTCACACATGTAATCCCAGCACTTTGGGAGGCTGAGGCTGGTGGATCACCTGAAGTCAGGAGTTCAAAACCAGCCTGACCAACATGGAGAAACCCCATCTCTACTAAAAATACAAAATTAGCTGGGTATGGTGGTGCATGCCTGTAATCCCAGCTACTCAGGAGGCTGAGGCAGGAGAAGCACTTGAACCCAGGAGGTGGA…	chr18	31066845	31066095	-	60	0	16	750M	750	0	chr18	31066845	31066095	-	0	chr18	31066845	-	chr18	31066845	-	chr18	31066845	-	chr18	31066873	-
chr18	31066845	Random	chr18:31066845-31069845	+	1515	AACGCCATGATTCCAGCATTGCTAGAGGCCATGAAGCTGAGAACCTGTCTAAGGCATGCCTGGATTTCTGTATATTTTTTATAGTTGTTATGTTTTGAGGTAAATTGTTAAATGAGTATAGATAACTAATAAAGATTTGATAGCTGGAAATGGGGTGCTACATTATGCACAGATGCATAACAATGTGGGAATGGCTTTAAAACAAAGCCGAGGTGAAGACAGAATGGATTTTGCTGGTCATGATAGAGAAAGCCTAAATTGCCTTAAACCAACCATTAGAAAAAATCATGCTGCCAGTGGAGGCTCAAAGCGTGGGACAGGGCGAGTGTGGGTGTCAAGAATCTGTTATTGGAAACTGGTGTTGGAGGACCACAGCTCCAAAGAACAAATGCCTTTCAA…	chr18	31066845	31068360	+	60	0	0	1515M	1515	0	chr18	31066845	31068360	+	0	chr18	31066846	+	NULL	NULL	NULL	chr18	31066845	+	chr18	31066834	+
chr18	35425445	Random	chr18:35422445-35425445	-	828	GCCTGGGTGACAAAAGGAGACCCTGTCTCAAAAAAAAAAAAAAATTAAATATATTCTGGATCTGAAAAAGATCTAGAAAGGGAAGGGGTTTCTCAACAGATATAAATTTCCCCCACAAGACAGCTTGGAAAGACCATTTCAAAATATGTCAAAGAAATATATTTGAGGGTAAAATATTTTTATGGCCTTCAGGGCCTGTATCTGTCATGCGATGCTATCCCAGAGTCCCGTTGGAATTTGGTATCTATTGTCACAAAGAGTCTGTTGTGAGTGTTACAATCTTCATGTTATTGTTAATGCTGGTCAGCTGTGCCTCAACTCCAAAAGGAAGGGGATATAACGAGGCGTGTCTGACCTCCCTTCTTGACATGACTGAAAATTTCATTTTTCAGGTTTTCT…	chr18	35425445	35424617	-	60	0	16	828M	828	0	chr18	35425445	35424617	-	0	chr18	35425445	-	chr18	35424618	+	NULL	NULL	NULL	chr18	35425448	-
chr18	35425445	Random	chr18:35425445-35428445	+	1051	TGGAGTGCAGTGTCAAGATCATAGCTCACTGCAGTCTCAGCCTCCTTGGCTCAAGCGATCATCCTGCCTCAGCCTCCGGAGTAGCTGGGACCATAGGTGTATGCCACCAGGAGAGATTTAACCAAGAGTCTGACACATTTTAAGGTCTGAAAAGAGAAATTAACCATCTATTCTCTCTGAAGCCTGCTACTAGGAGAGGCCTCTTTTACATAACAAGAACCTTGGCTTCCACAACCCCCCTTAACTCAAAACCTCTTTCTACTGACTTCAAGTCTTTATACAAAGCTTAACTCTTTTAACCAATTGCCAACTGGAAAATCTTTGAATCCACCTATGACCAGTAAGCCCCACACTTTAAGACATCCTGCCTTTCTGATCAAAACCAAAGTATACCTTCCA…	chr18	35425445	35426496	+	60	0	0	1051M	1051	0	chr18	35425445	35426496	+	0	chr18	35425446	+	chr18	35425446	+	NULL	NULL	NULL	chr18	35425446	+
chr18	36904225	RMSK	chr18:36901225-36904225_Ricksha_c_DNA	-	487	ATAGCTATGGTGACATAGCTATCATATCATATATCATATCAAATATCTCTATCTATAGCTAAATATCATATCTATAGCTCTAGCTATAAGCTATTATATCTTACATCATATATCACATATCACATACATCATATGTGCGTGATATAAGAAATCAGACAAAAGACTAACAGCACACCTCATTCTGTCACTTCCCTGGATTTCCTGGGGTTTTGTTTCATATATATATATATATGAAACAAATGTGTGTGTGTGTATATATATATATATATATATATATACACACACACACATATATACATACACATATATATATACACACATACACATATATATATACACACACATATATATACACACATGTATAGCTATAGCTATGAAAATCTATATACACACATACAC…	chr18	36904225	36903738	-	60	0	16	487M	487	0	chr18	36904225	36903738	-	0	chr18	36904225	-	chr18	36904010	+	NULL	NULL	NULL	chr18	36904226	-
chr18	36904225	RMSK	chr18:36904225-36907225_Ricksha_c_DNA	+	805	AGCTATACACTATTCGTTCTGTCCTTCTGAAGAGATCTGACTAATACAACCTGGGTGTGATGATGCAAAAAAAGGAGAATAAAACAAGGCATGATATAAGATATATATATATATATATATATATATGAAACAAATGTGTGTGTATATATATATATATACACACACACATATACACACACATATATATACACACACACATATATACACACACATATACATACACACATACACATATATATACACACACATATATATACACACACACATATATACACACACATATATACACACACATATATATACACACACACATATATACACACACATATACACACATATATATATACACACACATACACATATATACACACACATATATATACACACACATATATACAC…	chr18	36904225	36905030	+	60	0	0	805M	805	0	chr18	36904225	36905030	+	0	chr18	36904226	+	chr18	36904226	+	NULL	NULL	NULL	chr18	36904226	+
chr18	53517104	RMSK	chr18:53514104-53517104_AmnSINE1_SINE_Deu	-	52	TTTAGGAGCTGCTACTGCTGACATTCAGCATAGCATGAAAGAATGAAAAATT	chr18	53517104	53517052	-	60	0	16	52M	52	0	chr18	53517104	53517052	-	0	chr18	53517104	-	chr18	53517104	-	NULL	NULL	NULL	chr18	53517105	-
chr18	53517104	RMSK	chr18:53517104-53520104_AmnSINE1_SINE_Deu	+	73	AATAATCATACCTTGTATTTCTATAGCACCTTTCCCGGAGGTTCTCAAACTGCTTTGCAGACATCATGTAATT	chr18	53517104	53517177	+	60	0	0	73M	73	0	chr18	53517104	53517177	+	0	chr18	53517105	+	chr18	53517105	+	NULL	NULL	NULL	chr18	53517105	+
chr18	63698096	Random	chr18:63698096-63701096	+	148	AAAAAAGTCTTTTTAAAAATTAAATGAGAAAAAATCGAATGGCTTCCTTTTTGCAGGCAGCCATTTAAAATAACTTTAAGCCCAGAGGTATGGAAAATCATCTTTCAAATACTTATTTCTATATAAAATATGAACAGAAGTAAGAATT	chr18	63698096	63698244	+	60	0	0	148M	148	0	chr18	63698096	63698244	+	0	NULL	NULL	NULL	chr18	63698244	-	chr18	63698096	+	chr18	63698097	+
chr19	390059	Random	chr19:390059-393059	+	2767	CCCTCACGTCTCTGCTCGCTCCCGTATCCCCCATGAGCTGGTTCTGGGAGGCCGCGGTCTGGCTTGTGGGGACCCATCCATTTCTCTCCTGGGGCCTGAGCTGGGGTTGGGGTTCTAGAGCAGCGCAGGCCAAGACCCCACGGTAATGGGAGACAGAGGTGGGTAGAGCGTGGCCTCCAAGACATGATTCTGAACAATGCAGACCCATGGCTGTAACAGATGCAGCCCATGTAGCCTGAGAGTAGGGTCACTGTACAACTACAGATGCCATCAACAAAACTCCGTGTAGCAACATCCTCCCACTCAGTCCTCGAGCAGCCCTGAAGGCACAGCCACCATTGCTCCCTGTCACAGATGGGAACACCAAGACAGCCACCATTGCTCCCTGTCACAGATGGG…	chr19	390059	392826	+	60	0	0	2767M	2767	0	chr19	390059	392826	+	0	chr19	390060	+	NULL	NULL	NULL	NULL	NULL	NULL	chr19	390060	+
chr19	390059	Random	chr19:387059-390059	-	2415	CAGGAGCCACGGGCAGGGCACGTGCAAGAGGCCAGTGGTGGACTCAGAGGACAGGCAGACACACGGAGGACAGAGAAAGAGGGAGGGGAGAGAGAGAGAGACAGAGAGACGGAGAGGGGCATTGCCCTGTGTCTGGAGGGGAGGGGCTTGTCAAGGGCTGGGTTGGGGGTTGGGGCTGCAGAGGGACTGGGGGACTCGTCCCAGCCTCTCCTCCAAGGGCATCTTGGGCTGTTCCCCAGAAGCCGACTCTTTGGGCTGAAAATAGACCTCACAGCTCAGACACTGTCTCTGCAGCCACCTGGTGGCCCCTCACGCGTCCCCAGCTTCCCCGGAATGCCGAGTGTGTTGGTGAATTTTTTGTGTGAACTCGACTGGGCCGCAGGATCCCCAGAAGTTTGG…	chr19	390059	387644	-	60	0	16	2415M	2415	0	chr19	390059	387644	-	0	chr19	390059	-	chr19	387645	+	chr19	390059	-	chr19	390060	-
chr19	4429262	Random	chr19:4426262-4429262	-	564	ATGGAGGAGGGTGCAGCCTGCAGGGTGAGAGGGAGGACAGCTGCCCAGGTGCAGCCCCAGAGCATTTTTAGCAAGGGAGGTTCTGTGGAATGAGATTTGCAAGAGCGAGGTGTTGGGGGGTATCCTTCACTGGAGACCAGCAGGGAAATAAGATTCCTCCACGAGGAGCTGGGAAGACAGGGAGAGGAAGACTTCAGGAGCTTACAGGAAGGCCAGGTGGAGAGAGGCCTGAGCCAGCACCGAAGCCCAGGGCCCGAGGGCACTAGGAAGCAAGCAACAGAAGGACCCAGAGCTCCCACCCCGGGGACCCCAGGGTTCAGGATGCTGGCCTCCAGCATCACTAGTGGGTGAAGGCCGACCTCCTCAGGCTCTGACCTGTTAAAAATATCTGCATTCCGG…	chr19	4429262	4428698	-	60	0	16	564M	564	0	chr19	4429262	4428698	-	0	chr19	4429262	-	chr19	4429262	-	chr19	4429262	-	chr19	4429263	-
chr19	4429262	Random	chr19:4429262-4432262	+	82	CTGTCCCTTCAGTCCATGTTCCTGACCTTTCTTTGGGGACAGGCAGTGCTGCTTTTTAACAAATGCCCATCTTTCTAGAATT	chr19	4429262	4429344	+	60	0	0	82M	82	0	chr19	4429262	4429344	+	0	chr19	4429263	+	chr19	4429263	+	chr19	4429262	+	chr19	4429263	+
chr19	17734819	Random	chr19:17731819-17734819	-	935	CCTGGAAGTCAGCCAGAGGTCATGGAGGGCATCCAAGGTCAGAGAGGTCAAGCAGAGATCATTGGCCATCCAGAGACCAGGACCGATAGACCAGAGGCCATAATCTCTAGGGACCAAGGGGACCCAAACATCTGTAGAGGGATGTAGCTGGGCGTGGGTCCCTCCGGGAGGCATCAAGAACCTGAGGACAGCAATGGCATGTGGGCTGTGGGCACATTAGGGAGTGGGGAGGTCTTTCCCAGGTGGACCACGGAGGCTTGGGGAGGGTGAGCGGGGGCCATAGATGGGCGACGATGGTCGGGGAGGCTCGGACTTCCCATCCTTCCACCTCTTCTGGGCTGGGCTGGGGCAGGGGTCTTGCCCCTCCGTGCTGCCATCTCTGCCCCCTCCCTGGCCTTC…	chr19	17734819	17733884	-	60	0	16	935M	935	0	chr19	17734819	17733884	-	0	chr19	17734819	-	chr19	17734819	-	chr19	17734819	-	chr19	17734820	-
chr19	17734819	Random	chr19:17734819-17737819	+	456	AGCCCCTTGGTCTATTGATCTCTGATGTCTGAAGTCCATGGTGTCTCCCCTCTTTGGCTTTTGAATGAGCCCCAAAGCCCTTAGAAAAACCCATTGATGTCTATGCCTTCTCTTTTTTTTTTTTGTTTTTTTGAGAAAGGGTCTCGTTCTGTTGCCCAGGCTGGAGTGTGCAGTGGCGCCATCTCAGCTCACTGCAGCCTCTACCTCTTAGGTTCAAACAGTTTTCGTGCCTCAGTTTCCCAAGAAGCCAGGATCACAGGATCACACCCAGCTAATTTTTGTATTTTTAGTAGAGACGAGATTTCACCATGTTGCCCAGGCTGGTCTCGAACTCCTGACCTCAAGCAATCTGCCCGCCTCGAGCCTCCCAAAGTGCTGGGATTGCAGGCGTGAGCCACG…	chr19	17734819	17735275	+	60	0	0	456M	456	0	chr19	17734819	17735275	+	0	chr19	17734820	+	chr19	17734820	+	chr19	17734819	+	chr19	17734820	+
chr19	20830028	RMSK	chr19:20827028-20830028_MER5A_DNA_hAT-Charlie	-	550	CTAAATGTTTGACAAAATATCCTTCTTGGGCCAAAGACATTGGCATTACTGTTGAGCTTATTAGAAATTCACCACATTGGCCAGGTGTGGTTTCTCCACCTGTAATCCCAACACTTTAGGAGGCCAAAGTGGGCAGATCACCTGAGGTAGGGAGTTCAAGACCAGCCTGACCAACATAAACACCATCTCTACTAAAACTACGAAAAAAATTACCGGGTGCGGTGATGCATGTCTGTAATCCCAGCTACTCAGGAGGCAGAGGCAGGAGAATTGCTTGAACCCGGGAGGCGGAGGTGGCGGTGAGCTGAGATGGCACCATTTCACTCCAGCTTGGGCAACAAGAGCGAAACTCCATCTCTAAATAAATAAATAAATAAATAAATCAGACTTTATTCCAGA…	chr19	20830028	20829478	-	60	0	16	550M	550	0	chr19	20830028	20829478	-	0	chr19	20830028	-	chr19	20830028	-	chr19	20830028	-	chr19	20830029	-
chr19	20830028	RMSK	chr19:20830028-20833028_MER5A_DNA_hAT-Charlie	+	1037	TAAGTGGAACAGCCTGTGTTTTTCCCACTTTTTCTAGCCTGTAAACAAACAGCCCTCATTTACCAAAGAAACATGTGTAGAAAAAAAAATAAGGACAGTTGCCAGATTAAATGTGATGGTTTATGCACATCAGCTGCATAAAGATACGTAATAATAAAGAGGAAAAATAATTAACTCTATAGTGAAAAAAATATGTCCCAGAGATCTTTAACCAATTAATTAATGGTTAATGCATTAACTGTTAACTGCACTAGGACAATGGTTTTTTTTTTTTTTTTTTTTGAGACGGAGTCTTGCTCTGTCGCCCAGGCTGGAGTGCAGTGGCGCAGTCTCGGCTCACTGCAAGCTCCACCTCCCAGGTTCACGCCATTCTCCTGCCTCAGCCTCCCGAGTAGCTGG…	chr19	20830028	20831065	+	60	0	0	1037M	1037	0	chr19	20830028	20831065	+	0	chr19	20830029	+	chr19	20830029	+	chr19	20830028	+	chr19	20830029	+
chr19	29492628	RMSK	chr19:29489628-29492628_5S_rRNA_rRNA	-	72	TTAGCTTCTGAGATCAGATGACACCAGGCACGTCCATGGTAATATGGCCATAGACACCTTGTTTTCTGAATT	chr19	29492628	29492556	-	60	0	16	72M	72	0	chr19	29492628	29492556	-	0	chr19	29492628	-	chr19	29492628	-	chr19	29492628	-	chr19	29492629	-
chr19	29492628	RMSK	chr19:29492628-29495628_5S_rRNA_rRNA	+	600	ACAGGCTCTGGATTGATCAATACTTGGATGGAAGAAAACAAAGTGTGCCCATTTTACAGATAAGAAAGACAAGCCTCAGAGAAATAAAAAATTTATCAGCCACCGGGTGACAGAGGCGGCTCTAATCCAGTGATTCCTTCCCTCCTTCCTCATCTTGTCTTCCTGGTTCAAGGTTAGCTCCCAGAGCTCATTCCCGGGAGGAAACAGTTCTGGGTGACTGATTCACTGATCAGCTTGGTTTGGGTTTCATAAAACGCTGTGCTGGAACACTGAGTCGGTACTTCTCCCAAGTTTCCAGTTCGGAGACACGAGGAGAATGCTAAAAGCTCGAATATGCAAATGAACATTTGGACAGATTTCCTCTAGAGTTTCGGCCTCCAGGCAAATGATTTATTCCCT…	chr19	29492628	29493228	+	60	0	0	600M	600	0	chr19	29492628	29493228	+	0	chr19	29492629	+	chr19	29492629	+	chr19	29492628	+	chr19	29492629	+
chr19	30761324	Random	chr19:30758324-30761324	-	96	CAGATTTCAGGTTCTGATTAGTAAAGTATCAGAGCCCCAAAAAGGTCAATCAGTTATTTACCTGAGGTAATAGAAGGATGACAGACATCTTGAATT	chr19	30761324	30761228	-	60	0	16	96M	96	0	chr19	30761324	30761228	-	0	chr19	30761324	-	chr19	30761324	-	chr19	30761324	-	chr19	30761325	-
chr19	30761324	Random	chr19:30761324-30764324	+	41	GATAACAACACTTCATTTACTTGATAGACAAAAGAACAATT	chr19	30761324	30761365	+	60	0	0	41M	41	0	chr19	30761324	30761365	+	0	chr19	30761325	+	chr19	30761325	+	NULL	NULL	NULL	chr19	30761318	+
chr19	33052044	Random	chr19:33049044-33052044	-	93	CATCTCCTGACCTCGTGATCCACCCACCTCGGCCTCCCAAAGTGCTGGGATTACAGGCGTGAGCCACCGTGCCTGGCCTCTTTGATCCTAATT	chr19	33052044	33051951	-	22	0	16	93M	93	78	chr19	33052044	33051951	-	0.83871	chr19	33052044	-	chr19	33052044	-	NULL	NULL	NULL	chr19	33052045	-
chr19	33052044	Random	chr19:33052044-33055044	+	1698	GAGACCATCCTGGCTAATATGGTGAAACCCTGTCTCTACTAAAAATACAAAAAATTAGCCAGGCGTGGTGGCAGGCACCTGTAGTCCCAGCTACTCGGGAGGCTGAGGCAGGAGAATGGTGTGAACCCGAGAGGTGGAGCTTGCACTGAGCAGAGATCACGCCACTGCACTCCAGCCTGGGAGACAGAGCGAGACTCCATCTCAAAAAAAAAAAAAAAAATTATAATCAAAGATAATCTGTAGGCCAGATGCAGTGGCTCATGCCTATAATCCCAGTAGTTTGGGAGGCCAAGGCAGGAGGATCATTTGAGGCCAGGAGTTCAAAACTAGCCTGGGCAACATAGTGAGACCCCGTCTCTACAAAAAATGAAAAAATTAGCTGGGTGTGGTGATGCACAC…	chr19	33052044	33053742	+	60	0	0	1698M	1698	0	chr19	33052044	33053742	+	0	chr19	33052045	+	chr19	33052045	+	chr19	33052044	+	chr19	33052045	+
chr19	43002642	Observed	chr19:43002642-43005642	+	40	TATGATCTAGGAGTTCAGCCTCCCTCACCCTTCACTAATT	chr19	43002642	43002682	+	58	0	0	40M	40	0	chr19	43002642	43002682	+	0	chr19	43002643	+	chr19	43002643	+	NULL	NULL	NULL	chr19	43002643	+
chr19	43002642	Observed	chr19:42999642-43002642	-	209	CCTATTTGTGAAAAGTAGAATACTCTGGAAAAGAGAAAAGCAGGTCAGATGGCCAAAGTATAAAGCCTTCTAATGTAGCCCCAGCTTGAGGAAATCCTGTAGACATGTTTGTACCATCAGCTAAAATCTCACTGTAATGTTCTGAGGGTTTAGAAACTGCTAGGGAGGAAGGAGGCATGATGAGCAGGGAGCCCAGCTTTCTATCAATT	chr19	43002642	43002433	-	60	0	16	209M	209	0	chr19	43002642	43002433	-	0	chr19	43002642	-	chr19	43002642	-	chr19	43002642	-	chr19	43002643	-
chr19	49461254	Observed	chr19:49458254-49461254	-	1859	TGCCTCATGATCTCTTTTGGCCAACAACAGCCAGGAGCATTTCACCACCACCCCCACCACATTTTCTTATGAGAATCTTCATAATGAAAAGTTAAAAGAATTTCACAGTTAAAAGCCATATAGCCGCCACCTATAATTAGATTCTACAATTAACATTTTGCTATACAGACAGTCCCCAACTTATGACGGTTTGACTTACAATTTTGACCTTACTATGGGTTTATCGGGGCATTGAATGCATTTTCAACTTATGTTATTTTCAATTTATGATGGGATTACTAGGATGTAACACCATTGCAAGTCAAGGGGCATCTATACTTGCTAGAATAATCTCTTAAAGTTATAAATCAGGTCTTGTCGCTTCCGTATTTAAAACCAGCCAATCACTCCCATCACACT…	chr19	49461254	49459395	-	60	0	16	1859M	1859	0	chr19	49461254	49459395	-	0	chr19	49461254	-	NULL	NULL	NULL	chr19	49461254	-	chr19	49461255	-
chr19	49461254	Observed	chr19:49461254-49464254	+	2696	CAAGGGCAGAAGCGAGGATCCTGGAGAGGTGGCACCTGTCATAGTCTTGCTGAAAGATGACAAGCCCTGGTGGTAGCAGCAGAGGTGCGGGGGGGGCATTTTTTTTTTTAAGAGGTAGGGTCTTGCTCTGTTGGCCAGGCTGGAGTGCAGTAGTGATCATAGCTCACTGCAGCCTCAAACCGCTGGGGTCAAGCAGTTCTCTCGCCTCAGTCTCCAGAGTAGCTGAGACTACAGGAGCATGCCACCACGCCCCACTAACTGTTGCATTAGTCTTTTTCTATAGAGACGGGGTCTCGCTATGTTGTCCAGGCTGGTCTCCAACAGGGAGGGATATTTCTTTTTGGAAGATTTTTTTTTTTTTTTTTTTTTTTTTTTGATACAGGGTCTCGCTCTGTTACC…	chr19	49461254	49463950	+	60	0	0	2696M	2696	0	chr19	49461254	49463950	+	0	chr19	49461255	+	NULL	NULL	NULL	chr19	49461254	+	chr19	49461255	+
chr19	50327915	Observed	chr19:50324915-50327915	-	264	TGAGTTGTCATAATGTTATGGGAAACACACTGGGTCTATTTTCCTTCCACCTCTTTTTTTTTTTTTTTTTTCCCGAGACAGGGTCTCGCTCTTTCACCCAGGCTGGAGTGCGGTGGCACAATCTCGGCTCACTGCAACCTCTGCCTCCCAGTCTCAGTTGATCCTCCTACCTCAGCCTCCTGAGTAGCTGGGACTACAGGTGTGCACCACCATGCCTGGTTAATTTTTTCTATTTATTTGTTGTTTTTGTATTACATACTAATT	chr19	50327915	50327651	-	60	0	16	264M	264	0	chr19	50327915	50327651	-	0	chr19	50327915	-	chr19	50327915	-	chr19	50327915	-	chr19	50327916	-
chr19	50327915	Observed	chr19:50327915-50330915	+	380	GTTGTTCATTCATATGTTCACTCATTAATTCAACAAATGTTTGTGGAACAAATCGTCCTGGGCACCAAGGAGTTAGTGGGCATGAGATAGGCAAGGTCCTGGCCCTCATGGAACTAGTTTGCCTGGGTGACAGGCCGTGTGTAGGGAGCCCTTGGTCATGGCCGGATGCTGTTAACATTCACTCATTTTGACCTCCTGGGGCTCCAGGCACCTGTTAGCCGATGAAAGCGGGCAGCAGAGACCCCGGGGAATGATACTGGGTAGAACAAATGGGAGTAAGTTAGAGGACTTGGGAACACCAAGTCAGAGCCCACTTGTGTCACCTAGGGGGCTTTTATTTTTATTTTGTGTCTGCCATATCAAGGGGTTTATTTGGAATT	chr19	50327915	50328295	+	60	0	0	380M	380	0	chr19	50327915	50328295	+	0	chr19	50327916	+	chr19	50327916	+	chr19	50327915	+	chr19	50327916	+
chr2	67459039	RMSK	chr2:67456039-67459039_MamSINE1_SINE_tRNA	-	277	AGAAGTCCATTAAAAACAATAGGGCAAATTTTGAAGACAGGAGACTGATATCAAGGTTCGGTCCATAGCCATGTAGCAGGACAAAGATTATTGGTCTGTGTAAGAATCACACACATGATGTTGACACCCTAGCACCACTCTCTAAAAACCATCCTATCTGACAGTCAAACTGATCCATGCAAAATACTTGTTTACTTATTATAAAGATAATGTATATCTATGTAGACTCACATGAAAATAATAATACCCATCATATACATCAAGAATATGAACAATT	chr2	67459039	67458762	-	60	0	16	277M	277	0	chr2	67459039	67458762	-	0	chr2	67459039	-	chr2	67459039	-	chr2	67459039	-	chr2	67459040	-
chr2	67459039	RMSK	chr2:67459039-67462039_MamSINE1_SINE_tRNA	+	167	AATAAAAGAGTGTAAATAAATTAACATAAGTCAGTTCACACTATAGAGAAATAAAAGAGTCTCCAAGAACATTCCATAATCAGACTCTTCTTGACTTGGCACTAAGGATAATAAGTTGGCTCTTCTGCTTCAAACTTGAGTTATGTGGTCAGAACATTCTCTCAATT	chr2	67459039	67459206	+	60	0	0	167M	167	0	chr2	67459039	67459206	+	0	chr2	67459040	+	chr2	67459040	+	chr2	67459039	+	chr2	67459040	+
chr2	86629065	Random	chr2:86626065-86629065	-	2904	GCTAAGGGATGCCCAGATAGCTGGTAAAACAGAGAGCTGGTAAACAGATTAGCATTTGAATCACAGACTGAGTAAAGAAGATCCAACCTCACTCAATGTGAATGGGCATTAATCTATTCATTGAGGGCTCAGATAGAACAAAAAGGCAGAGGAAGAGGGCATTATCTCTCTCTTGAAGTGGAACATCCATTGCCCTTGGACATCAGAGCTCTTGGTTATCAGACCTTTGGACTTTGGGACTTATACCAACTGCCCCCTACTTCTTAGACCTTTGGACTTGGATTATATGTTACAACATTGTCTCCACTGTTCTCAGGCCTTTGGACTCAGACTGAATTACAACACTGGTTTTCCTGGTTCTCCACGATGCAAACAACAAATTGTGGGACTTCTTGGCCT…	chr2	86629065	86626161	-	60	0	16	2904M	2904	0	chr2	86629065	86626161	-	0	chr2	86629065	-	NULL	NULL	NULL	chr2	86629065	-	chr2	86629066	-
chr2	86629065	Random	chr2:86629065-86632065	+	621	CCAGTCAAGTTGACACCCAACATTAATCATCACAAAGTTGTCTTAGTGCATTTTAGTGTGTTACAGTGTTACAGGCTCACACCTGTAATCCCAGCACTTTGGGAGGCTGAGATAGGTGGATCGCTTGAGGTCAGGAGTTCGAGACCAGCCTGGCCAACATGGTGAAACCCCATCTCTACTAAAAATACAAAAATTATCTGGGCATAGTGGCCCATGCCTGTGGTCCCAACCACTCAGGAGGCTGAGGCAGGAGAATCGCTTGAACCTGGGAGGCAGAGGTTGTGGTGAGCCGAGATCATGCCACTGCACTCCACTCTGGGTGACAGAGTGAGATTCCTTCTCAAAAATAAAAATAAAAATAAACTATGTAAAAAAAAAAAAAAGAAGGTAGTGAATGAA…	chr2	86629065	86629686	+	60	0	0	621M	621	0	chr2	86629065	86629686	+	0	chr2	86629066	+	chr2	86629066	+	chr2	86629065	+	chr2	86629062	+
chr2	110287272	Random	chr2:110284272-110287272	-	1358	GCCCAGCCGCCCCTCAACGCCTTCCACAGTTCCCCCTTCCTGGTGACCTGTAGACATGCACAGCTTTCTTTTGTCCTAAGCAAAGCAAAGCAAATGAAACCCAAACACTACTGTTTTCTGCAGCTGTTACCACGTGTCCTTGGCTCCTCAGGACCTCCTCAGCACCCTATTGCTCTGCTGTCCTGAAACACCTCCCTTTGTGGTCCAGGCCGTGCTATCTCCTTCCCCGTGCAGGGGCTGGGCTCCGAGCTTCTCCCCTGCCCCCACCCTCCGGCCTCCCCGGCTCTCCCTCGAGGTCCCATCTGTTCCCGCAGCTTCCATCGCCCTTTCAGGACACCGCTGGTCACTCTACACTGTAGCCCTTCCTCCTCCTCTGCACTCCTGGCTGGCTGTCCACAT…	chr2	110287272	110285914	-	60	0	16	1358M	1358	0	chr2	110287272	110285914	-	0	chr2	110287272	-	chr2	110287272	-	chr2	110287272	-	chr2	110287273	-
chr2	110287272	Random	chr2:110287272-110290272	+	1021	AGGAAGGGAATCTCAGAAGGAAGGACAGACCCTGAAGGTCATAAGAGGTCACCTCACCTGTCACAACCCTGGGGCTCAACCTGAGGGGGTGGGGGCTGTGGAGCCCCTTCCCAGGGCCCTGCCTCCAGCCCTCACTTCCCCACTGGGCTGAGCCTTCTTGCCCCTTGAGGCATGGAAACTTGTCTGAAATCATCCCACATTCTCCCCACACTGCTGTTTCTAGAATGAGTCTCATGTGCTAGGTCCCTTGGGCCATCAGCCTTTTAGCAACCATAACGACTGTTTTCTTTTAAAAAAAGAAAAACAGCTCTTGCCTGACTTTTAAGACAGATGTTTCTGCTCTGGGTCTGATGAGTCTAATGAACAGACAGTTCTTAAAAAAGAAATATGAATGGCCCT…	chr2	110287272	110288293	+	60	0	0	1021M	1021	0	chr2	110287272	110288293	+	0	chr2	110287273	+	chr2	110287273	+	chr2	110287272	+	chr2	110287273	+
chr2	110428871	RMSK	chr2:110425871-110428871_REP522_Satellite_telo	-	1698	GGCTGCAGCTGGCCACCTCCTACCACTCTGGCATGCTACAGTCTCTGTCACCACCACCAACTCACAGCGAGGCAAGCTGCAGGACCACAGGCTCCAGCCTCCAGCCTCCAATATCCAGCAGGTGGATCCTCCTTCTCCTGGTAGGAAGCAGCAGTGTGGGCAAAGCCAGAAAAACCTAGACCAGGTTGCAGGAAGTGGTAGCGTTACAGCATCACCTTGTCATGCTGTCCACTGGGTGGCAGGGGCCAGTTTCAGCGAAGGCACTCACACCCACCCTCCGAAGTCCAGCCTCTCCTTTTGGCCCAAGCTGGCCAGGCACTGGGGCCTGGGGTGGGGATTGGAGACACCATAGTGCCCAGCTCCCCAAGCCACAGGAACCACTGGGCCCACTGAGGCTGC…	chr2	110428871	110427173	-	60	0	16	1698M	1698	0	chr2	110428871	110427173	-	0	chr2	110428871	-	NULL	NULL	NULL	chr2	110428871	-	chr2	110428872	-
chr2	110428871	RMSK	chr2:110428871-110431871_REP522_Satellite_telo	+	338	AGGGCAGGGGCAGGGCTGTGGCAGTAGCCATGTGGTAGGAGCCTTGTAGGGAGGGCCGGTGCATTGAGGGTGACAGCAGTGGTGGTTGTATTGGCATCAGTGCCAGTGGTGGCAGCAGCAGCAAGTCTGGGGGCTGGGAAGGGGGAGTAGGAGCTTCAGGGTTCGGCTGGCCTGGCATAGGTAGGAAGCTGTGGTTGCTGCACCATGGGCCTCATTGGAGGTGCAGCCAGGGCAAGGAGGAGTCCTCCCCCTTCTCCTGGAGAATCTGGAGGGTGCCCTCCTCCTGCTGGTGCCTGAACCAGGCATGAGTGGAGCATTATCTCACTCTTAGCAAAATT	chr2	110428871	110429209	+	60	0	0	338M	338	0	chr2	110428871	110429209	+	0	chr2	110428872	+	chr2	110428872	+	chr2	110428871	+	chr2	110428872	+
chr2	112961243	RMSK	chr2:112958243-112961243_L1M4_LINE_L1	-	1324	ACGGACTAATACATAAGTTCTGAGCTTCCTTAGGGATAGTGTGTATTGACTGTTTATGCATGGGAGCATACTTCTTTGGGCCCCCTTTTTTTGGTAAGTTCATAATATTTTATTGAAAATTGGACATTTTAAACAATATAATTTGTCAACTTTGTAAATCATACTACTCCATCCAGGGTTTGCTTGTTTCTGCTTATTGTCATTGCTGTTTGTTTAGTGTTTTTCCTGGACTAAGTGTGTAAAGTTTGTATTTTTTTATTCTGTATGGCTATTGAAGTCAGCGCTTAGTTAGCTTAATAGACAGCCCTTGATTGGGCAGAGATTTTCTCAAATACCTTGAACATATGAGTCTTCCAGTCTTCATAGAGGAACTCTGTGTGTGAGTTGGGACATACCTTC…	chr2	112961243	112959919	-	60	0	16	1324M	1324	0	chr2	112961243	112959919	-	0	chr2	112961243	-	NULL	NULL	NULL	NULL	NULL	NULL	chr2	112961244	-
chr2	117892675	RMSK	chr2:117892675-117895675_LTR29_LTR_ERV1	+	1559	TACACCATTTCAAGGTTACAGAAATAATGCGGGTTGGATTCTGCTAACACAGGTTATGGGATTGGGAAAAAGAGAAATTCTATTGAGGGGCAATAAATGATTGCTGGGGAGAATGATTGGATCTTGGAACAGAGATTAACCTGTTAGTAGTTTCTTTGGAATTTAAATGCTCCTTGGAGATGTCTATGAAAAGAGTTGAACTCTAAAATATGTGAAGAGATTTATTCTGAGCCAAATATGAGTGACCATGGCCTGTGATACAGCCCTCAGGAAGTCCTGAGAACATGTGCCCAAGGTGGTCAGGGCACAGGTTAGTTTTATACATTTTAGAGACCATGAGACATCAATCAAATACATTAAAGAAATACATTGATTAAGAAATACATCCGGCCGGGCGCG…	chr2	117892675	117894234	+	60	0	0	1559M	1559	0	chr2	117892675	117894234	+	0	chr2	117892676	+	NULL	NULL	NULL	NULL	NULL	NULL	chr2	117892676	+
chr2	133962981	Random	chr2:133959981-133962981	-	416	TACAATTTAGTGAGAATAAAATGGACAATTTTAAAAGGCTGCTCTGACAATTTTTGTCTGCCTGTCTATCTATCTTTATCTATCTGTCTGTCTATCTATCTATCTATCTATCTATCTAATTTCAGAGTCTGGCTGTGTTACCCAGACTGGAGTGCAGTGGCACAACCTGGCCCATTGCAACTTCTGCCTCCTGGGCTCAAGCGACCCACCTGCCTCAGCCTCCCAAGTAGCTGGAACTAAAGGCACACACCACGATGCCTGGCTATTTTTTTTTAAATTTTTTTGTAGAGATAAGGTTTCACCATGTTGCCCAGGCTGGTCTAGAACTGCTTGGCTCAAGGGATCCACCAGCCTCAGCCTCTCAAAGTGGTGGAATTACAGGTGTGAGCCACCATGCCT…	chr2	133962981	133962565	-	60	0	16	416M	416	0	chr2	133962981	133962565	-	0	chr2	133962981	-	chr2	133962566	+	NULL	NULL	NULL	chr2	133962982	-
chr2	153011830	RMSK	chr2:153008830-153011830_MamGypLTR3_LTR_Gypsy	-	327	CCCTTTTAGTTCGTGTACTCAAAAGCTCTGCTGTTGTTTCCCACCTTACACATTGTACCAGGCTAATGGGATGTGGAGGAGCAACCAACATCATTCATTCACTCATGAAACAAATATTTATGGAGCACCTACTTCGTGCCCTAAATACTGTTTATGTACTAAGAATAATAATAGTGAACAAAACAAACAAAAATTCGTGCCATGATGGTTACATTCATTCTGGGGGTGGAATGTGGTGAAAGGTTGTGGCAAAGACAGATGCTAAACAAAAAAATGCTATGAAACATCTTTAGAAAGGACTATGCACAAAATCCTGCCTTCCTAATT	chr2	153011830	153011503	-	60	0	16	327M	327	0	chr2	153011830	153011503	-	0	chr2	153011830	-	chr2	153011830	-	chr2	153011830	-	chr2	153011831	-
chr2	153011830	RMSK	chr2:153011830-153014830_MamGypLTR3_LTR_Gypsy	+	776	CTTTAACTCTGATGCCCATCTGTGGACATAGTTTGGCTGATGTGTGCAAAGTTCTGGACCAACCAAAGCTTCACTGCTGAGCATACAAATATTCAACGGGCTACATAGGATCAAACTTCAATAGCAACACCACATGGCAACAAAACGTAACAGCACTAGTGAGCTTATGAAGTTCTAGTTCTCCTCTTGTTTACTGAAGAGAAGTAACTCTCCGTTTGGGAGTCTCAACAAGGAGACAGGGTAAGTGGGGAAGGCAATGCTTCAAAAGCTTCTTAGATAGGTAACTAACTTTATATACTAAGTCTGAAAAGCAAATCATATATATTACAGCTTCATGCTAATCTTTCCTGTTTGTTTATGATGCAGTTTTTGCTATAACAGAATCTACCATTTTTCTTT…	chr2	153011830	153012606	+	60	0	0	776M	776	0	chr2	153011830	153012606	+	0	chr2	153011831	+	chr2	153011831	+	chr2	153011830	+	chr2	153011831	+
chr2	161326278	Random	chr2:161326278-161329278	+	127	TCATTCTGGAATGTAAGTTGGAAAGAGGTTAACAGATTTCAAAAAGCTGAAATAAAATAAAGGAGACGAAAAGTTGACCTCGTAATGAATAGACACAACAGTGAAAATCAGGGAGGGGCTAGAAATT	chr2	161326278	161326405	+	60	0	0	127M	127	0	chr2	161326278	161326405	+	0	chr2	161326279	+	chr2	161326279	+	chr2	161326278	+	chr2	161326279	+
chr2	173265465	RMSK	chr2:173262465-173265465_Mam_R4_LINE	-	424	GTCAGAAATACTACCCAATTGATTCCTTCACTTCATAAACGTTCATTGAGCAGGTCTAGACTGGGCACTGCTAGGGAGAAACAGGGTAAGACAACATCCCTTCATAGAGAAACTCACAGTCCTGTGGGAGGCAGACATTGGAGCAGATGCACCAGCAGAGGAAGGGTGGTAATCCAGGAGAGATGAAGTGCTATAGGAGGCCACAGGCAGGCAAACAGTTTTCTTACATCAGAAGTAAAAACAATCCTTCCATTGCAGTGGGGAATAGATCCACAGAGACCTACTCACCTATCACATTTCACTTGGACATATTCATTGAGCTGATGAAGATTCCCTCAAGCTTTGAGACGTTTCTCCCCTTGAGAGTGGAAGAAAGGAAACCTACACTTGTTGAGTTCC…	chr2	173265465	173265041	-	60	0	16	424M	424	0	chr2	173265465	173265041	-	0	chr2	173265465	-	chr2	173265465	-	chr2	173265465	-	chr2	173265466	-
chr2	173265465	RMSK	chr2:173265465-173268465_Mam_R4_LINE	+	1071	ATATGCAAAATGTTTTTGGGAGACACCTTATTATGGTGCTTTTTTGCTGGCCTAAACTTTTTGTACCAGTAATTCTTTAACAAATCAGAACCAAATGCATTCTGTGAATGCTATCTAGCTCTCTCTTCCTATATTTCCATTTATGAGTGTTCAGTGTATGTAGGGTCTGGCCATTTAGGAAAGTCAGTTTTGGGCCAGAGTGCCTGTCACTTGAAACCATTATTTTAGTGATTGAAAGTTTTCTTCAATTAATCAGGACCTTTTGGGGTTCAAGTGACAGAATCCAACTCAAATTAGCTTAAGTAAAAGTGGGAATTAGCTCAAATACCAGAAAAGTCCAGGATGGATAGCTGCTCCAGGAGTCGAAATGATGTAATCAAGCTTCACCTCCCACCACTG…	chr2	173265465	173266536	+	60	0	0	1071M	1071	0	chr2	173265465	173266536	+	0	chr2	173265466	+	chr2	173265466	+	chr2	173265465	+	chr2	173265466	+
chr2	188009546	Random	chr2:188006546-188009546	-	1504	GCCTAGATCTGAATATCTTTTAGTATATTCTACTTGGAGTTCATGGGCTTTCCTGGCTGTGTAGGTTGCTGTTTTTTATAAAATTTTGAAAGTTTTTAATGATTATTTCTTGAAATATTATTTTGCCTCTTTTTCCCCACCTCTGCTCCTTCTAGAATTTACATTGTGCATATGTTTGTACATTTTATGGTGTCACATAAGTCTCTAAGGCTTGCTTAATTTTTATTCATTTCTTTTCTGTTTGTTCCTCAAGGTGGATGATCTCAATGGACCAATATTCAAGTTTGCTGACTCTTTCTGACAACTCAAATCTGCTTCAGTACCTCTCGTGAATTCATTTCAATTATTGTACTTTTCAACTCTAGTGTTTATTAGTATTCTAAATTTGAGGAGACATTG…	chr2	188009546	188008042	-	60	0	16	1504M	1504	0	chr2	188009546	188008042	-	0	chr2	188009546	-	NULL	NULL	NULL	chr2	188009546	-	chr2	188009547	-
chr2	191506036	RMSK	chr2:191503036-191506036_MamRep1161_DNA_TcMar	-	556	ATGTTAAGGAAGAGAGCCCTTCTTGAAGCAAATGGGCAAGAATTGGAAGGAAGTGGGGAAAGAGGATGGAGATTACAGAAGATGTGTCTGTACTTATGACAAGTAACTAAAGTAGATATAACTATTTTGGGAGAAGTGAAAAGCCAAAGAAAAAGTACCAAGTACAGGGCTCCCCTAAAAAAAATGGAAAGAAAAGGCAGAGGGGGCAAAGAAGAGATCATCCTCACATAAACTCCTCTAAACCAGCCTCTTGACGTGGGACAGATGGGAGTGTTGGGATGGAGTAGTTGGGACAGATCTGCAGGGAAAAGGGGCAGAGAAACAGCAGCCAGTCTTCTCTCTTCGCTTGGATTGCAAGAGGTAAGTGTCAGGAAAAGGAAAGAAAAGCAGAATGGGTTC…	chr2	191506036	191505480	-	60	0	16	556M	556	0	chr2	191506036	191505480	-	0	chr2	191506036	-	chr2	191506036	-	chr2	191506036	-	chr2	191506037	-
chr2	191506036	RMSK	chr2:191506036-191509036_MamRep1161_DNA_TcMar	+	379	GCTCTCTTCCTATTTCCTTGCTCCTTTCATGAAAAAGCCAACATCTTGGCTGACAAGTCACACACCTTTGTCAAGGAAACAAACAAAATCCTCCATCCACCCTCATGATGGAGGGTACTCCAGCTGCTGGGTCCTTTGGCTGCAGTGTAGACCTAGAGGAAGAGAGAAGCCCAGAGACTGAGCTGGGAGAGTGGGCACAGACTTGACATTCATCTCAGCAAACAGGGTGGAGAAGGGTAAAGCCAAAGCTGGGACTGTGAGGAACAGGGTGGCCAAGAATGCAGTGTGCAGTGGAAGACGGTTTGAATACATTCCAGAGATGGGGAGCAGAGCACTTTAACCTACTCTCCACCCTGGCTTGTGTTGTTAACAGACAATT	chr2	191506036	191506415	+	60	0	0	379M	379	0	chr2	191506036	191506415	+	0	chr2	191506037	+	chr2	191506037	+	chr2	191506036	+	chr2	191506037	+
chr2	206798221	RMSK	chr2:206795221-206798221_Kanga1_DNA_TcMar-Tc2	-	2348	CGGTAAGCATTTTTTTCTCCAATCTTTTGATGCAGGAGCAATTTTCTTTGAACACTGGTTGGCATTCCCCTTTGTCTTTCTTGCTTCTTCTATAATTTGCACGTGCAATTTCTTTAAAGTGAAGTAAGAACTTAAAGATGGCAAACAAGAGCAGATTTCAGAAATACTTGGGAGGTAAGATTGGCAGACTTATCTATTAATTGGATGTGTCAGGTGAAAGAGGGAAGGAAATATGGATGGCTCCCAGGCTTCCGATCACAAGGGTTGGCAAACTATAAACCCAGGGCCAACTCTGGGTAACTAACTTATCTTAGTCCATTCAGGCTGCTGTAAAAAAAGACCACAGACTGGGTGGTTTATAAACAACAGAACTTTATTTCTCATAGTTCTGGATGCTGG…	chr2	206798221	206795873	-	60	0	16	2348M	2348	0	chr2	206798221	206795873	-	0	chr2	206798221	-	NULL	NULL	NULL	chr2	206798221	-	chr2	206798222	-
chr2	206798221	RMSK	chr2:206798221-206801221_Kanga1_DNA_TcMar-Tc2	+	1194	TATTTCATCAAATCTGAGAAACCATTGATTTTAAAATGTACATTATTTTATGCATGCCACCAAGAAGGAATAACTGCAGCCAAAATGATAATCAAAGATTTCTTATCACTTAAAATTTTTATTTTATACTTCTCGGAAGAATTGTTTTAGACAAAGAAAATATAGATTTTTGTGATAAATCAGTATGTAACATATATATACATACATACATATATGTTACACACTTTCTAAACTTCTCTTGTTTCTTGCCACACCCCTCTTCCCTAGCATAAGGAGGGGCTCTCTCTGGAATGTCCTTATCTGACTGAGGAAACTTCTTTCAGAAGAAATGCAATTGTCTTAAAACCTGTTCCTAGGAATCTCATCAAATAACCAGGAAACAGCAGAGAAGAGAAAAGA…	chr2	206798221	206799415	+	60	0	0	1194M	1194	0	chr2	206798221	206799415	+	0	chr2	206798222	+	chr2	206799415	-	chr2	206798221	+	chr2	206798222	+
chr2	240722072	RMSK	chr2:240722072-240725072_Merlin1_HS_DNA	+	120	TTTGTTAACTAATATCATGTGTTGGCTTTTGGTTTTACTATGTTTTAGTACAAATATCCAGGGACAAACTCTTCAGCTGACTACATCTGATGACTAAATTGTTCAATTGCTTCTGTAATT	chr2	240722072	240722192	+	60	0	0	120M	120	0	chr2	240722072	240722192	+	0	chr2	240722073	+	chr2	240722073	+	chr2	240722072	+	chr2	240722073	+
chr20	3314872	Observed	chr20:3311872-3314872	-	228	GTTGCGAGGATTAGTCTTGTCTAGAAGTAAACATTTGAGCATTCCCTTGGTATGAAGGGGGTAATTAAAACCAAGGCTGTGGGTAAGATTATCTGGATATATATTGTTACTTATTTATTTCAAAATCTTCCTTTGAATACAAGGATAGGTACCTTTACACCAGACATCCAATGAAGCTGTCTTGAGGTTCTTCTTGTTTTTTATAGTCTTCCAGGAAAGCTCGCAATT	chr20	3314872	3314644	-	60	0	16	228M	228	0	chr20	3314872	3314644	-	0	chr20	3314872	-	chr20	3314872	-	chr20	3314872	-	chr20	3314873	-
chr20	3314872	Observed	chr20:3314872-3317872	+	605	CCTAGACTTATGTATCTAACCCACTGCCGCCTCAGCTCCACTGGGGTGTCTCACGGTCATTTCAAACTCACTGTCTAAAGTGAACTTCACACACATCCAATCTGACTCTCCTCAGTGTTCCCTCTCCAAATGAATAGTTTCTTTGTCCACTCAGTACAGACATCAGAATCTTGGAGCTTCCATGGCTTTTTGTGGCTTGACAGCTCTTTTCTTTTTATCCCTAAATAGCATCCATTCACTTACTGAAAGACATCTTGGTTGCTTCTAAGTTTTGGTAATTATAAATATCCATATGCAGGTTTTTGTGTGGACATAAGTTTTTAATTCTTTGGGTAAATACCAAAAAGCGAAATTGCTGGATCTTATGGTAAGGCTATATTTAGTTTTGTAAGGAAATGC…	chr20	3314872	3315477	+	60	0	0	605M	605	0	chr20	3314872	3315477	+	0	chr20	3314873	+	chr20	3314873	+	chr20	3314872	+	chr20	3314873	+
chr20	10590775	Random	chr20:10587775-10590775	-	81	TATATCCTGACCAACCTTAGCCTCTATGCTCAAATCTCTGGTGCCAAACAAGTGTGACAAACTTGGACATTTTGAAGAATT	chr20	10590775	10590694	-	60	0	16	81M	81	0	chr20	10590775	10590694	-	0	chr20	10590775	-	chr20	10590775	-	chr20	10590775	-	chr20	10590777	-
chr20	10590775	Random	chr20:10590775-10593775	+	175	TTTTTAGGTTCTTGAGGGTAGGTGAATGTAAACTGGAAAATCCCTGTGAAATGTATACTTCCTGCAAAATAACTTCCTTGATTATTTTCACCGATTTCATGTTTAGGGTGATACTGTTTGCAGCCACTTATGGGTGCTTCCCCAGATCTACACAAGAGCTTCACTGGCATCAATT	chr20	10590775	10590950	+	60	0	0	175M	175	0	chr20	10590775	10590950	+	0	chr20	10590776	+	chr20	10590776	+	chr20	10590775	+	chr20	10590775	+
chr20	12385395	Random	chr20:12382395-12385395	-	1818	ACAAAGCACACCCCACTTCTCTTGCACAGAAATTTCTCACCTCAAGCCCATCAGTCCAATAACTTTTTCCTCTCAGCTGTATCACTGTTTTTTCTCACTCTAGTGGGTCTTATGATGATATTTTTTCCCAATTATAAAGAAAATTATTCTCCCTTAATACCCCATCAGTCTCCGGAAAACAAACAAAAAACTTTTACACTCCCCTTTTATAAAACTCCTTGAAAGAGTGATCTTTTCTCACTGTCATCAATTTCTCTTATCTCATTCTCCCATTCTGACAAACCTTTTGCTCATCATTTCCATTAATCTGTTCTCACAAAATCATCAATGATTTTCACATTGCTCAACCTAACAGTTATGTGTTCTTATCTTACTTGACACGTCAGCAGCTTTGGGCAG…	chr20	12385395	12383577	-	60	0	16	1818M	1818	0	chr20	12385395	12383577	-	0	chr20	12385395	-	NULL	NULL	NULL	NULL	NULL	NULL	chr20	12385396	-
chr20	12385395	Random	chr20:12385395-12388395	+	1641	CTATAAACATGGATCTTTCATCCATATCCTGATGAAAAGAGTCAAACTCTGTAAAATATTTGAATAGATTTATTCTGAGCCACGTATTAATGACCAATGTCCTGTGCCACAGCCCCAGGAGATCCTGAGAACATGTGCCCAAAGTGGTTGGGCTACACCTTGGTTCTATACTTCTTAGGGAGACATCAGACATTAATCAATATATGTAAGATGTACATTGGTTTCACCTGGAAAGAAAGGACAACTGGAAGCAGGGGCTTCCAGGCCATAGGTGGATTCAAAGATTTTCTGATTGTCAATTGGTTGAAAGAGTTGTTATCTGAAGACCTAGAATCAATAGAAAGGAATGTCTGGGTTAAGATAAAAAGTTGTTGAGACCAAGATTTTATCATGCAGGTG…	chr20	12385395	12387036	+	60	0	0	1641M	1641	0	chr20	12385395	12387036	+	0	chr20	12385396	+	chr20	12385396	+	NULL	NULL	NULL	chr20	12385396	+
chr20	25345782	Random	chr20:25345782-25348782	+	58	TTCTAGCTTAACAATAGCTTTTTTGAAAAAGGTCATATGTTTACATAGTTCAAAAATT	chr20	25345782	25345840	+	60	0	0	58M	58	0	chr20	25345782	25345840	+	0	chr20	25345783	+	chr20	25345783	+	chr20	25345782	+	chr20	25345783	+
chr20	25345782	Random	chr20:25342782-25345782	-	38	ACAAAAATGAGCATGTAGAGTATTAATCTTTAAGAATT	chr20	25345782	25345744	-	55	0	16	38M	38	0	chr20	25345782	25345744	-	0	chr20	25345782	-	chr20	25345782	-	NULL	NULL	NULL	chr20	25345789	-
chr20	48494428	Random	chr20:48491428-48494428	-	76	AGAATCCAATACAACACTTTCCTTATTTTCTTGAAAATCCTGCAGCCAATATCTTGGTCAAACTTGTGCTTAAATT	chr20	48494428	48494352	-	60	0	16	76M	76	0	chr20	48494428	48494352	-	0	chr20	48494428	-	chr20	48494428	-	chr20	48494428	-	chr20	48494429	-
chr20	48494428	Random	chr20:48494428-48497428	+	151	GACTGTGAATGTTTGCTTGCTTAATAGTTTAGTACCATATTGGAATGAAATCATTGGGGTTGAATAATCCATTCTTTGGTTTGTTTCAGAAACATGTGTGTTTGCATTTCTTGGCCTGTCCATTTTTAGTTTTCCTCACAAGTTTGAAATT	chr20	48494428	48494579	+	60	0	0	151M	151	0	chr20	48494428	48494579	+	0	chr20	48494429	+	chr20	48494429	+	chr20	48494428	+	chr20	48494429	+
chr20	50339500	Random	chr20:50336500-50339500	-	1632	GCGGGCGTCTGTAATCCCAGCTACTGGGGTTGGTTCCACGATTTTGCAATTGTGAATTGTGCCACTATAAACGTGTGTGCAAGTATCTTTTTCGTATAATGACTTCTTTTCCTCAGGGTAGAACCCAGTAGTGGGATTGGTGGATCAATGGTAGTTCTTCTTTCAGTTCTTTAAGGAATCTCCACACTGTTTTCCATAGTGGTTGTATTTACATTCCCACCAGCAGTGTAGAAGTGTTCCCTGTTCACTGCATACACGCCAACATCTACTGTTTTTTGATTTTTAGATTATGGCCATTCTTGCAGGAGTAAGGTGGTATCGCATTGTGGTTTCGATTTGCATTTCCCTGATCATTAGTGATGTTGATCATTTTTTCATATGTTTGTTGGCCATTTGTGT…	chr20	50339500	50337868	-	60	0	16	1632M	1632	0	chr20	50339500	50337868	-	0	chr20	50339500	-	NULL	NULL	NULL	chr20	50339500	-	chr20	50339501	-
chr20	50339500	Random	chr20:50339500-50342500	+	453	CACCATGCCCAGCTAATTTTTTGTATTTTTAGTAGAGATTGATGCCCATCAATCGACGAGTGGATAAATAAACTGTGGTATATATATTCAATGGACTACTCCTCACCCATAAAAAGGAATGAATTAACAGCATTTGCAGTGACCTGGATGAGACTGGAGACTATTATTCGAAGTGAAGTAACTCAGGAATGGAAAACCAAACATCATATGTTTTCACTAATATGTGGGAGCTAAGCTATGAGGACACAAAGGCATAAGAATGATGCAATGGACTTTGGGGACTTGGGGAAAAGAGTGGGGAGGGAGGCAAGGGATAAAACATAACAAATAGGGTGCAGTGTATACTGCTCGGGTGATGAGTGTGCCAAAATCTCACAAATCACCACTAAAGAACTTACT…	chr20	50339500	50339953	+	60	0	0	453M	453	0	chr20	50339500	50339953	+	0	chr20	50339501	+	chr20	50339501	+	chr20	50339500	+	chr20	50339501	+
chr21	20947746	Random	chr21:20947746-20950746	+	52	AGAGCTTATTTAAGAGCATAAACTTGATAAAAATGTAAAAAATATTGGAATT	chr21	20947746	20947798	+	60	0	0	52M	52	0	chr21	20947746	20947798	+	0	chr21	20947747	+	chr21	20947747	+	NULL	NULL	NULL	chr21	20947747	+
chr21	20947746	Random	chr21:20944746-20947746	-	44	GCATAGTTTTAAAATCCATCCCGTCTTTTTTTTTTTTGGAAATT	chr21	20947746	20947702	-	57	0	16	44M	44	22	chr21	20947746	20947702	-	0.5	chr21	20947746	-	chr21	20947746	-	NULL	NULL	NULL	chr21	20947747	-
chr21	24383260	Random	chr21:24380260-24383260	-	298	CCAGAAAGGCTCATTTTTTCCACTGCGTTTTGGTTTCATCTATTAATAGCAGAGTCAAAGTGTCAAAGGGTAGATTGATATCCCAGGTGGAGTAAATACCTCCCTAAAATGTGCCTTGGAAACAATCTGTTGGTAAATGAGCAGATGCTCTCCTTCAGAAAAGGTTCAGAAGAACCTCTTGAACTTGCTGTCACCAGGTATGTTAACATCCCTCCTTCAAGACCTTAGTGACCCTACTTCAGACTTGTTAGAGTCTAAGGTTCTTTTTTCACATAAAATAATCAAGTTATGCACAATT	chr21	24383260	24382962	-	60	0	16	298M	298	0	chr21	24383260	24382962	-	0	chr21	24383260	-	chr21	24383260	-	NULL	NULL	NULL	chr21	24383261	-
chr21	24383260	Random	chr21:24383260-24386260	+	39	GCTTCGAAAAGACGAACAAAGAGCCTGTTTCCAGGAATT	chr21	24383260	24383299	+	56	0	0	39M	39	0	chr21	24383260	24383299	+	0	chr21	24383261	+	chr21	24383261	+	NULL	NULL	NULL	chr21	24383261	+
chr21	25332873	Random	chr21:25332873-25335873	+	866	ACCCACCGAAGAACAAACAAGTGAAGCTATTTATTTAGAGGTTACTGTAACAAGGGAGTGGGCTACCATTATCTATTAATATTATCCATGTTTGGCGGAGACTCAAAGACTGACAGACAGTGGAAAAGCTTTTTAGTAATGCAAAAAGAAAAAGAGGCTATGTAGAGACCTTGATGGCAGGTTGTTGTCATGGGAAGGACTGGGACAGGTTACCTGGACACATGTCATCTTATGGAATTGATTTTATATTTGGCTTTCTTTTTGTTCATCCTGATTGAAAGTGAGAACAAATACAGGGAAGTTGGCAGCATTGACTTAGTCCTGACCATCTGAGCTGGTTATTACAAAGGCTGTCATTTGACTTTCTGGATTGATTGCTACAGAAGTTGTTTTTTGGTT…	chr21	25332873	25333739	+	60	0	0	866M	866	0	chr21	25332873	25333739	+	0	chr21	25332874	+	chr21	25332874	+	NULL	NULL	NULL	chr21	25332874	+
chr21	25332873	Random	chr21:25329873-25332873	-	131	AGTCTTTGTTTATTCTCATAACACAAACATTTGCCATACTGCAGTCTTTCAAATCAGAATCAATTAATCTTGAGCCGGGTGAAAGGAAAAATTCTGGTTTTTAATTAGATATGCAGTTATTTGCATAAATT	chr21	25332873	25332742	-	60	0	16	131M	131	0	chr21	25332873	25332742	-	0	chr21	25332873	-	chr21	25332873	-	NULL	NULL	NULL	chr21	25332874	-
chr22	26371632	Random	chr22:26368632-26371632	-	372	AAGAGCATATGTTTTGGAGTGATCACATATGTTGGTGTCAATCTTTCCTAGCTATCTGGCCTTGGGCAAATCACTTCAACTCTTGTAAGCCTCTTTTGTTAAATGTGTAAAATAGAGATAAAAATATTTCCTTGCTCATAAGGTTGAAAGTGCAGATTTAATTAGATGGTATATCGAAAGCACTTTGCACAGTGCCTGTCACATAGTAGACATACAGTAAATGTTAATCCCCAGGCTGCCCTCTGCCTCGCTTTCAGATGCCTCTCAGACTATATGATATTAGGATGCCGGGGCTCACAGCGGCGGAACATAAAGACGTTGAAGCTACCTCCGTACACTTTTGCGATCTTCCTTTTGACGGAGTCTGAAATT	chr22	26371632	26371260	-	60	0	16	372M	372	0	chr22	26371632	26371260	-	0	chr22	26371632	-	chr22	26371632	-	chr22	26371632	-	chr22	26371633	-
chr22	26371632	Random	chr22:26371632-26374632	+	670	AACCACAATGTCTGCATTTCTCCAATATCACCTGTACACAGATCACCCGGGGATATTGTTAAGGTGCAGATTCTGACTCAGCAGATCGGGGGCAGGGCCTGAGATTCTGCATTTCCAACCAGCAACCAGGTGATACTGATGCTTCTGGCCCAGAGACCCCACTTGGAGCAGCTGGTACTATATCATAGTTTCTCTTTATGCCAGGGCCCCCAAAGTTATGAAAGGGTGAGGTTTACACTTTTAAGATGAGGTCACACAGCAAACAGTGGTTTGTCCTAGATTCAAATTCACATCTGTCTGACTCCAGAGTCCATTTCTTTCAAAAATAAAGTCTACTGCTTACCCTTATGCCTGTAGCTTGACCCTCAGCTGGGGGTGATTTTGTCCCCCCAGGGAACA…	chr22	26371632	26372302	+	60	0	0	670M	670	0	chr22	26371632	26372302	+	0	chr22	26371633	+	chr22	26371633	+	chr22	26371632	+	chr22	26371633	+
chr22	35119660	RMSK	chr22:35116660-35119660_Charlie14a_DNA_hAT-Charlie	-	188	CCTCACAGTGTCTGAATAAAATAAACAAAAAGTCAGAAAGCAATTCCAAGTAAAGACAAATAATTGCACTTTATAACACATGAACCCCTGACTCTCTTATCATTCCACTGATGCATAAGAGTGGTGATAGTATTCAAACTGTTAAATGGCTTAATAAGCTTGGTAAATACTGCATTATCAGATGAATT	chr22	35119660	35119472	-	60	0	16	188M	188	0	chr22	35119660	35119472	-	0	chr22	35119660	-	chr22	35119660	-	NULL	NULL	NULL	chr22	35119661	-
chr22	35119660	RMSK	chr22:35119660-35122660_Charlie14a_DNA_hAT-Charlie	+	165	AACATGAGACTTCACGTGTTCTTTTTATTTCTGTCATATGTCCTTTGGGAATAAGTTGGAATCATATAAATATTTACCGTGGAATAAAATTTGAATACAATGACAAAAGTATGTTGAAATTATAAGACAATCTGCATAACAAAGATGTCACTAATGTGATCAATT	chr22	35119660	35119825	+	60	0	0	165M	165	0	chr22	35119660	35119825	+	0	chr22	35119661	+	chr22	35119661	+	NULL	NULL	NULL	chr22	35119661	+
chr22	38898764	Observed	chr22:38895764-38898764	-	43	CAAACAAAGACCTGTACTTTACAAGATCGAAATAGGGAAAATT	chr22	38898764	38898721	-	60	0	16	43M	43	0	chr22	38898764	38898721	-	0	chr22	38898764	-	chr22	38898764	-	NULL	NULL	NULL	chr22	38898765	-
chr22	38898764	Observed	chr22:38898764-38901764	+	62	GCATACAAACTGTATAGCATTTTCTCAGTTTCTTTACTCCTTGTAAAATATTGTACTGAATT	chr22	38898764	38898826	+	60	0	0	62M	62	0	chr22	38898764	38898826	+	0	chr22	38898765	+	chr22	38898765	+	chr22	38898764	+	chr22	38898765	+
chr22	45645635	RMSK	chr22:45642635-45645635_AluY_SINE_Alu	-	568	GAATGGCGTGAACCTGGGAGGCGGAGCTTGCAGTGAGCTGAGATAGCGCCACTGCACTCCAGCCTGGGTGACAGAGTGAGACTCCGTCTCAAAAAAAAAAAAAAAATCTGAAAAGATTTCTATAATTTTGCCTTTGAATTTTCTTGGCTACGTGACTCTGCCTTTGCTAATCTTGGAGAAGGTACATAACCTCTGTATGCCTCGGTTTCCTCATGCATAAAACAGGAATAATGATGGCTCTTAAGTCATAGAATTCAGTGTGTTGACATATGTAAATTCATAACACCACGCCCAGCAGAGGTAAGTCCTGAATACACGTTTGCCAAATAAACTAAAATACCAGTAACTTTCAGTTTCTGATTTCTCGTCGACCATCTGGAACTCTCAGAATTCTTGCTA…	chr22	45645635	45645067	-	60	0	16	568M	568	0	chr22	45645635	45645067	-	0	chr22	45645635	-	chr22	45645635	-	NULL	NULL	NULL	chr22	45645636	-
chr22	45645635	RMSK	chr22:45645635-45648635_AluY_SINE_Alu	+	393	TCCTTCCTCAGCCTCCCTAGTAGATTACAGGCGCCCGCCAACACACCCGGGTATTTTTTTTTTTTTTTTTTTTTTGTATTTTTAGTAGAGACTGGGTTTCACTGTGTTAGTCAGGATGGTCTCGATCTCCTGACCTTGTGATCCACCCGCCTTGGCCTCCCAAAGTGCTGGGATTACAGGCATGAGCCGCTGTGCCTGGCCTGAAATCTTTTCAGAATTTTTCAGGGGAAACATTTTGATAAGGGTGCATTCATGTTGCAGATGATATAGGCTGAGCCTCTGAAAGCTAGAGTGACTCAGGCCAACAAATGCCTGGAAATGGCTCTGTCCTCCAGCCCACATGGATGGTGGGGCCCACACGTGGAAGGTAACTATTGATGAAAGAAGAAAATT	chr22	45645635	45646028	+	60	0	0	393M	393	0	chr22	45645635	45646028	+	0	chr22	45645636	+	chr22	45645636	+	NULL	NULL	NULL	chr22	45645636	+
chr22	48047717	Random	chr22:48044717-48047717	-	791	GGTAGATAGATGATAGAAAGATAGATGATAGGTAGATAGATGATAGATGATAGAGATGATAGGTAGATAGAAATGATAGGTAGATAGGTGATAGGTACATAGATACATAACAGAAAGAGATGACAGGTAGATGGATAACAGTTAGATGATAGATAAATGATAGATAGAGATGATAGGCAGATAGATGATAGATCGATCAATAGATAGATTAGGTGATAGACTGGATAGATGATAGATAGATAGATAGATAGATAGATAGATAGATAGATAGATAGATTAGATGATAGATTAGATAGATGATAGATAGATAGATTAGATAGATAGATAGATCGATACATAGATAGATACATAGATAGATACACAGACAGATGCATAGATACACAGATAGAGATAGATAGA…	chr22	48047717	48046926	-	60	0	16	791M	791	0	chr22	48047717	48046926	-	0	chr22	48047717	-	chr22	48046927	+	NULL	NULL	NULL	chr22	48047718	-
chr22	48047717	Random	chr22:48047717-48050717	+	47	CACCTACCTATCTACCATCTATCTATTGACCTGTCATCTCTATAATT	chr22	48047717	48047764	+	57	0	0	47M	47	24	chr22	48047717	48047764	+	0.510638	chr22	48047718	+	chr22	48047718	+	NULL	NULL	NULL	chr22	48047718	+
chr22	50252966	Observed	chr22:50249966-50252966	-	33	ATACTCAAGGAAGACAAAGGAAAAGTAAAAATT	chr22	50252966	50252933	-	38	0	16	33M	33	21	chr22	50252966	50252933	-	0.636364	chr22	50252966	-	chr22	50252966	-	NULL	NULL	NULL	chr22	50252967	-
chr22	50252966	Observed	chr22:50252966-50255966	+	376	CAAGGTGGACTAGTGGATTTTATTTATTCCATGTCATAATCTAGTAAAGCCTTTTGTTTTGTGATGCTCAAATAGCTATAAATGTGACTAGTTGGGAGCCCCTTCCAAGCTGGCCCCTGTGTCCTTTTCACTCCATACGTGGTCCTGGGAATGCATCCTTTCTGGCCCAGTGTCCCAGGCTCACGGTGATGTCTTTCCCAGGCCTGCGTCAGCTGCTTCTCCACAGCGCCTGGGTTCCTTTTAGTGCAGAAAGGCATCTGGACACCGAGGTCCAGGCCATAGACGTAGTCATTGTGCTTGTCTGTTATTGCTTAATGCCCTGTTCGCGGACACAGCTAGAAAATATGTATTTAAAACATTGTGAGTTCAGTCAATT	chr22	50252966	50253342	+	60	0	0	376M	376	0	chr22	50252966	50253342	+	0	chr22	50252967	+	chr22	50252967	+	chr22	50252966	+	chr22	50252967	+
chr22	50536869	Observed	chr22:50533869-50536869	-	2791	TAACCTAACTAAGGAGATGGAAGACACGTAAAATGACACTAATGAATGAATTAAATACCTCAATAAACAGCAAGACAACCGCGTTCATGAATTGGAAAACCTAATATTATTAAAATGACAATCTTAAGACTTAATTATTAAGATGATAATACTACTCAAAGTGATTATGTGATTATTAAGATGTTAATCTTAATAATTATTATTAAGATGTTAATCTTAATACTTAATTATTATTAAGATGACAATCTTAGACTTAATTATTAAGATGACAATACTACCCAAAGTGATCTATTACACAAATTCAGGTTGGGTGTGGTAGCTCATGCCTGTAATTCCAGCACTTTGGGAGGTTGAGGCAGGTGGATCACTTGAGGTCAGGAGTTCAAGACCAGCCTGGTC…	chr22	50536869	50534078	-	60	0	16	2791M	2791	0	chr22	50536869	50534078	-	0	chr22	50536869	-	chr22	50536605	-	chr22	50536869	-	chr22	50536870	-
chr22	50536869	Observed	chr22:50536869-50539869	+	1197	CTAAGTGTTCTGAGGAATTAACCTATTAACCTAACAGTGCTGTTATAAATGGAATTGTTTTCCCTTTCTTTGGATCATTTTTCTTGATTTCCTTTTTGGATTTTTCATTGCAAATGTATGGAAATCTGATTTTTGTATGTTGACTTTGTGTCCTGTGCTGGATTCATTTATTAGCTCTAACCATTTTTTGTTTCATTTACGTGTGTGGAATCTTTAGAGTTTTCCACAGATGAGATCCTACCATCTGTGAATAAAGATAATTGAAATTTGAAAGTCTTGAAGTAAGCATGGGCATCCTTGCCTGGTTCCTGATCTTAGGGGAAAGCTTTCGGCCTTTCACCATTGAGTGTGGTGTTTGTTGTGAGATTTTTGTTTATGGCCTTTCTCGTGTTGAAGAGA…	chr22	50536869	50538066	+	60	0	0	1197M	1197	0	chr22	50536869	50538066	+	0	chr22	50536870	+	chr22	50538066	-	chr22	50536869	+	chr22	50536870	+
chr3	6293218	RMSK	chr3:6293218-6296218_L2b_LINE_L2	+	24	GGCAGTATCAGGTATTTATTAATT	chr3	6293218	6293242	+	17	0	0	24M	24	19	chr3	6293218	6293242	+	0.791667	chr3	6293219	+	chr3	6293219	+	NULL	NULL	NULL	NULL	NULL	NULL
chr3	16500187	RMSK	chr3:16500187-16503187_Mam_R4_LINE	+	43	ACTAAAAACTCAGATCCACAAAACAGCAAGAAGCCAAATAATT	chr3	16500187	16500230	+	10	0	0	43M	43	38	chr3	16500187	16500230	+	0.883721	NULL	NULL	NULL	chr3	16500188	+	NULL	NULL	NULL	chr3	16500188	+
chr3	19996674	Observed	chr3:19993674-19996674	-	44	CTGCTTGCTATTTCACTGCATATTCTAACCACTGAGGATTAATT	chr3	19996674	19996630	-	60	0	16	44M	44	0	chr3	19996674	19996630	-	0	chr3	19996674	-	chr3	19996674	-	NULL	NULL	NULL	chr3	19996675	-
chr3	19996674	Observed	chr3:19996674-19999674	+	52	ACAATCCTTTTTTTCTCTTCTGAGAAAAGTGCTTCATACCACAGTTACAATT	chr3	19996674	19996726	+	60	0	0	52M	52	0	chr3	19996674	19996726	+	0	chr3	19996675	+	chr3	19996726	-	chr3	19996674	+	chr3	19996675	+
chr3	30205523	RMSK	chr3:30202523-30205523_MLT1K_LTR_ERVL-MaLR	-	150	ATGAAACCAGCCTCTGGAACACTGCTTAGGGCTCTCTTTCTTATCTCTTGTCTCTGCCTTCCTCTGTGTTGGATTCATCTCTTCTATTGCTAATCAGCTTTTTCCAGGTCACATGGTGCAAGGTGCATGGTTTCTGGAGGTGTCTAAATT	chr3	30205523	30205373	-	60	0	16	150M	150	0	chr3	30205523	30205373	-	0	chr3	30205523	-	chr3	30205523	-	NULL	NULL	NULL	chr3	30205524	-
chr3	30205523	RMSK	chr3:30205523-30208523_MLT1K_LTR_ERVL-MaLR	+	170	TGGTTTCTAAGGGAACTATATCCATGTTCTTGTTGCAGCTTGATTCCATGAATCAAAGTATTCCCCTTTCTGGGACAGGAGGAAGGACATAATTGGTTCAAGTTAGGTTTCTGTCACTCACAACAAAAGACCAAAATGTACTGAAACAGAAACAAAACAAAAAAAAAATT	chr3	30205523	30205693	+	60	0	0	170M	170	0	chr3	30205523	30205693	+	0	chr3	30205524	+	chr3	30205524	+	NULL	NULL	NULL	chr3	30205524	+
chr3	48686429	Random	chr3:48683429-48686429	-	517	TTTCTCCCTGTGAAGCTTTAGAGGAAGGCCTAAGGGACCACAGAGCAACCATCTCCTTGTCTTGGCAGCTGGATGGCCTAGAGCTGAACAAGACGGCACTGGATACCATGGAGGCCAAGAAGCTGGCTCAGCGGCTACGGGAGGTGACTGGCCACACTGACCACTATTTTAGCCAAGATGTTCGAGTCACTGCCCGCCTGCTGGCCCACCTGCTGGCCTTCGAGAGCCATCAGCAGGGCTTCGGGCTGACAGCCACACAGGATGCCCACTTCAATGAGGTGGGGCTGTGCCCTATGTTCTCAGTGCCTTGGCCCCCCAGCTCCCAGCCTCCTGCCCCTGGATCCCCAGCTCAGGCTCCTGCTGTTCTCTTGGGAAGTGAAGGTCCTGGGCTCTCCCTCT…	chr3	48686429	48685912	-	60	0	16	517M	517	0	chr3	48686429	48685912	-	0	chr3	48686429	-	chr3	48686429	-	chr3	48686429	-	chr3	48686430	-
chr3	48686429	Random	chr3:48686429-48689429	+	404	GCCTTGCCAGATTAAAGGGCAACCAGGAAAGGCTCAGGAGTTCAAGGGCTAGGGTGTGGTATCTGGGGCCCACCACAGGCCAAGGAAGGTCTTAGGTTGCAGGAAAAGGTCTGGGCAGTCTCACCAGCAGACTGAGCTCTCGAAAGGCAGGGGAGGTACAGTTGAAGAGGTCGGGCTCCAGCCAACCCTGGGCCTCATCACACAGCCGCACAGCAGCACCTGGAGGCAGGCAACCCCTGGTCAGGCCTGGGGCCTGGATACCTTTGCTGAGGAGATAACCGCAGCACCCTCTCCTATGCTGGGGGAATCCCTGAGGCAGAAGTCAGAGTCATGAGCATCTATAGCTGCACCCCTGGAGGTAGCGGCCCAAGCCCAGGTAGGCCCCAGCTGCTTGTCAGG…	chr3	48686429	48686833	+	60	0	0	404M	404	0	chr3	48686429	48686833	+	0	chr3	48686430	+	chr3	48686430	+	chr3	48686429	+	chr3	48686429	+
chr3	87262900	Random	chr3:87259900-87262900	-	415	TACAAGAAAAATAAACAACACAAATAAGTAAGTTAAACCACCCTGATTTAGTGTTAGGAAAGTCAGAAGGAAACAGAATTTCAAGGATGAGTAGTCAAAACTGTTAAATATCATACAGAATGTATAAAAAATATGAAATGGAGAAAAAGACATTTTATTTTGTAATTATAACCGATGACCTTCAGAAATGCAGCTTCATTAATATAGGGACAGGAAGTCAAAATGCATGGAATTAAAGACCAACTCATGGTGGGAAAGGAAGTGGAGGCAGCAAGGATCAAATACACTTCAAAAGTTTCAGAGTAAAATGAAAGGAAGTAGATAGTTTCCAAGACACTTGAAATGAAATATAACCTCACCATTGTGCCTTATGATGTCTGGTGGTGTGTATAGCTCCAG…	chr3	87262900	87262485	-	60	0	16	415M	415	0	chr3	87262900	87262485	-	0	chr3	87262900	-	chr3	87262900	-	chr3	87262900	-	chr3	87262901	-
chr3	124119814	RMSK	chr3:124116814-124119814_MamSINE1_SINE_tRNA	-	152	ACTTCCAGGTCACAGCTATCTTTTCAAATAAAACTTAATCCAAACCCTCAGATTGTTTCCTCCCCCTTAAGCATGTTTTGAAGCAGACCTGGAATGACAGGAGAGTAAATAAGAAGTACAACAGCAAAACCACCACACCTGCTAACATAATT	chr3	124119814	124119662	-	60	0	16	152M	152	0	chr3	124119814	124119662	-	0	chr3	124119814	-	chr3	124119814	-	chr3	124119814	-	chr3	124119815	-
chr3	124119814	RMSK	chr3:124119814-124122814_MamSINE1_SINE_tRNA	+	206	CAGGGTTGCTGGTTCAGCGCTGGAATGGGTCAGTTAGCTTCACTTTGACATCGACTACACCCCTCACATCAGCTGGGGGCATCGCAAGTGTGTCTTTACTAGCATCGATTGTAGGCAAATCAAGTTCCACTCCTAAAAAACAATCCAAAGCATATGGAGAAAATATCCTTTAAAAAATGTGGGTTTAAATCACATGCATTAAAATT	chr3	124119814	124120020	+	60	0	0	206M	206	0	chr3	124119814	124120020	+	0	chr3	124119815	+	chr3	124119815	+	chr3	124119814	+	chr3	124119815	+
chr3	125533382	Random	chr3:125533382-125536382	+	281	CTGGAAGCAGCAGTCTGGCCTGGGCTTGTTCTTTTGGTGATAGCAGGAGTGAGTGAGCACAAATGAATGCACACTTTCCAAGTTTTTGGTCATGTAGATTAATATTCCAGTGGCCAAAGCTAGACATGTGACTAAATGCAACATTAGGGGCTGGAGAAATATACTCCAATTCTTCAGTGGGAGGAGCTGCAGAGACAAATGGCAGAGTCTTGGTTACAGGGAGGACATGGATCCATTAATGTACCTTAATCAACGGCAACACTCTAACCACCAATACAATT	chr3	125533382	125533663	+	60	0	0	281M	281	0	chr3	125533382	125533663	+	0	NULL	NULL	NULL	chr3	125533383	+	chr3	125533382	+	chr3	125533383	+
chr3	125533382	Random	chr3:125530382-125533382	-	212	CAGAAGATAAGAGACACCAAGAGCAAAGTCAAGCTTCCCAGACACGCTCATGCCAGATTAACCAATCCTCAGCTGACCCATAGATCCATGAAAATAAACAATTGTTGTATTAAGCCACTGAGATTTGGAGTGACTTGTTATGCAGCATTTTGTGACAACAACTAACTGATACAAGGGTCACCATCCTTTATCTCTGTAGATTTTAACCAATT	chr3	125533382	125533170	-	19	0	16	212M	212	187	chr3	125533382	125533170	-	0.882075	NULL	NULL	NULL	chr3	125533382	-	NULL	NULL	NULL	chr3	125533383	-
chr3	128517120	RMSK	chr3:128514120-128517120_MER53_DNA_hAT	-	89	GCAAGTCGTATCTGAGATACACTAGAAGTATACTAAAAAAGTATTCACTATTGATCTGAAATTCAAATTTAACTGAGTATCAGCCAATT	chr3	128517120	128517031	-	60	0	16	89M	89	0	chr3	128517120	128517031	-	0	chr3	128517120	-	chr3	128517120	-	chr3	128517120	-	chr3	128517121	-
chr3	128517120	RMSK	chr3:128517120-128520120_MER53_DNA_hAT	+	780	TAAGACACACTAAAAAATTCTTCTTAAAAAAAAACTCAGATTTATCCTTTCTTGTTTTTTGTTGTTTTTGGTTTTGTTGTTTGCTAAATTTGGCAACCTGCAGGTCTCTGTCTTGTGCCTCTCTTGACATCCTTGCCCAGTGCTTTAGGTAAACATCTTTGTCTCACCTCAGTAGTGAGACATAAACTTTATTTTTCTGACTTCCTATTTCATACGTAACTTCAAGAGTTGTGTGTCTATTGAGCCAATCTTTTTTTTATGTATCAGCTTATTAATCTTTCAAGGGTTCCCTTTCAACAGTTAGGATAAGATACAGATTCTTTCATATGACTTGTTGAAAAGCCTTCACATTCTGGCTATAAACTATTATTCCCTTTTTTTCCCCCATTGAGTCATTTT…	chr3	128517120	128517900	+	60	0	0	780M	780	0	chr3	128517120	128517900	+	0	NULL	NULL	NULL	chr3	128517900	-	NULL	NULL	NULL	chr3	128517121	+
chr3	137922623	Random	chr3:137919623-137922623	-	792	TGGAAAAGTATTATGTGGAAGCAGTTTTCCTTTTATTAAGGTGACTATCTGTGATAGGCCCCAATGATCCCCACCTCCTGATATTCACGCCCTCGTGCAATCCCTCACCTTGAGTGAGGACTGGATCAAGTAAGTAGGTTCTAGCAAATGGAATGCAGCAGAGGTAATAAGATGCCATTTCAGAAACTTCCAAGTTCTCCCTGCCCCCTCCCTTTTTCTCTAACAGAAACTAGTTGTCAGGCTGTGGAGCTGCCCCGTGGAGAGGCCCACATGGCATGGAACTAAAACCTGCCAACAACCACATGAGTGAGCTTAGAACTGAATTCTCCCTGAACTGAGCCTTCAGATGACACTGTGACTCCTGCTGACACCCTCACTGCAACCACATAAGAGATCTTG…	chr3	137922623	137921831	-	60	0	16	792M	792	0	chr3	137922623	137921831	-	0	chr3	137922623	-	chr3	137922623	-	chr3	137922623	-	chr3	137922624	-
chr3	137922623	Random	chr3:137922623-137925623	+	52	CAATGGAATACAACTCATTACCTGTTGCTGTTTTTGTTTTCCTGAATAAATT	chr3	137922623	137922675	+	60	0	0	52M	52	0	chr3	137922623	137922675	+	0	chr3	137922624	+	chr3	137922624	+	chr3	137922623	+	chr3	137922622	+
chr3	139623930	RMSK	chr3:139620930-139623930_MamSINE1_SINE_tRNA	-	63	AATGCGTTTGGAAAAGCCACAAGGGTTCCCAGAAAGTGTGGCTGTTCAGAAACCTCAAGAATT	chr3	139623930	139623867	-	60	0	16	63M	63	0	chr3	139623930	139623867	-	0	chr3	139623930	-	chr3	139623930	-	chr3	139623930	-	chr3	139623931	-
chr3	143349871	RMSK	chr3:143346871-143349871_Plat_L3_LINE	-	362	TGAAATCATGGGACCGATTGCAGGCTTGTCAAATTTGCAATTGATATGAATCTGAGAGGTATAGCAAGTATACTAAATAAAATATCAAGATTCCCAAAATATAGCAACGAGCTGGAAAAAGACTTCTTGTGTATTTAAGGTTAGTTTGACATAACTAGTCTCTGAATTATTAATTATATTTTAATCATCCTACCAGATTTTGTTTTAAGCTATTAACTGATAAATAATCTTAGGTAACAGCATTTCCAAAGAAATATACTGTAAGCAAAGTCTATCATATTCAGAAAATACATTGGAATATGAATTTATTTTTTAAATTTTTTCAAATGATCAAACTCAAAAGGGAGCTATAAATCAGAATT	chr3	143349871	143349509	-	60	0	16	362M	362	0	chr3	143349871	143349509	-	0	chr3	143349871	-	chr3	143349871	-	NULL	NULL	NULL	chr3	143349872	-
chr3	143349871	RMSK	chr3:143349871-143352871_Plat_L3_LINE	+	102	GTCACTGATAAAAATATTAAACAGGATAAGTCCTTAAATAGAGCTCTCTGCAAAGCTACTAGAAATACTGGATTTTATTGCTAAATAAATCAATACCCAATT	chr3	143349871	143349973	+	60	0	0	102M	102	0	chr3	143349871	143349973	+	0	chr3	143349872	+	chr3	143349872	+	NULL	NULL	NULL	chr3	143349872	+
chr3	153548072	Random	chr3:153548072-153551072	+	42	TTTGGACTTCATAGACCCTAACTAGCAATCACAATAAAAATT	chr3	153548072	153548114	+	56	0	0	42M	42	21	chr3	153548072	153548114	+	0.5	chr3	153548073	+	chr3	153548073	+	NULL	NULL	NULL	chr3	153548073	+
chr3	153548072	Random	chr3:153545072-153548072	-	83	AATATGTATGCAACTGTATAAGAAGTTGTTGTTTTACAGGACAACAAAAGGAATAATGGGCCTAAACTCATACTATGGAAATT	chr3	153548072	153547989	-	60	0	16	83M	83	0	chr3	153548072	153547989	-	0	chr3	153548072	-	chr3	153548072	-	chr3	153548072	-	chr3	153548074	-
chr3	164840528	RMSK	chr3:164840528-164843528_HY1_scRNA_scRNA	+	1947	AGGTGGAAAAGCACAGAACAAAAAATTTGACATGAAACTGACTGAACAATCAATTGAGATAACTCACTACCTTTGGACCAGACTTTTTTCTATTTTTAATTTTATTTTTACCTTTAAAACTTTTTGTTTGAAAGCTGAAACACAAACCTACACATTGTTCTATGCCTACACATGCTCAGAATCATCAATTTCATTGTCTTCTACCTCTACATCTTGTCCCACTGGAAGGTCTATAAGGGCAATAACACCCATGGAGCCGTCATCTCCTATGATAACAGTGCCTTCTTCTGGAATACTTATTAAAGGACCTACCTGAGGCTCTTCTTGAGGAAGTTTCACTCTTTTCAGAAACATCTTCGTTGTTTACTTGGTTTGTTTCTCTTTTTCATTATAGCTTTG…	chr3	164840528	164842475	+	60	0	0	1947M	1947	0	chr3	164840528	164842475	+	0	chr3	164840529	+	chr3	164841980	-	chr3	164840528	+	chr3	164840529	+
chr3	164840528	RMSK	chr3:164837528-164840528_HY1_scRNA_scRNA	-	25	TCTCACTACAGCACTTGAAAAAATT	chr3	164840528	164840503	-	20	0	16	25M	25	19	chr3	164840528	164840503	-	0.76	chr3	164840528	-	chr3	164840528	-	NULL	NULL	NULL	NULL	NULL	NULL
chr3	166639622	RMSK	chr3:166639622-166642622_MER75_DNA_PiggyBac	+	190	GATGATTCAAACAATTCTGATGTTAGTTCTGTTTAGAAATAACACCAATAACAGTTTTTATATTTTATTTTCACATTGAAAATTGGTCAGATTTGCTTTAGCTTCATAGAGCATGTTTATGTAAAATTAAATGCGCACAGGCAGCAAGCTGCACGTTTTTTCTAAATAGGAAAAGAGTTCAGTTTTAATT	chr3	166639622	166639812	+	60	0	0	190M	190	0	chr3	166639622	166639812	+	0	chr3	166639623	+	chr3	166639623	+	NULL	NULL	NULL	chr3	166639623	+
chr3	166639622	RMSK	chr3:166636622-166639622_MER75_DNA_PiggyBac	-	528	AGAATTGTCTAATGGATTCTGATTTTTTGGAAAATTGGATTCAAATGAATCTTTGGGTAACAACTGCTCAAGAATGGTGTTAATATCACATATAGAAATGCTGTTTTATAGGATTTGACATTTTCATCAATTGAGAATTACTATATTTTGCAAACAGAAATACCACTACTAAAAAACAGAATGCTGTAAATAGAATGATGTCTTTTGTTTCTAAAGTCAATATTCGAGAGCAATCCAAAAATAATAAAAGTGAGATATTTTGTGGTACACTTATCTCAGGGTAAATGCTGCAGCTGCAAGTGCTGCCAGTGTGTATTTTCAGGGAAAACAGGGAAAGGATTAACGTGGGAAAATGGGGAAAAAGGTAACAGGTTAAGCATTCTCATAGTGTTAAAACTA…	chr3	166639622	166639094	-	60	0	16	528M	528	0	chr3	166639622	166639094	-	0	chr3	166639622	-	chr3	166639622	-	NULL	NULL	NULL	chr3	166639623	-
chr3	188169989	RMSK	chr3:188166989-188169989_L3b_LINE_CR1	-	37	TTAACGACACATTTCTTGATGGGAAGACTTAAAAATT	chr3	188169989	188169952	-	53	0	16	37M	37	19	chr3	188169989	188169952	-	0.513514	chr3	188169989	-	chr3	188169989	-	NULL	NULL	NULL	chr3	188169990	-
chr4	10140150	Observed	chr4:10137150-10140150	-	259	GTGACTGGGGGTGAAGGGAGAAGGAAAACATTACTGCTTAGTGGTTGCAGTTTTTGGTGGGGTGAAGAACTAGTTCAAGTGATAGGTGCACAACATTGTAAATGCGATTAATGCCACCGATTATAAAATTCAACATGGTTGAAATAGAAATGTTTTGTTTAGGTTCATTTGACTATAATACTTTGGAAAACGCAGCTCACCTACTTGGTGATGACGCGGCTGAAGAGGAAACCCACCAGGATGTGATCAGCAGGAAATT	chr4	10140150	10139891	-	60	0	16	259M	259	0	chr4	10140150	10139891	-	0	chr4	10140150	-	chr4	10140150	-	chr4	10140150	-	chr4	10140151	-
chr4	10140150	Observed	chr4:10140150-10143150	+	412	CTCCAATCTACTAGCTCTATAAATCTGCCTACTCTACATATTTCATAAGATTATAATCATCTGTCTGGTTTTTATCAGTTTCCATCCACGTTGTTGCGTATCACAGCTTTTGATAAACAATCCTTTGCATGGAGATGTCAGTTTCTTCTTGGTATTGACGTTGGGTTGGCTTCCGTGTTCTGGCTGTCATGAATAGCGTTGCAGTGAACATTGGGCATATGAAGGTGTTTGCTTCAATCCCTGTTTGCAATTATCTTGGGTAAAAGTGGAACTGTTGGATCATATGGTAATTCTTAGGTTTTTGAGGTACTGCTTCTGGAGGTGGTTCTAGCTGGAAGACTTATTCCTGAGGCTGCTGAGTAAAATCCCCTATCACATCTACACTCCATGTGGCGATTA…	chr4	10140150	10140562	+	60	0	0	412M	412	0	chr4	10140150	10140562	+	0	chr4	10140151	+	chr4	10140151	+	chr4	10140150	+	chr4	10140151	+
chr4	18614856	Random	chr4:18611856-18614856	-	1764	CCAGTACTGGTCCCTGGTCTGTTAGGAACTGGGCCGCACGGCAGGAAGAGAGTGGTGGACAAGCCAGCATTACCACCTGAGCTCTTCCTCCTGTCAGATCAGCAGCGGCATTAGATTCTCATAGGAGCACAAATTCTATTATGAACTGCCCTTGTGAGGAATCTAGGTTGCATGCTCCTTATGAGAATCTAACTGATGCCTGATTTTCTGAGGCAGAACAGTTTCAACCTGAAACCATCCCTTCCCCCAACCCTCATCTGTGGAAAAATTGTCTTCCACAAAACTGGTCCCCGGTGCCAGAAAGTTTGGGGACTGCTGCATTAGATGATACATGCAAAACATTTAGCATGGTGTTAGGTACACAGAGAGCATGTCATAAATCCCGGGCAGTAGCAGAGC…	chr4	18614856	18613092	-	60	0	16	1764M	1764	0	chr4	18614856	18613092	-	0	chr4	18614856	-	chr4	18614856	-	NULL	NULL	NULL	chr4	18614858	-
chr4	18614856	Random	chr4:18614856-18617856	+	41	TCGATGGCCCAGGGGCTGGGGACCCCTGGTCCAAGGTAATT	chr4	18614856	18614897	+	35	0	0	41M	41	28	chr4	18614856	18614897	+	0.682927	NULL	NULL	NULL	chr4	18614857	+	NULL	NULL	NULL	chr4	18614857	+
chr4	30087053	RMSK	chr4:30084053-30087053_MLT2B1_LTR_ERVL	-	791	GATCGATAGATAGATAACTGATAGACAGATAATTGATAGACAGATAGATAGATTTATTATGAGTAATTGACTCATGCCATTATAAGAAATTCAGGAGGCTGGGCGCAGTGGCTCACACCTGTAGTTCCAGCACTTTGGGAGGCCAAGGCAGGCGGATCACCTGAGGTGAGGAGTTCGAGGCCAGCTGGCCAACATGGTGAAACCTCATCTCTACTAAAAATACAAAAAATAGCCAGATGTGGTAGCATGTGCTTGTAATCCCAGCTGCTCAGGAGGCTGAGGTACGAGAATCACTTGAACCCAGCAGCAGAGGTTGCAGTGAACCAAGATAGCACCATTGCACTCCAGCCTGGGCAACAAGAGCAAAAACTCCTCTAACAGAAAGGAAAAATAAAAAGA…	chr4	30087053	30086262	-	60	0	16	791M	791	0	chr4	30087053	30086262	-	0	chr4	30087053	-	chr4	30086263	+	NULL	NULL	NULL	chr4	30087054	-
chr4	30087053	RMSK	chr4:30087053-30090053_MLT2B1_LTR_ERVL	+	129	GATCAATCTTTCTATTTATCTATCTATCTTTATCTTACTGGTTCTGTTTCTCTGCAGAACCCTAATAGAGTATTTATGATATAGGATTAAATGATAAATCAATCTCAAAACATCCAGTAGAGTGCAATT	chr4	30087053	30087182	+	60	0	0	129M	129	0	chr4	30087053	30087182	+	0	chr4	30087054	+	chr4	30087054	+	NULL	NULL	NULL	chr4	30087054	+
chr4	38308026	Random	chr4:38305026-38308026	-	509	TCTTTTCTTTTTAACATTTTTTGAGATGGAGTCTCACTCTGTCGCCCAGGCTGGAATGCAGTGGTGTGATCTCGGCTCGCTGCAACCTCCACCTCCTGGGTTCCAGCGATTCTCCTGCCTCAGACTCCCAAGTAGCTGGGATTATAGGAATGTGCCACCATGTCTGGCTAATTTTTGTGTTTTTAGTAGAGACAGGGTTTCACCATGTTGCCCAGGCTGGTCTCGAACTCCTGACCTCAAAGTGATCCACCTGCCTCAGCCTTCCAAAGGCTTGAGTGTTGGTATTACAGGCATGAGCCACTGCACCTGGCCCATGAGGTGTATTTTCAAGCAAACTATATGTATGAAGCTCATTTCATCACAGGGACAATGGCAGGAGAGTGTAAGAATGCGAGTACA…	chr4	38308026	38307517	-	60	0	16	509M	509	0	chr4	38308026	38307517	-	0	NULL	NULL	NULL	chr4	38307518	+	NULL	NULL	NULL	chr4	38308027	-
chr4	38308026	Random	chr4:38308026-38311026	+	34	AAAAACACCCCATGAAGTGTCCTATGATCAAATT	chr4	38308026	38308060	+	44	0	0	34M	34	20	chr4	38308026	38308060	+	0.588235	chr4	38308027	+	chr4	38308027	+	NULL	NULL	NULL	chr4	38308026	+
chr4	49289382	RMSK	chr4:49286382-49289382_ACRO1_Satellite_acro	-	479	ATATACCACATGTTCTTACTGCCATCACCCAGCAGCTCACCCCCAGTTCTCGGGGGGTCTCCTGTGTCTCCCAGCTACTCTCCAAACAACCCCAGATTTCAGCTGGAGTCAGCCCCCCACACCCAGGAATCACCTACAAACTCACGAGCCTCACGGTGCTCCACCCCTGTGTCTTTCATCTCTTCACCCCCAGGCCTCAGGGACTCTCCTGTGGCTCCCAGTTACTCTCCAGCCATCCCCCGGTTCCTGCGGGAGTCAGCCCCATGCACTCAGGAGTCCCCCAGAGACTCACAGGTCTCGGGAGAATATGAGCGGTCCCCCAGCCCTGACTCCTCAAGATTCTTGCCTGCCTCACCCAGCTTCTCCCTCTCCCCTCCCAGAAACTCAGACCCAAGGAGC…	chr4	49289382	49288903	-	60	0	16	479M	479	0	chr4	49289382	49288903	-	0	NULL	NULL	NULL	NULL	NULL	NULL	NULL	NULL	NULL	chr4	49289383	-
chr4	49289382	RMSK	chr4:49289382-49292382_ACRO1_Satellite_acro	+	363	TATTGATGAACGTGGGGACTCTGAGGAATCCTCAGAGGAGGACACAGGAGAGCCCGATGGCTTCATTGATTGCCCATCACGGTGAGGACAGGGAAATGGGAGCTTGTGGGATTCTGATGATGACAGAGGTGAGTGTGGTGAAGCCCTAGGGGATGGTGAATGGTAACTCCGGATCCCTGGTGAGGAGCTTCCCATTAAGCCTGAGATTCTGAGAGTGGAGAGGGAGAAGCTGGGAGAGGCTCGCATGGACCTTGGGGAGTCCAGGCTGGGGGACCGTTCATAAGAAGAGCCAGACAAGACCCTACTGTTCTTAGGAGCAGACATGATTAGGAAACCTGCAGCTCCCAGGGGCCCCTACTAATT	chr4	49289382	49289745	+	60	0	0	363M	363	0	chr4	49289382	49289745	+	0	NULL	NULL	NULL	chr4	49289383	+	NULL	NULL	NULL	chr4	49289383	+
chr4	71389300	RMSK	chr4:71386300-71389300_Arthur1B_DNA_hAT-Tip100	-	500	ACATATCGAATTTTGTATTCTTTTTCTTAAAGAAGGTTCCCAAATTGTATAAGATTCAGATTCCTTAAGCGGGGAGAATGGGTCTTGACTTGAGTGTTCTGTTGACTGAGGAGAAGACTTTAGACTCTAGTGTTATCTGATTATATTACTTCACAAAATGTAGAAGTAGGTAAGCCATGGCCCTTCACAGCAGAGGAAGAGTTGAAGTGGGAGGGAGGGCAGTAGCCAAAAGATAATGCAGTTTTCAAAAGTATTTAAATACGCTTTGAAGAAACAGATTGAACAGCAACACATCAACACATCAGCAACAATGAAACTTTACAAAGCCAGGAGGAAATCTGCAGTTATTTTTTATAGATCATCTCTGATTCCCTGCTATTGCTGGCAAATACTGCATAT…	chr4	71389300	71388800	-	60	0	16	500M	500	0	chr4	71389300	71388800	-	0	chr4	71389300	-	chr4	71389300	-	chr4	71389300	-	chr4	71389301	-
chr4	71389300	RMSK	chr4:71389300-71392300_Arthur1B_DNA_hAT-Tip100	+	205	AAAATTAAGTACTGAAATAAATATTTATAATGTGATAAGAAATAACAGTAAATCACAAATTTTCTTAAGCTGATAAGTACCGTAAGCTTGAGACATTGCTAGGGCACCTCCCAGGGCCACAAAGGGAGCAATGCTAGTGAGAGGCCCCGAGGCTTCATCTTTATTTACCTTCATGGTAAACCCACCTCTGACAGGACTGTCAATT	chr4	71389300	71389505	+	60	0	0	205M	205	0	chr4	71389300	71389505	+	0	chr4	71389301	+	chr4	71389301	+	chr4	71389300	+	chr4	71389301	+
chr4	74618854	Observed	chr4:74615854-74618854	-	64	ATAGTGGAATCATATCACAACATGATTAAAATGTAAGGTAAACTATCCCCTATGAAATACAATT	chr4	74618854	74618790	-	60	0	16	64M	64	0	chr4	74618854	74618790	-	0	chr4	74618854	-	chr4	74618854	-	chr4	74618854	-	chr4	74618855	-
chr4	90920836	RMSK	chr4:90920836-90923836_LFSINE_Vert_SINE	+	270	CTTGTGACTCTGAAAAGGTTATTGGAAGGAGTGCCAATTATGTTGGTGCTTTTGAAATATGGCCAAATCCTCTAGGAGGTGGACTCAAGCTGCCAATACCTAATCTCATAAAGGTCACTCAAAAGTTCAAATGAAATTGCTTTTAGTTACTATAAAACTTACCTGAGTTGAAATGATTTTACTAAAGGAAAAATATTTCCACCTGCTCTTACCAGTCCTTTCTTCTTAGAGTTTAATCATTAGCCATAAGTTTCTCAAGAAAGAGGAATT	chr4	90920836	90921106	+	60	0	0	270M	270	0	chr4	90920836	90921106	+	0	chr4	90920837	+	chr4	90920837	+	chr4	90920836	+	chr4	90920837	+
chr4	90920836	RMSK	chr4:90917836-90920836_LFSINE_Vert_SINE	-	169	GTGAAGTGGAAACAGAGACCAGCCCAAACATTCAGAACGGTCTTTGTTGGACAAGGTTAAAGACTTTGTTTGCTTGTTTGTTTTTTTTGTTTCGTCTTTGTGTGTGTGTGTGTGTGTGTGTGTGTGTGTGTGTGTGTGTTTCCCACAATGGGGAACTTTACCCATAATT	chr4	90920836	90920667	-	60	0	16	169M	169	0	chr4	90920836	90920667	-	0	chr4	90920836	-	chr4	90920836	-	NULL	NULL	NULL	chr4	90920837	-
chr4	99193526	RMSK	chr4:99190526-99193526_HSMAR1_DNA_TcMar-Mariner	-	1039	CAACCAGCAGGATGCAGAAAATGCTTTCCAAGTGTTTGATAAATCCCGAAGCATGGATTTTAATGCTACAGGAATAAACTTACTTCCCATTGGCAAAAATGTGTTGATTTTAATGTTCCTATTTTGATTAATAAAGATGTGTTTGCGCCTAGTAATAATTATTTAAAATGCAGAGTCTGAAACCACAATTACTTACACACTAACCCAATATGTAGTATCTTTGATTCCGCCTCATGGCCTACAAAGCCTGAAATATTTATCATCTGGTCCTTTATGGAAAAAGCTTGTCAGCCTATGCTTGATGGTGGTGCTGTTCCCAGTGTGGCATCACCTGGGAAGGTCTTGACAATGCAAATTCTCAGCCCACCCCACATCTATTGAACCAGAACTTCTGAAGGT…	chr4	99193526	99192487	-	60	0	16	1039M	1039	0	chr4	99193526	99192487	-	0	chr4	99193526	-	chr4	99193526	-	chr4	99193526	-	chr4	99193527	-
chr4	110718782	Random	chr4:110718782-110721782	+	1869	ATACAATGGAAGAAATATTTGCAAACTATACATCTGGTAAGAAGTTAATATCTATCTAAAATACATAGGGAATTCCTACAAATCAAAAGCCAAGAACCAAATAGTCTACTTTAAAAAGTGGACAAAGGAGCTGAATAGACATTTCTTCAAATAAGATATGTAAATGGTCAATAGGTACTTGAAAAGGTGTTTAATATCACTAACCATTAGGGAAATTTAAATCAAAATCACACACCAGTTAGGATGGTTATTGTCAAAATAACCAAAGGTAACAAATGTAGCTGAGGATATGCAGAAAGGGAAATTCTTCTACAGTTGTGGAAGAATTGATAAAGAAAATGTGGTATATACATGCAATGAAATATTATTTGGCCTTAAAAAAGAAGGAAATCCTGCCAT…	chr4	110718782	110720651	+	60	0	0	1869M	1869	0	chr4	110718782	110720651	+	0	chr4	110718783	+	NULL	NULL	NULL	NULL	NULL	NULL	chr4	110718783	+
chr4	114416925	RMSK	chr4:114413925-114416925_X3_LINE_LINE	-	47	TTCTATGGCTATGAGACTGTGTGTGGAGACTTCATCCTTCTTGAATT	chr4	114416925	114416878	-	60	0	16	47M	47	0	chr4	114416925	114416878	-	0	chr4	114416925	-	chr4	114416925	-	chr4	114416925	-	chr4	114416926	-
chr4	114416925	RMSK	chr4:114416925-114419925_X3_LINE_LINE	+	441	TCTGCTTGTTGTAAAGGGCTCCACTTTCCTAGATGTGTAAGAAGGATGAAATGCAGCAAGAGATCCAAGCTCGTGGTGAATGGTGAGCTGAAGTGAGATACTGGAAACAGGATGGTGACAGAAATGACACAAGGGCATACAGGAGCCCAACTTCAACAGGTGCTGCACAAGAATGCTGGGAAACATAAGCAGATGGACCATATGGACATGTACCCATCAGGAGGAAGTGGGTGACTCTGAACAATGGTGCTGGATGGGTTATGAGGCGGAGAGGCATTGCGGCATACAGCGACAGGTCCTGCAAACTGTGGCTACAGCCACAAACCAAAGGACGGTCTTCACATGTATACAGTGTGGAAAGAACTACTGCTACACATCACTGACTCTAGGCACACCCAC…	chr4	114416925	114417366	+	60	0	0	441M	441	0	chr4	114416925	114417366	+	0	chr4	114416926	+	chr4	114416926	+	chr4	114416925	+	chr4	114416926	+
chr4	127211303	RMSK	chr4:127211303-127214303_AT_rich_Low	+	79	GATATGGTGGTGTCAATAATTATAACAAATTTATCCATAAAAATATTTAAATTTTTATTTCTATTTATTGAAACTAATT	chr4	127211303	127211382	+	60	0	0	79M	79	0	chr4	127211303	127211382	+	0	chr4	127211304	+	chr4	127211304	+	NULL	NULL	NULL	chr4	127211304	+
chr4	135899742	RMSK	chr4:135896742-135899742_L2a_LINE_L2	-	269	CATTTATCAATTTAGTAAATAAATAGCATATGTCCAAGACAAAACTAGAGCCAGAGATATGATAGCACATAAACTATCTACCTTCATGAAGATTATATTCAAGTGGAAGAGATAGCAAATATCAAGGAATCCAATATAATAGCATGTCAGGTATAAGTTTGAAGAAGGAAAATAAAGGTGGTAAAAGTAGACATTTATGAAGTGACATTTAAGCTGACACCCGAAGTGAGGGAGCTAGGTATGCAGCTACCTAGGGAAAGCGGACAATT	chr4	135899742	135899473	-	60	0	16	269M	269	0	chr4	135899742	135899473	-	0	chr4	135899742	-	chr4	135899742	-	NULL	NULL	NULL	chr4	135899743	-
chr4	135899742	RMSK	chr4:135899742-135902742_L2a_LINE_L2	+	60	AAAGAATAATAAATACATGTAATAAATATTTTCTAACCCTTTCTCTTATAGGTTAAAATT	chr4	135899742	135899802	+	60	0	0	60M	60	0	chr4	135899742	135899802	+	0	chr4	135899743	+	chr4	135899743	+	NULL	NULL	NULL	chr4	135899743	+
chr4	160224182	Random	chr4:160221182-160224182	-	50	AGGCATACAAAGGGGAGATTTAAACATAAACTTAATAGGGGCATATAATT	chr4	160224182	160224132	-	60	0	16	50M	50	0	chr4	160224182	160224132	-	0	chr4	160224182	-	chr4	160224182	-	chr4	160224182	-	chr4	160224185	-
chr4	160224182	Random	chr4:160224182-160227182	+	60	TGTATCCAATAAAGTTATTATTTCTAAACAGATTGTATGTAAATATTGTTAAATATAATT	chr4	160224182	160224242	+	60	0	0	60M	60	0	chr4	160224182	160224242	+	0	chr4	160224183	+	chr4	160224183	+	chr4	160224182	+	chr4	160224183	+
chr4	177662254	Random	chr4:177659254-177662254	-	48	CCATGTGGCAACAAACAATACATAAGAGATATTGGACAATGAACAATT	chr4	177662254	177662206	-	60	0	16	48M	48	0	chr4	177662254	177662206	-	0	chr4	177662254	-	chr4	177662254	-	NULL	NULL	NULL	chr4	177662255	-
chr4	177662254	Random	chr4:177662254-177665254	+	172	AAGAGTCCAGGTATTTATTTTTAAACCAAATGCTCCATTTTGGTAGGCTTTCTTAGTAGATCGGAAAGTTATACAACACAGGGAAGATTATGTTTGTTACATTTAAATCCTAACATTGCAGCATGGAAACATTTTTAGTGTACGGAACAGGAAAAAAATGTTTGTGCTAATT	chr4	177662254	177662426	+	60	0	0	172M	172	0	chr4	177662254	177662426	+	0	chr4	177662255	+	chr4	177662255	+	chr4	177662254	+	chr4	177662255	+
chr5	4181758	Random	chr5:4178758-4181758	-	413	TCAACATAACGTCCTCAAGTTCATCATGCTGTAGCATGTGCCAGAGTTCCTTCTGTTTTAAGGCTGGAAATACTAAACTGTGTGTATCTACCACATTTTGTTTATCCCTTTATCCATGGATGGTCACTGGGCCGCTTCACCATTTGACTTGTGAATAACGCCACTGTGGACATGTATGTCCAAATAGCTGAGTCCTCATGAATTCGTTTTAATTTCACTTCATTTTAGTTACTTTAAATGTAAGCAGTCACATGTGGCTAGTGACTGCTGTATTTGACAGTGCTCTCAAAGGTTTGGCTGGACATGGCTCTTTGAGCTCCTACTTTGGCAACTCCCATCTCAAAGAAGACAGTGAAGAAGGGAAGGGTAAGGATAGCCTAGCATCTTTATGCTGGTCTC…	chr5	4181758	4181345	-	60	0	16	413M	413	0	chr5	4181758	4181345	-	0	chr5	4181758	-	chr5	4181758	-	NULL	NULL	NULL	chr5	4181759	-
chr5	4181758	Random	chr5:4181758-4184758	+	443	ATGAAATAAGCCAGTCTTCAACCATTTATAACAAACTGTTTGTATTATGTGTTGCATATTGCATATTATATATGCTTTTAATTTTGTTTTTATTGATATACAATAGATGCATGTATTTTCAAGGTACATGTGATAACAATACATTCACACAATTTGCAAAGATCAAGTAAGTGTAATTGAGATATCTATTTCATATCCATTACAAATACATTAAAAATTGTCTGTCTTTATGATAGAAACATTCAAATTATTTTCCTCTAGCTATTTTGAAATTCACAATAGATTATTGCAAACTCGTCACCTACTGATCGATCAAATACTGGGCCTTATTTCTTCTGGCAATCAGACTGTACAGTTGTACCATTAACCCGTATATCATATTTTATTGTATGACATACT…	chr5	4181758	4182201	+	60	0	0	443M	443	0	chr5	4181758	4182201	+	0	chr5	4181759	+	chr5	4182201	-	NULL	NULL	NULL	chr5	4181758	+
chr5	11253305	Random	chr5:11250305-11253305	-	296	AGACAGATCATGAAAGAAAAGAAAAGGAGAGGTGTAAGAACTGGTTGAGAGCACTGATGATTTTTTTCTTCAGGTATGACCTTTTATTCTCTGTTCCATCTCCTGACCCTGGGCCCTGGAATAACCTCAGACTGAGGTTGCCTGAGATTATAAATGGAGAAAGCATAGCAGAGATATTTATTTGCAAACAGTTCATTGCTTTATAAAAGTCAGCAACATAAAATATCTCTGTGTGAGATACTGCTATTTTTAGATTACACAACTCTTGATTTAGAGGGGAGAAGGCAATCATAATT	chr5	11253305	11253009	-	60	0	16	296M	296	0	chr5	11253305	11253009	-	0	chr5	11253305	-	chr5	11253305	-	chr5	11253305	-	chr5	11253306	-
chr5	18731072	Random	chr5:18728072-18731072	-	513	AAACTCCGTTCACTTATATTATCATGTGGAACACCATACTTCTTTGAGTTTGCTTCTTCCTTTCTCTCTCTCTCCCTCTCTGGATATGCCTTCTCAGTGTCTCTTCATTCAATTTATTCTGTCTGTTCTTTACATGTGTCTATTATTGAGAGATCAATGACAGTTCAAGTTGCTTCTTATTTTTAATGCTTTTGTATCTCATTTTCATGCCTTTAATTATTATTGATGGACTGATAATTTCCAGGTCTCTTCTGCCAGCTCAGATATCACTAATCACAGCTGGATTTATATATACACTGCTTATGAGACATCATTCAAATCATGCTGCTCAAAAGATGACCCAAGATCTTTTTATTCTTAACTGGGGTGTGTGTGTGTGTGTGTGTGTGTGTGTGTGTA…	chr5	18731072	18730559	-	60	0	16	513M	513	0	chr5	18731072	18730559	-	0	chr5	18731072	-	chr5	18731072	-	NULL	NULL	NULL	chr5	18731074	-
chr5	85602409	RMSK	chr5:85602409-85605409_L2a_LINE_L2	+	381	TCCTGTATCCCCTGACTAGATGATATGCTGTGGGAAGACTGAGAATTTTGTTGGTTTTCCTTACTGCTGCATCCCCTATATGAAGATCTGTGTACGGCACATAGCAGACACTCAATAAATATTTAATAGTTGAATGAACAAAGTATGTGGGAAGAAATGTCTATTCACACCTGCTTTGCACTTTAAAAGCACAAAAGACCTTATTACGGAACCACTTGTGATTAGTCCTTTTATTTCCATCTTACTTACTGCCCTTTTCTTCTTAGAACTTTGATCACCATTATTATAATATGGTACCGAACTCTTCAGTGTTTGGATCTCTTCTTGTAAAACTTTATATATGTAAGATGAGTGGGGGGAAGTAGTTTACATAAGATAATT	chr5	85602409	85602790	+	60	0	0	381M	381	0	chr5	85602409	85602790	+	0	NULL	NULL	NULL	chr5	85602410	+	chr5	85602409	+	chr5	85602410	+
chr5	87160024	RMSK	chr5:87160024-87163024_MamRep38_DNA_hAT	+	427	TAGTCCATGCTGATTGGTCAGGAAAGCAGTTTTGATTGGTTAGTGTTTTTGTCATATCACTGGTAAAATTCTTTGGATATCACCCCTGAATGTCTGGGTCCTATGTCCAGAGAGTCTACTTCCTATGTCTAGATGAGGCTTGGGCACAGTATTCTCTACAATCTCTCCATGTGGTACTAATGCAAAGTGAGGAAAGGGAAGCACTATTACAGAAGAGTGAAAGCTCGGAAAGGCTTTCCAGTATAAGTAACAGGATGAATATGTCTTTTTATTTTTTATTTTTATTTTTTTTTTAGACGGAGTCTCGCTCTGTCGCCCAGGCTGGAGTGCAGTGGCGTGATCTCGGCTCACTGCAAGCTCCGCCTCCCGGGTTCATGCCATTCTCCTGCCTCAGCCTCC…	chr5	87160024	87160451	+	60	0	0	427M	427	0	chr5	87160024	87160451	+	0	chr5	87160025	+	chr5	87160025	+	NULL	NULL	NULL	chr5	87160025	+
chr5	87160024	RMSK	chr5:87157024-87160024_MamRep38_DNA_hAT	-	40	TGGCTGCAAAAACCAGAATGGTCCTAAATACTATCTAATT	chr5	87160024	87159984	-	58	0	16	40M	40	0	chr5	87160024	87159984	-	0	chr5	87160024	-	chr5	87160024	-	NULL	NULL	NULL	chr5	87160025	-
chr5	108227238	RMSK	chr5:108224238-108227238_HY1_scRNA_scRNA	-	1713	GTCAAGTGCAGTAGTGAGAATGGGAGAAGGAGTAAAACGAGGAGTTCAATCTATAACTGACTGTGAACAATCAATTGAGTTATCCACTCTTCGGACCAGCCTAAAATGGACTTCTTTAAAATTAAAAAATTTTGTTCTATGAAAGACCCTGTCTCTTGAGAAGATAAAAAGACAAGGTACAGACTGGGAGAAAACTATTTACAAATGACATATGTGTCAAAGAACTAGAATATATAAAGAACTAGAATATATAAAGCTCTAGAATATATAAAGAGTGCAGAGTTAAAAAACAAAACAAAACAAAACAACCAAACATCCAATTAGAAAATGAGCAAAAAAGTTGAACAGGTATTTCACGAAAACAGGATATACAAATGACAAACCAGCACATTGAAAAGA…	chr5	108227238	108225525	-	60	0	16	1713M	1713	0	chr5	108227238	108225525	-	0	chr5	108227238	-	chr5	108225599	+	NULL	NULL	NULL	chr5	108227239	-
chr5	108227238	RMSK	chr5:108227238-108230238_HY1_scRNA_scRNA	+	2465	TAGTCTTAAAAAAAAAGTCCATTTTATTTCTTTTAAGGTTTGTGGTTGGTGCTTTGGTGTTAAGTCTAAGAAGTCTTTGCCTAGTCCTAGATCTCAGAGGTTTTTTTCTCTTTTGTTTGTTTTTTTTTTCTTTTTTTTTTATTATACTTTACGTTTTAGGGTACATGTGCACAACGTGCAGGTTAGTTACATATGTATACATGTGCCATGCTGGTGTGCTGAACCCAGTAACTCGTCATTTAACATTAGGTATATCTCCAAATGCTATCCCTCCCCCTTCCCCCACGCAACAACAGGCCCCGGTGTGTGATGTTCCCCTTCCTGTGTCCATGTGTTCTCATTGTTCAATTCCCACCTATGAGTGAGAACATGCGGTGTTTGGTTTTTTTGTCCTTGTGA…	chr5	108227238	108229703	+	60	0	0	2465M	2465	0	chr5	108227238	108229703	+	0	chr5	108227239	+	NULL	NULL	NULL	NULL	NULL	NULL	chr5	108227239	+
chr5	85602409	RMSK	chr5:85599409-85602409_L2a_LINE_L2	+	44	AATAATTTTATCACACTTAAAGGGTTTTATAGCTAGAAGAAATT	chr1	108756049	108756093	+	0	0	0	44M	44	44	chr1	108756049	108756093	+	1	NULL	NULL	NULL	NULL	NULL	NULL	NULL	NULL	NULL	chr1	108756050	+
chr5	110334143	Random	chr5:110331143-110334143	-	68	GGATGCTTTTATCAAAATATCACCTGTACCCTATACATATGTACAACTATTACATACATGTAAAAATT	chr5	110334143	110334075	-	60	0	16	68M	68	0	chr5	110334143	110334075	-	0	chr5	110334143	-	chr5	110334143	-	chr5	110334143	-	chr5	110334144	-
chr5	110334143	Random	chr5:110334143-110337143	+	391	AATGTGTAATCATCAAATCAGGGTAACTGAGATATCCATCATCTCAAAGATGTATCATTTCTTTGTGTTGGGAATATCCCAAATCTACTTCCCTAGTCATTTTGAACTATACAATAAATTATTGTTAACTTGAGTCATCCTATTGCACTACCAAACACTAGATCTTATTCCTACTGCCTGGCTGTATTTTTGTACCCATTAACCAACTCCATCTTAGCCCCCTCTCCCCACAACCTTCTGACGCTGTGATAACCATCATTCCACTCTCTACCTTCAGAAAATCAAATATTTTAGCTCCCATATATGAGTGAGAACATGCAATATTTGCCTTTCAGTGCCTGGCTTTTTTCACTTAACACAACGTCCTCCAGTTTTCACTAAATACAAAATT	chr5	110334143	110334534	+	60	0	0	391M	391	0	chr5	110334143	110334534	+	0	chr5	110334144	+	chr5	110334144	+	chr5	110334143	+	chr5	110334144	+
chr5	115864488	Random	chr5:115864488-115867488	+	22	GGACTGCTGTGGCTCTATAATT	chr5	115864488	115864510	+	13	0	0	22M	22	0	chr5	115864488	115864510	+	0	chr5	115864489	+	chr5	115864489	+	NULL	NULL	NULL	NULL	NULL	NULL
chr5	115864488	Random	chr5:115861488-115864488	-	50	CCCACAATACACTGGCTATCTGCCTAGCACAAAGGTTTAGATCCCTAATT	chr5	115864488	115864438	-	60	0	16	50M	50	0	chr5	115864488	115864438	-	0	chr5	115864488	-	chr5	115864488	-	chr5	115864488	-	chr5	115864489	-
chr5	129771152	RMSK	chr5:129768152-129771152_MER11D_LTR_ERVK	-	599	CCTTGTGGAAGTCAGTGTGGTGATTCCTCAGGGATCTAGAACTAGAAATACCATTTGACTCAGCCATCCCATTACTGGGTATATACCCAAAGGATTATAAATCATGCTGCTATAAAGACACATGCACACATATGTTTATTGCGGCACTATTCACAATAGCAAAGACTTGGAACCAACCCAAATGTCCAACAATGATAGACTGGATTAAGAAAATGTGGCACATATACACCATGGAATACTATGCAGCCATAAAAAATGATGAGTTCATGTCCTTTGCAGGGACATGGATGAAATTGGAAATCATCATTCTCAGTTAACTATCACAAGAACAAAAAACCAAACACCACATGTTCTCACTCATAGGTGGGAATTGAACAATGAGAACACATGGACACAGGA…	chr5	129771152	129770553	-	60	0	16	599M	599	0	chr5	129771152	129770553	-	0	NULL	NULL	NULL	NULL	NULL	NULL	NULL	NULL	NULL	chr5	129771153	-
chr5	129771152	RMSK	chr5:129771152-129774152_MER11D_LTR_ERVK	+	668	GTTGAACTAGTTTACAGTCCCACCAACAGTGTAAAAGTGTTCCTATTTCTGCCTGGGAACAAAGAGAGAGCCCCGTTGCATTGTGGGCTGTTGGCCAGATCTCGCAATAAAATTGGAGGACTCAAACTTCCCAAATTCAAAACTTACGTCAAAGATAGAGTTAATGAAGCATAAAGCATACATAAAGCACAAATGAAAAAGAAAAAAACTAGATAATTTAGATAAACAGAACTTTGTCAAACTTAAAACCCTTTCTGTTTTAAAGGACAATATCAATACAGTTAAAAGACAACACACAGAATGGGACAAAATATTGCAAATTATATATCTGAGAAGAAACTTGTATTGGAATGTATAAATGATTCTTGCAACTTGGCAATACAAAGACAATCAATCCAA…	chr5	129771152	129771820	+	60	0	0	668M	668	0	chr5	129771152	129771820	+	0	chr5	129771153	+	chr5	129771153	+	NULL	NULL	NULL	chr5	129771153	+
chr5	129991694	RMSK	chr5:129988694-129991694_Helitron1Nb_Mam_RC	-	74	AACATTATTTTATTATATTTAATTGTAAATATAATTAAACCATTTAAATCTACTGAATAAACTTTTAAGAAATT	chr5	129991694	129991620	-	60	0	16	74M	74	0	chr5	129991694	129991620	-	0	chr5	129991694	-	chr5	129991694	-	NULL	NULL	NULL	chr5	129991695	-
chr5	129991694	RMSK	chr5:129991694-129994694_Helitron1Nb_Mam_RC	+	353	AAATTTTATAACTAACTAATGCATTCTGCTAGAACGGCATATGGCACATAGGATATAGCTTCAATAGTAATCACAGGCACCAATTATTTCGTGTTCATATATCCCAGATCCTGGGCTAAAAAAATTTTTATGCACTTTTAAAATTTTAATTCTGACAACAGTTCTGTGAAGAAAATATGATTAGTCCCATTTTATATATGAAGAAACTGAAGCTTAAGAAAACTATACATTCGAGAAAGTAAAGTTTTTACATAGTATTATACAAAATACATGCAATATGCTCCCCTCCAATCACTCATTAGGCAGGGGAGGAGTGCAAAGACCAGCACTGCTCAACTTAGCAGGTCTGAATT	chr5	129991694	129992047	+	60	0	0	353M	353	0	chr5	129991694	129992047	+	0	chr5	129991695	+	chr5	129991695	+	NULL	NULL	NULL	chr5	129991695	+
chr5	177416135	RMSK	chr5:177413135-177416135_MER105_DNA_DNA	-	66	AGTGGTTTGATCTATGTTTTCTTTATTATTTGGATCAAAAGGCTACAACTTGAATCACCTGAAATT	chr5	177416135	177416069	-	60	0	16	66M	66	0	chr5	177416135	177416069	-	0	chr5	177416135	-	chr5	177416135	-	chr5	177416135	-	chr5	177416136	-
chr5	177416135	RMSK	chr5:177416135-177419135_MER105_DNA_DNA	+	826	AAAAACAGATTTCTCACCCGGGGCTCTTCATCTGAACCACACAACACAGAAAATGAACTGAGTGACTAATTTCTAAAACATCTACCAGTTCTACAAAACTGGTGTCATTCTAGATGTTTCAGACAGAAGTTAATGCCTTACATACAACAGGTGTCGGAAATTCGTGTTAATTCTCTCAGGAAAACTTCACTGCGAAAGGCTAAAAGACAAATAACCAACTTTAAAAAATAGTTGCAATGTGTGGCCAGGCGTGGTGGCTCATGCCTGTAGTCCCAACACTTTGGGAGGCCGAGGCCAGTGGATTGCTTGAGCTCACAAGTTCCAGACCAGCCTGGCCCACATAGTAAAACCCCATCTCTACTAAAAACACAAAAATTAGTCGGGCATGGCAGCGTGCAT…	chr5	177416135	177416961	+	60	0	0	826M	826	0	chr5	177416135	177416961	+	0	chr5	177416136	+	chr5	177416136	+	chr5	177416135	+	chr5	177416136	+
chr6	7654184	Random	chr6:7651184-7654184	-	72	GTTCTCTACCCACGTTCCCCCAAAGACTTTAGTATCTGTGAGCATTGTTTCCAAAGATGACCACCAGCAATT	chr6	7654184	7654112	-	60	0	16	72M	72	0	chr6	7654184	7654112	-	0	chr6	7654184	-	chr6	7654184	-	chr6	7654184	-	chr6	7654187	-
chr6	7654184	Random	chr6:7654184-7657184	+	1480	TGTATGCCGGAGAGATGAGGCAGACACCGTGTGAGTCTAATGACCGGCCTCGGCAATACTCACAGTGGGGCAACCAGAACTATGAGCATCATAAGGTGGTACAATAAGAAGTATATACATAGCATCACCTGGCCAGTATTCTTGTCTTAAAATTGACCCTGAATCTTCTCAGACATCTAGACTCTATGATTAATATACAGGACACATAAGAGCTAGAGGAACGGGTTAAATGGCGCAATGAAGCAATTAGCTAGACCCTGAATGTAGCACATCCTACAGGATGAAGGACTGTGTTCCTCAACAAATCAATACATGCAAAGCACACAGAAAGGAGCTGTTAGAGAATAAAAGAGAATTAAGAGGCATAACAATCAAATGCAATGTGTGGACCTTATGTGG…	chr6	7654184	7655664	+	60	0	0	1480M	1480	0	chr6	7654184	7655664	+	0	chr6	7654185	+	chr6	7654185	+	chr6	7654184	+	chr6	7654185	+
chr6	10163940	Random	chr6:10160940-10163940	-	532	TCATTCTTTACTAAGCTAACTTCTCTCTCCGCTCACCTCTGTTCTTTTCTCCCTCTCCCTGTCTCCCAGGGCCACTCTGGAAGAAGAAAGAACCACCCAGTTGAGCTGGTCATTCACTTGTAGGCATTAGAATGGCAGAGCTGTCACCTGTGGGCTGTTTAGGCTGCAAACATTACTAAGCTGCTTTACAGAAAGTTATGTAAAGAGCTGTTAATGTTCTCTGAAGACTTTCCTGCCATGCTGGCTGTACAGGCGTTTGGAAAGAGGCAGGTCGAGACGTGTGTGGACGCTACCCCTCGCTATTTATGAGCTGAGCAGCTTGCGGTGAAAAGCTGTCATTTTCCCCCTGGGTGTGTAGAACCAGTTTCTCCGGCATGCCAGGCCACGAAGCTGAGGCTT…	chr6	10163940	10163408	-	60	0	16	532M	532	0	chr6	10163940	10163408	-	0	chr6	10163940	-	chr6	10163940	-	chr6	10163940	-	chr6	10163941	-
chr6	10163940	Random	chr6:10163940-10166940	+	86	AGTGTCCACAAACCTGGCAAAGGGCCTATGATTTTATGCCTTGAGGTAAGAAAGTCAACTGCTTTTCCTGGAACTTGGTCTAAATT	chr6	10163940	10164026	+	60	0	0	86M	86	0	chr6	10163940	10164026	+	0	chr6	10163941	+	chr6	10163941	+	chr6	10163940	+	chr6	10163940	+
chr6	21870430	Random	chr6:21867430-21870430	-	58	GGACTAAATTTCCTCATCTGTAAAATAAAGAGCAGATGCTCTTTTCTGGCACAGAATT	chr6	21870430	21870372	-	60	0	16	58M	58	0	chr6	21870430	21870372	-	0	chr6	21870430	-	chr6	21870430	-	chr6	21870430	-	chr6	21870431	-
chr6	21870430	Random	chr6:21870430-21873430	+	192	CAGAGAGAGCGTGATTTGCCTCTTCCCTTGAGATTAGCCAGCAGAGTCAATAAGAAAAATCTAGGTCTTCTGATTCAGTCCAGTGCCTTTCTCTGTATGTCGCACTGTTTCCCTCATTATCTTGAGATTTGCTGGAGCCACAGGACTGCACAATGGTTGTGCATATGTGGATTTGAGTGCCACAGCTGAATT	chr6	21870430	21870622	+	60	0	0	192M	192	0	chr6	21870430	21870622	+	0	chr6	21870431	+	chr6	21870431	+	chr6	21870430	+	chr6	21870431	+
chr6	28908956	RMSK	chr6:28905956-28908956_tRNA-Leu-TTG_tRNA_tRNA	-	153	TAAAAGGAGAATAAGATAGTTGTGTCAGAAGTGGGATTCGAACCCACGCCTCCATTGGAGACCAGAATCCTCAACACGAGGAAGCCAAGCTTGAGTCTGGCGCCTTAGACCACTCGGCCATCCTGACACCTGGGACACTTACCATCGCAAATT	chr6	28908956	28908803	-	60	0	16	153M	153	0	chr6	28908956	28908803	-	0	chr6	28908956	-	chr6	28908956	-	chr6	28908956	-	chr6	28908957	-
chr6	28908956	RMSK	chr6:28908956-28911956_tRNA-Leu-TTG_tRNA_tRNA	+	362	CTCTACTTTCTCAGCCATTTCTGTGTTTTCATTCTTTCTACCTCAACTTTTTTTATTCTAACTAAAATGATACACTCTCAATGAGGTCTGCCCCCTTGCTTTTCAGTCTTGTTCGCTGTTTAGTAGTGAATCACGTTTTGCCCCGCTTTGGTCAGTTCGTTAAAAGGCGCATTCATTTACCACATGAGCACTCACCCAGAGGCGTACTGGGAGGAAACTAGACTAGGTAGGAATAGAAAGACATGTATACAGACTCCATCATTACATACTGGCCCTGAGCTCATAGGTTATTGGGACCGCAGATTACATGTTTTTCCTCACGGCCAGAAACCATCAAAAATAAAAGTGATGAAACTGAAATT	chr6	28908956	28909318	+	60	0	0	362M	362	0	chr6	28908956	28909318	+	0	chr6	28908957	+	chr6	28908957	+	chr6	28908956	+	chr6	28908957	+
chr6	29441567	Random	chr6:29441567-29444567	+	1006	GCCCAGGGGTCCCCAGGAAGGATGGACTGGGGTGACAGAGGACAGAACTCCGAGCAAGGTGACTGAATAAGGATGAATGACACTTGTCACTCTCAGAAATATGGAGCTTGCAGAAGCCAGGAAGGTTGAACTAGTTTACAGTCCCACCAACAGTGTAAAGATGTTCCTATTTCTCCACATCCTCTCCAGCACCTGTTGTTTCCTGACTTTTTAATGATCACCATTCTAACTGGTGTGAGATGGTATCTCATCGTGGTTTTGATTTGCATTTCTCTGATGGCCAGTGACTATAAACTAGTTCAACCATTGTAGAAGTCAGTGTGGCGATTCCTCAGGGATCTAGAACTAGAAATACCATTTGACCCAGCCATCCCATTACTGGGTATATACCGAAAGGAT…	chr6	29441567	29442573	+	60	0	0	1006M	1006	0	chr6	29441567	29442573	+	0	chr6	29441568	+	NULL	NULL	NULL	NULL	NULL	NULL	chr6	29441568	+
chr6	29441567	Random	chr6:29438567-29441567	-	446	AGAGACTGATTCATGATCCTGATGTTCCTCCACCATTATGGCCTCAAGTTTCCATCCATCCCTTCCTACAAAAGCCAGGAAAGCGATTCAGTAAGAGTGCCATAACAAGTTGTTTCTGGCGTTGCTCACTGTGGAGAGATCTAACGCTGGCAGTCTGGCCTACAGCCTGGTTTCTCCAAGCTGTTTCACTCTGCTCATTCCAGGTTCCACGCACAGGCTACTCTCTGTGTTTTTCCCAGACTCATCACACAATCTAGCGCCTGTGCTTCTTCACAGGAATCCCACCCTGCAGAATGTCATGCATTCTTCCCCACCCTGACCAGGGTGTTGCCCGGCACCCACCATGGTCAGAACCTTAATGAGAGCCCCTGACCAGCCCCAGCTCCATCCCGTCAATGC…	chr6	29441567	29441121	-	60	0	16	446M	446	0	chr6	29441567	29441121	-	0	chr6	29441567	-	chr6	29441567	-	chr6	29441567	-	chr6	29441568	-
chr6	30315628	Observed	chr6:30312628-30315628	-	385	GATGCTTTTGTAGAAGCCAGAGGGGATGTAAGAAATACAACTACCCTGAGTCAGCCATGCTGTGGGAACATCAAAGCTAGCGAGGGAGCAAGGCTACTTGGAGAAGCAATGAGGTGCTAAACACGTGAGTGAAATTTCTTGGGTCTTCCAGACCACCTACGAGATAGCAGCTAAATGCAGCTATTTAAGCTGATTTCATATGTAACAGGAGAACCACCCAGCCAAAGTCTTTCAGAATTCCTAGTTCACAGAACCAGAGGAAATAATAAATCATTATGTTTTAAGCTCCAACATGATGAAGTGATTTTTTTATACAGCTATCGATAAGCAAACACAGGGTTTATAAGAGAAATAAAAGAAAACTGCATTCTGGAAGTAGTAAATT	chr6	30315628	30315243	-	60	0	16	385M	385	0	chr6	30315628	30315243	-	0	chr6	30315628	-	chr6	30315628	-	chr6	30315628	-	chr6	30315629	-
chr6	30315628	Observed	chr6:30315628-30318628	+	893	CCAATATGTAAGTGTTTGGCTGGATGCTGTGGCTCACACCTGTGATCCCAGCACTTTGTGAGGCCGAGGCAGGTGGATCACTTGAGTTCAGGAGTTTGAGACCAGCCCGGACAACATGGTGGAACCCTGTCTGTACTTAAAATACAAAAAAATTAGCAGGGCGTGGTAGCAGGCACCTGTAATTCCAGCTACTCGGGAGGCTGAGGCAGGAGAATCACCTGAACCCAGGAGGCAGAGTTGCAGTGGGCCAAGATCGCGCCACTGCATTCCAGCCTGTGTGACAGAGTGAGACTGTCTCAAAAAAAAAAAGTGTTTATCGAGCCTCTGTTGGGGTCACACTTGCTAATGTTCCCTTGGCCAAAGCAAGGCACAGTGCCAATGCCAGATTCAATGTGGAAG…	chr6	30315628	30316521	+	60	0	0	893M	893	0	chr6	30315628	30316521	+	0	chr6	30315629	+	chr6	30315629	+	chr6	30315628	+	chr6	30315629	+
chr6	31710946	Observed	chr6:31707946-31710946	-	143	AAAATCCACACTTGGCAAAAATATGATTTCAGGTCTTTTAGGCTCTCTGTGCTCCTGGGAGGCTGTGGGGGAGGAAAGAAAAGGCTATCATTCTTTACATCTCAGTCCTTCTACCTCTGTCTGACACTCCCTCTCACCCAATT	chr6	31710946	31710803	-	60	0	16	143M	143	0	chr6	31710946	31710803	-	0	chr6	31710946	-	chr6	31710946	-	chr6	31710946	-	chr6	31710947	-
chr6	31710946	Observed	chr6:31710946-31713946	+	410	GGTATCTCCTTCCTTTTGCTTTGCCTAACTCCCTGTTCCGGTGTCCCATTCTTTCCCCCAACTCTACCTTCATCATCACAGATCTCCCCTCTGCCTTATGTCATCCTAAACCTTTGTGCTCCTCATGCCCTATGACCTGTCCCCCCAAGATCTCTCCTGCTCCCTACCCTTTAATAACCTGCAGCTTATTGGGAAGCCTCTGCTTAAGTCATGTCTAGGGATGAGGGCCTCCCCTGAGGAGTGGTGACACTTTTTGGACAGGGTTTTATTGTTGGAATTCTCCCCATTAAGTTAAAGCCTTTTATCACCAAACCAAAAGGCACTGCCTCAGTGACCCTTATTATGATCCATAAGGCACTTCTATAACTTTCCTAGGTTTACAATAAGAACAGGAGTGTA…	chr6	31710946	31711356	+	60	0	0	410M	410	0	chr6	31710946	31711356	+	0	chr6	31710947	+	chr6	31710947	+	chr6	31710946	+	chr6	31710947	+
chr6	58052357	RMSK	chr6:58049357-58052357_Merlin1_HS_DNA	-	1824	TAAATATTTAAAATAAAGATTAGTTAAAATTTAAAATATTTATTACTTCATTTAAAATTATAACAAATTCATTACGTGTTAAATAAGTAACAAATTTTATTAAATTTAACATCATTTTCCAATACACAAGTAATTTTAGTGAAAAAAGTGGCCCTGTTTTACATTTTTGAAATTTCTTTAATATCTAGCTAAATAGAAGACAGTTGCTTTCTCATATCTGCTTCTACATTTGATTTGTTAGAATACATTATTTTGGTTGAGGTATGTAAAGAAAATCCAGCCTCACACAGTTACACAGTTGGAAAGAAGACAATAATAAATTGAATGTACATTTTAAAATAACTTAGAGTGTAAGTGGAATGTTTGCAATTCAAAGAATAAGTGCTTGAGGGTATGGAT…	chr6	58052357	58050533	-	60	0	16	1824M	1824	0	chr6	58052357	58050533	-	0	NULL	NULL	NULL	NULL	NULL	NULL	NULL	NULL	NULL	chr6	58052358	-
chr6	58052357	RMSK	chr6:58052357-58055357_Merlin1_HS_DNA	+	138	TTTTAAAAATATTTAAATTAAATATTAACATTTATCAGAACAATTTTCTATTAACTAACATTATATTTTCAGTTTTGTTTTTAGTATGTTTTAGCACAAATATCCATGAACAAATTATGCAATAAAAATATTTAAATT	chr6	58052357	58052495	+	60	0	0	138M	138	0	chr6	58052357	58052495	+	0	NULL	NULL	NULL	chr6	58052358	+	NULL	NULL	NULL	chr6	58052358	+
chr6	100927963	Random	chr6:100924963-100927963	-	273	CCTGTGTTCCTTCGTCCACTGGCCAGCACTACTCAAGAGTCTGTGTCACATTTTATACCTGCACAGGCCCATGCTTTTACTTGTATTACATGCAGTGAGGCAGAGTGATCTAGATCTGTTTTTTGTTCATTTTCTGAAGAGATAGAACATTTATGTCAAATCCAATCTACCTTGATCAGACAGGAAATATAATAAAACATTTAAGACAAATCTTTATAGAGCAAAAGTTATACCAGTTTGTAGTTACAAAAATCATTGCTGGTGACCCTAATT	chr6	100927963	100927690	-	60	0	16	273M	273	0	chr6	100927963	100927690	-	0	chr6	100927963	-	chr6	100927963	-	chr6	100927963	-	chr6	100927964	-
chr6	100927963	Random	chr6:100927963-100930963	+	144	ACTTGTTTTATATCTGAGCTCCATCCGATCATGTCCTGACACCTGAGCATCCATTTGCTCATCTATAAATTAAGTGCTGGGACTGAATTTTCTATGCAGTTCCTTCTAGCTCTAATAAGCTAAACTCGATGGGCTGAAGTAATT	chr6	100927963	100928107	+	60	0	0	144M	144	0	chr6	100927963	100928107	+	0	chr6	100927964	+	chr6	100927964	+	chr6	100927963	+	chr6	100927964	+
chr6	113300915	RMSK	chr6:113297915-113300915_MER96B_DNA_hAT	-	285	GGGTATCATTCTTTATGGCCAAGACTAGGGTGAGATGAGTGAGGAACATGTCTTGGACACAAAATTTAAGGAGGCGCTGCGAAACTCAGTAATCAAGATAAAAATATACAGTGTAATATTTGTAAAAATAAAAATTAACTTAGAAAATCCATAATGAATTAAAACATCATAATTTTAAATAAAGGTACATCAGTGTCAATGAATTTTTCTTTTGCCTTAAGCTATGGCTCAGTGTGACCCTGGCATCCTCTCTGAAGCTTCAATGTCAATGGCCAATGTTGAATT	chr6	113300915	113300630	-	60	0	16	285M	285	0	chr6	113300915	113300630	-	0	chr6	113300915	-	chr6	113300915	-	NULL	NULL	NULL	chr6	113300916	-
chr6	113300915	RMSK	chr6:113300915-113303915_MER96B_DNA_hAT	+	47	AGGGTATTTCTACTGCTAAAACCTTTGCTCTGTGTGGTGTTCTAATT	chr6	113300915	113300962	+	60	0	0	47M	47	0	chr6	113300915	113300962	+	0	chr6	113300916	+	chr6	113300916	+	NULL	NULL	NULL	chr6	113300916	+
chr6	160350659	RMSK	chr6:160350659-160353659_LTR55_LTR_ERV	+	274	GGGCACAGTTTTGTGGGCTATGTAAAGTAGGTAGGCTCCAAATTGCCAAAAATAGATTTCTCTGGACTATATTTAAAGCAATCAATGTGGAAGAATTTGAGTTTGGTGCCAGTGGGCTTTGAGCTAGTGGTCTAGCCTGCTGTGAAGGCCTAAACAACATTGTAGGCCAACACACGAGGCCACGTCTGGCTCATTTATATAACTGCTATGGAGGAAAAAGAGGAGAGTCTTTCATCAGTAAACATCTCAGTAGCTAATGGTGCTTTCCCTAATT	chr6	160350659	160350933	+	60	0	0	274M	274	0	chr6	160350659	160350933	+	0	chr6	160350660	+	chr6	160350660	+	chr6	160350659	+	chr6	160350660	+
chr7	34019521	RMSK	chr7:34019521-34022521_Helitron3Na_Mam_RC	+	738	ACACTCGTCTTATGGAGATGGATTCCTAAGATAACGAAACAAATGCCTCACACATGATTGTACATCCTGGTTTCAGCTGGTCCATCTCTATGGCATTCCAGACAGTTGAGAACGTGATAATGTTTGAGGATTATCTGGAGAGGATTTCACAACCTTTTGCTCTTATCCATTCCAGAAGCAGACCTAACGTTTTTAGGTGTGACTATCATCATGACTCACTCAGAAAATGCAGTGCTTTCTTATCATTTGTTAAACTGCATCATCCCTGTTTACCCATTGTAGAAATAAAAGAGCCAAGAGAATCACTTCTTCAGAGTCCCGATATTCATCAGGGGAGTGACAGCTTGAGTCCTATTAGCTGTTCCATATAGCGGTCTGAGTCATACCAGAGTGCATTCT…	chr7	34019521	34020259	+	60	0	0	738M	738	0	chr7	34019521	34020259	+	0	chr7	34019522	+	chr7	34019522	+	chr7	34019521	+	chr7	34019522	+
chr7	34019521	RMSK	chr7:34016521-34019521_Helitron3Na_Mam_RC	-	2941	CTTCCTGATGGTCTGCCTCTCTGTCACCACATCACGAAAACATCAGTACACAGATTTTCACAAATTCAGAGAGTGTAACTAAGTGGGTTGGACCTCAAATACAAGCCACATGGCGTATACAAGCCACTTGCCAGTGGGGACACCACGAAGAGTTTGCAGTTCATCCATTGGAGCTGGATAATACCCCCAAGGGATGCTTCACACACCCACACAACTCCCTAGGGTGTGCCCCCAAGGCAAAGAGTAAGCTAGTGATAAGGGGATATCTGACCAGATTTACTCTCCCAGACGAGAATAGGCTGGCCAGCTTGGAAGGGCAGAAGTCTCAGGATGGAAGAGGAAACATTACTCTTTCTCAGTGTACTACATCAAAAGACAGCAATAGGAAAGAAGAAGGGT…	chr7	34019521	34016580	-	60	0	16	2941M	2941	0	chr7	34019521	34016580	-	0	chr7	34019521	-	NULL	NULL	NULL	NULL	NULL	NULL	chr7	34019522	-
chr7	34132334	RMSK	chr7:34129334-34132334_L4_LINE_RTE	-	194	GTAGCTAGAAAGCTTTTTAAGATCCTTGTTTTGGGTGACTTGGATGGATCAAACAGGAAAAAGCCTACTTGTGGGTGAGGTGGAGAAGAACGAATGAAAGATTGAAGGGAAATCACCATAAAGCTTTGAGTCCAGCCTGACAGAAGGCTCAGAGCCAATGACAGGGCAAAAGGGATGCGACTATTAGGCAAATT	chr7	34132334	34132140	-	60	0	16	194M	194	0	chr7	34132334	34132140	-	0	chr7	34132334	-	chr7	34132334	-	chr7	34132334	-	chr7	34132335	-
chr7	34132334	RMSK	chr7:34132334-34135334_L4_LINE_RTE	+	139	CTGAATTTTAGCTTCAAAATCTGGTCAGTCCAATTTTCTTGGAGCCCAAGTAAAAAGAAAGACACGAATTCATTCAGAAAGGTATGAAAATGTATGGAACATCATTTTATCCAAGTCTAAAATCCTCTTATGTTTAATT	chr7	34132334	34132473	+	60	0	0	139M	139	0	chr7	34132334	34132473	+	0	chr7	34132335	+	chr7	34132335	+	chr7	34132334	+	chr7	34132335	+
chr7	37548870	RMSK	chr7:37545870-37548870_UCON6_Unknown_Unknown	-	91	ATATGATTCAAGTCCCAACCATCCATTATTACTTCACCTGCCTTGAAATGGGAATTGTAAGCACTCTGATAAATTATTTGAAAGACTAATT	chr7	37548870	37548779	-	60	0	16	91M	91	0	chr7	37548870	37548779	-	0	chr7	37548870	-	chr7	37548870	-	chr7	37548870	-	chr7	37548871	-
chr7	37548870	RMSK	chr7:37548870-37551870_UCON6_Unknown_Unknown	+	38	TCAATGCATGAAGTAGAAAGGCCATCTGCATCCAAATT	chr7	37548870	37548908	+	55	0	0	38M	38	0	chr7	37548870	37548908	+	0	chr7	37548871	+	chr7	37548871	+	NULL	NULL	NULL	chr7	37548871	+
chr7	41698990	Observed	chr7:41698990-41701990	+	30	CCAAACAATGTTTCATGGGGAGTTACAATT	chr7	41698990	41699020	+	34	0	0	30M	30	20	chr7	41698990	41699020	+	0.666667	NULL	NULL	NULL	chr7	41698991	+	NULL	NULL	NULL	chr7	41698991	+
chr7	41698990	Observed	chr7:41695990-41698990	-	182	GTTTGAAAAATCGCTCATCTACCAGGAAGATCAAGGGAAATGCTGCCTTAGGCTTAGGAAATGATTTTATCTCCTCTTTTTCTCTTTTGTTCTCCTGTCACGTCGTCCTCCTTTTTCTTTTTGTCTCTCTTTTTCTTGACACTTTTGTTTTAAAAGTTTGGTGTGTCATTTTTCCCGAAATT	chr7	41698990	41698808	-	60	0	16	182M	182	0	chr7	41698990	41698808	-	0	chr7	41698990	-	chr7	41698990	-	chr7	41698990	-	chr7	41698991	-
chr7	44963207	RMSK	chr7:44963207-44966207_MER33_DNA_hAT-Charlie	+	450	TCAAGAACAAGTAAAAGTCCTCCATATTTTTACTACCAACTTGCTACTTTCTTAAATAATGGTGTCTATTTGTCTATTTCTTTCCTTCTTTTCTTTTCCTTTCTTTTTTTTTTTTTTTCTTTTTTTGAGATGGAGTTTTGGTCTTTTTGTCCAGGCTGGAGTGCAGTGGAGCAATCTTGGTTCGCTGCAACCTCTGCCTCCTGGGTTCAAGTGATTCTCCTGCCTCAGTCTCTTGAGTAGCTGGGTTTACAGGCATGTGCCACCACTCACAGCTAACGTTTTTGTATTTTTAGTAGAGATGGGGTTTCACCATGTTGGCCAGGCTGGTTTTGAACTCCTGACCTCAGGTGATCCACTTGCTTTGGCCTCCCAAAGTGTTGGGATTACAGGCATGAGCCA…	chr7	44963207	44963657	+	60	0	0	450M	450	0	chr7	44963207	44963657	+	0	chr7	44963208	+	chr7	44963657	-	chr7	44963207	+	chr7	44963208	+
chr7	86724437	Random	chr7:86724437-86727437	+	431	GATGTTCAATGGAAGTGGAGTATTTTGCCCAAGATTAAGTAACTATTTGTTAGGGAAATCAAGATTCAAAACAAGTTATTCCAGGCCCCACATTAAGTGTTCTTTCAGTAACTCCCTCCATGAGTGAAAGACATAAAAAGGCATATTTGAAAGCTTATAATACACACACACACACACACACACACACACACACACATATAATCATTAGAACTTGACTGAAAATGGCATGAGCAGTCATGGGATGTAGTTAGTTCTCCGTTATTGGAGGTAATCAAGTAAAAGCTAAATGACTACTTAACAAGAATATTATAGACAGGTTTCAATGTCAGACAACACAATAAATGGCAGATATCTTGAGTTTCTTCCAACTCTGAAACCCTTAAGTCTATAACTTTAAGT…	chr7	86724437	86724868	+	60	0	0	431M	431	0	chr7	86724437	86724868	+	0	chr7	86724438	+	chr7	86724868	-	NULL	NULL	NULL	chr7	86724438	+
chr7	86724437	Random	chr7:86721437-86724437	-	161	ACTTTCCTCATTTGTAAAATAGGGACAATAACACCTACTTCATAATATTGTAGTAAGAATAACATTAAATGAGAATTAAATTAATCAAATGAAGACATATATAAAAGTCCCTGGCATAGATCTTAGCACTAAGGAAATATTCAATTAATATCTGTTGAATT	chr7	86724437	86724276	-	60	0	16	161M	161	0	chr7	86724437	86724276	-	0	chr7	86724437	-	chr7	86724437	-	chr7	86724437	-	chr7	86724438	-
chr7	107171853	Random	chr7:107168853-107171853	-	597	AGTGGATTTTGACATTGAATATCAGTGGCTGATACTCAACACAAAAAGAGAGAAAATCATACATCTCTTAAAATATACCACCCTCTAATGTTTAATCTTGCCAAAAATACTAAACTTAAATCTGATGAAGCTGCCCGCATCCAACTACTAATTTACAGGTAATATAGAAGATAGAGGAACTTGTTAAACTGCATCAAGGGAATACAGTCAACAAAACCCAGTCTGTGGGAAACTTTAGGACAGATGATCCAATATATTCAACAAATTGCAATGAAAAAAAGAGAAGGTGAGAGAACAGATTAAAAACAAGAAAAATTAAACCATAGCACTTAGGTATTTGTACTTCAGTAATAAAAAAAAAAAGTAAGGAAGTGATTAATGTAAAAGAGTAGTGGTTTC…	chr7	107171853	107171256	-	60	0	16	597M	597	0	chr7	107171853	107171256	-	0	chr7	107171853	-	chr7	107171853	-	chr7	107171853	-	chr7	107171854	-
chr7	107171853	Random	chr7:107171853-107174853	+	293	GAAACATAAGTGACTGCAAAATAGTAATAATCCAATTCTGTCATTTTGTATTTATAAGCATATGAAATTTCTCTATAAAAATAAACTTTACCTCATTGACTATTTGTTTACCTAGGAGTATTGTTCATACTGAAAACTAAAAATAAATACTTAATCTTTCCCTTATTAGTTTTCAAAATGAAGAAATAATTTCCTAATATTCACCAATAATGAAAAATTAGTCGGTGAGGGCGGGGGGGAGGTGGGTGTTCTGGGGTTTTGCTTTTTTTTTTTTTTGATATCATTATGAAATT	chr7	107171853	107172146	+	60	0	0	293M	293	0	chr7	107171853	107172146	+	0	chr7	107171854	+	chr7	107171854	+	chr7	107171853	+	chr7	107171854	+
chr7	110288545	RMSK	chr7:110285545-110288545_MADE1_DNA_TcMar-Mariner	-	113	TAATTGCAAAGCTGCAATTACTTTTGTACCAACCTAATAGATTGTCTTTTCTTTATCTTAATGGTTTGTCAACTTGAATCATTGTGACAGGCTCCTGACTGTCAGAGATAATT	chr7	110288545	110288432	-	60	0	16	113M	113	0	chr7	110288545	110288432	-	0	chr7	110288545	-	chr7	110288545	-	chr7	110288545	-	chr7	110288546	-
chr7	110288545	RMSK	chr7:110288545-110291545_MADE1_DNA_TcMar-Mariner	+	443	AAAGTAATTGCAGCTTTGCAATTAAAAGTAATGGCAAAAATCTCAATTACTTTTGCACCAAACTAATACTTTTAGAACCAGATAGACACCGGATTCGCATCTTACTCCTACCACTTACTAGCTGTGTGACCCTGGGCAAATCATTTAACTTCTTGGATACTCAGCCTTCCCAACTTTATATTAGGAATACCATCTACCTTTAAGTAAATATTGTTGGGAAGACTAAGTATGATTAAATATGATATTTGCAAATCTCTTAGCACAGTGTCTGATACATGGGAGGTATTCAATAAATGACAGCTATAGTCATTGTCATTATCAGAACTTTATTGCCCAGAGTTGCTCCCTGGAAGTTGCCACTACAGAGCACTGTAATGTCATGCAGAATGAACAAATATT…	chr7	110288545	110288988	+	60	0	0	443M	443	0	chr7	110288545	110288988	+	0	chr7	110288546	+	chr7	110288546	+	NULL	NULL	NULL	chr7	110288546	+
chr7	121727432	Random	chr7:121727432-121730432	+	20	GCCAAGCACCATTTAAAATT	chr7	121727432	121727452	+	4	0	0	20M	20	0	chr7	121727432	121727452	+	0	chr7	121727433	+	NULL	NULL	NULL	NULL	NULL	NULL	NULL	NULL	NULL
chr7	121727432	Random	chr7:121724432-121727432	-	282	ACTCTCCAAAGTGAGTCTCTGAACTGAAAAGACTCCAGTGGTCCTAACATTGCAGTCAGCATAGCCCTTTTCTTTCTGGGGCTTCATCCACAGATAAATGAGTTTCCATTTTCTCTCTCATACAAAGGCACGTTCAGAACCCATCTACTAATAAGGCATGAGAATCATTAAGTTTAGCCAAAGGCCTCTTCAGGCAAATCCTGTGAATCCACCTTAAAGTACATTGGCAGCTCCCTGGTACAGTGTTATTTTGTGCAGCTTTAGAGAAACTGGTCAGAAATT	chr7	121727432	121727150	-	60	0	16	282M	282	0	chr7	121727432	121727150	-	0	chr7	121727432	-	chr7	121727432	-	chr7	121727432	-	chr7	121727433	-
chr7	126912121	Random	chr7:126909121-126912121	-	1046	CTGGTGTAAACAAGCCTACTGTGTTGACAGTTATATAAAAGTATGGCACATACAATTATGTATAGTATATAATATTAATACATTTATTATTATTATAGTAAATGACTGTGTTACTGGTTTATGTATTTACTATATTTTTAAGTGTTATCTTACAGGGTACTCCTTTTGCCCTTTTAAAAAAAGTGAACTGTAAAGCAGCCTCAGGCAGGTCTTCAGGAGGGATTCGAGAAGGCATTGTTATCCTAGGAGATGGCAGCAGCTCCATGGGTGTTATGGCCCCTGAATACCTTCCGGTGATGTTGATGATGCTGACCCTGTGTAGGCTTAGGCTACTGTCTGTGTTTTTGTGTTAGTTTAAAATGAAAAGTTTAAAAAATAGAAAACAATTAAAAACAGAAA…	chr7	126912121	126911075	-	60	0	16	1046M	1046	0	chr7	126912121	126911075	-	0	NULL	NULL	NULL	chr7	126911076	+	chr7	126912121	-	chr7	126912122	-
chr7	126912121	Random	chr7:126912121-126915121	+	448	CATCACCACAAACAGGTGAGTAATACATTGCACTATGAAATTAAGATGTTACTGAGCCATAGTGTCACTAAGCCTTTCACTGTATAGAACATTCCTAAGCAATAGGAAATTTGCAGCTCCATTACAATCTTACGGGACCACTTATGTCGTCTGTTGTTGACCAAAATGTTGGGCAGCTCCTGACTATACATGTAACTTCAGTTCAGAAGAAAGAAAAGAGGGCCCTAAATATAGTTAACCAGAACTTATTTAGACAAAAATAGTCCTAAGCTGTAGAAAGCTAACATGGCAATATATAAGGCTAAACCAAATATTATTTTAGCAACACTGTATTTCCTCACTCTTACTCGGTGGTCCCCAGGCAGCATTCTCAGCAACAGCTGCCAAACCATCCAAGAA…	chr7	126912121	126912569	+	60	0	0	448M	448	0	chr7	126912121	126912569	+	0	chr7	126912122	+	chr7	126912122	+	chr7	126912121	+	chr7	126912122	+
chr7	131611241	Random	chr7:131608241-131611241	-	153	CAGTAGGATGAGATTTGGCACCAAGTTACATTGAGAGAAGAGCAGTGTTTTGCTCTAGATTCCCCATCTCTGATCAGAAGGACATACCAGCCAGGGAGGGAAGCCTGTGAGGATAAACTTTGCCATGCATCCCAGGTGCACTCCTGAAGAATT	chr7	131611241	131611088	-	60	0	16	153M	153	0	chr7	131611241	131611088	-	0	chr7	131611241	-	chr7	131611241	-	chr7	131611241	-	chr7	131611242	-
chr7	131611241	Random	chr7:131611241-131614241	+	160	CTTCCTGTCCCTTCTTCTCTTGCTTTGAAATGTCAAATAGGACTTAAAGGCTGGATAAATCTGATGAGGCTATTACAAGAAATGGACTCAGTTTTCAGTTGCATGTCTCCACTAACGTGGATATGAAATAAAAAAGGAACCGGATAAGATAAAAGCAATT	chr7	131611241	131611401	+	60	0	0	160M	160	0	chr7	131611241	131611401	+	0	chr7	131611242	+	chr7	131611242	+	chr7	131611241	+	chr7	131611242	+
chr8	6692315	Random	chr8:6689315-6692315	-	2115	TTTTTCGCGCCCTTCTGGTTTGAACGCGTAACTCCTTCAGTGCCGGGAGGAGCGTCTCCGCCCACTTCCGCCGGGCTCCCTGCGGAAGCTTTTTCCCGGGCAGAGTCCCTGGGGTGGAAGAGGGGGTACCCTGGGAACGCCGCCTTGGGACTTTTCCCTGAGTTCGCGGGCGTCCCCGCAGGTCCCGCTGCTTCCGAGGCGCGCCGAGCAGGACGCACACGGAGGACGCGCAAGCGCCCTGGCTCCGCGCCCCGGACTGGAAGGGCTGAGACAGGACCTGCGGGGGTCGGCACCCACCCCAGGTGTCCTCCCTTGCCCTCCAGCTGGGCACGGACTGGGTGTCAGCATTCCCCAGCCCTGCAGCACCGAAGGCTTTTCGTGCAAGGGAGGCTGCCGCAG…	chr8	6692315	6690200	-	60	0	16	2115M	2115	0	chr8	6692315	6690200	-	0	chr8	6692315	-	chr8	6692315	-	chr8	6692315	-	chr8	6692318	-
chr8	6692315	Random	chr8:6692315-6695315	+	824	TGGGGCCATCTTGCTCCGCCGCGGCTGGCGGGCTCTGGGTTCCCCCTGCGACGGAGGTGGCCTCGAAGGGCCGCGTCCCGCCCCGTCCTAAACCCCGAAGCGGAGTCGCCGTCCTACAGGGCCGCGTGGATGCGGAGCCCTGTCCCCCTCCCCCCGCCACCCCTTCTGCGAGCGGCCTCCAAGTCGCAGGGTCCCCCTGGACGGCCGGGGGTCGGGGGAGAGCCCGGGCGCCCCCAGACTTGCGCTCAGCACATCTTGGCATCGCAGCACTTTGCAAAGCTTGTGATGGAAGGAAGGGCGGATACATCTCCCCTGCTTCTGCGAGGGGATCTTGCATGCGTGGGGCGGGGGGATCGTGCATGGGCGGGAGGAAGTCAAGCACCAGTCGGGAGGGGGGGG…	chr8	6692315	6693139	+	60	0	0	824M	824	0	chr8	6692315	6693139	+	0	chr8	6692316	+	chr8	6692316	+	chr8	6692315	+	chr8	6692315	+
chr8	6702137	RMSK	chr8:6699137-6702137_MamRep1527_LTR_LTR	-	1677	GACTTACCAGGGAGACAGTGAAAGGAATGAGCCAGGCTTTTAGGACAGCAGATATGGTTAGCGCTAGAAATAGGCCTTGCAGATAACTGCCTCATAGGAGGCACCTGTCCCCAGGGCTCATTTCCCACCTGATTCATTTCTCGGCCTGGAAGAAAGTGCAGTATACAGAAGAGGGCTCAGCCTGCGAGAAAGTGCAGGATACAGAAGAGGGCTCAGCCTGCGAGAAAGTGCAGGATACAGAAGAGGGCTCGGCCTGGGAGCCAAAGTACAGTGTGTGGTTCCCAGCTCTGACACTCACTCGCAGTGGGCCTTCCTGCGAGTAACTGAGTTGTCCTCAAATTCAACCCTGTCTCTGTAAAACAGGAATAAAAACCCCACGTGGCACAGAGGGTTTCATTG…	chr8	6702137	6700460	-	60	0	16	1677M	1677	0	chr8	6702137	6700460	-	0	chr8	6702137	-	chr8	6702137	-	chr8	6702137	-	chr8	6702138	-
chr8	6702137	RMSK	chr8:6702137-6705137_MamRep1527_LTR_LTR	+	423	GGTTCTTGTTCCAGGGAAGCAACCCTCAGTCTAAAGAGATCCTGGAGGATGTCTCAGTAAGTTAAAAAAATATATATAAGCATTTTCCTTGAGTCTGTATTATTTTGATCCTCTCCCTGATGCTCAGATTTATTACTTATTTCTAGACCCTGAGCCGTTGTCAAAACACAGCTTAATCCCCATTCCCTGGGCCCGAGACCCTGCAGCCCCCACGCTGCCCGGCTTCCGGTCTTACCTGGGGCAACCTGACCAACAAGAACGCGGAAGGCCAGGAGCCAAAAACAGAGACTCCTGATGGGTAACAGAAGGAAAAGGTATGTGCCCTGCTGAGACCACGAGGCTCGCTGGAAGAGCCTCTGTTTATACTGCTTCTGGCTGCTTACACAACAGATCTGGAAG…	chr8	6702137	6702560	+	60	0	0	423M	423	0	chr8	6702137	6702560	+	0	chr8	6702138	+	chr8	6702138	+	chr8	6702137	+	chr8	6702138	+
chr8	18847527	Random	chr8:18844527-18847527	-	438	ATGGGGTGTAAGGAAAGGAAGAATGACATAGATTTCTGCCTCAATTAATGGGGATTCTTGGAGTTGCCATTTATTGAGATGTAGCACTCTTGTTGGATATTGCTTTGTGTTACATCCTTCCACCTAGACTATAAGCTTCTTAGATCAAAGATAAGGCAGCATTTCATCTTTCTTCACCATTGATTCTAGCACAGTGCTGAGGCATTAGAATAGCCACTTGGTTGGGCATATGTCAGGTGGGAAGTTGATCCAAACCCCACTTGCAGGGTGGCTCTTGAGAGGCAGCTTAAAGGAATAAAAAGTGCCATTTGTTAGGATATTTATTGTTGTTGGTTTTTAGATTTGTTTGAGATGATGCAAGTTATGTAAGAAGAAGGTACTATGAGCATAGAAAATGTA…	chr8	18847527	18847089	-	60	0	16	438M	438	0	chr8	18847527	18847089	-	0	chr8	18847527	-	chr8	18847527	-	NULL	NULL	NULL	chr8	18847528	-
chr8	18847527	Random	chr8:18847527-18850527	+	629	CAATCATCAGGTTCTGTTGATCTACACAAAATGTGGCTCATTTATCTTTCCACTTGTCTGTATCACAGCTGCCACCATCCCTGTCCAAGAAATCTTCATCTCTCACCTACAAAAGCTCACTGATTAATCCCTCTGCTTCCTTTCTTGCCCTCTTCAATCCGTTCTTCACAGGGCATCCAGAGTGATTTTTTTAAAAGGCTAAACTGCTTAAACCTCTTCAGTGACCTTCCATGTTCACAGGATAAAATCCAGGTACCCTCCTTTAGCCGTAAGGCCCTGCATGGTCTGGCCCTAGCTTATCTTTGCAATCCCATGCCTTCATTCCTACCGCTCCACCCACTCTTCCTCACTTGGCTCCGCCGCCTGGCCTTCTCTCAGTTCTTCATATGCGACGCTCTT…	chr8	18847527	18848156	+	60	0	0	629M	629	0	chr8	18847527	18848156	+	0	chr8	18847528	+	chr8	18847528	+	NULL	NULL	NULL	chr8	18847528	+
chr8	22093015	RMSK	chr8:22090015-22093015_Helitron1Na_Mam_RC	-	582	AATATTAAGACTGTAAATATGTTTTGCTTATAGTCTCATTCTCTATTACATCAGACTCTATATTTGCTATGCATCTTTCTACCACGAGGAATCTGGCCTTGGTACTCAGACAGACCTGAATTTGAATACTAACTAGTTTTACTACTTATGGCCTGAGTCCTCTTTCCCACCCTCCACCTTTTTAAAATGGAGTTGATCAGCTGGGCATGGTGGCTCACACCTGTAATCCTAGCACTTTGAGAGGCCGAGGCAGGAGGATCACTGGAGACCAGGAGTTGGAGATCAGCCTGACCAACATAGTGAGAGCCTGTCTCTACAAAAAAAAAAAAAAAAAAAAAAAAAAAATTTGTTGTTGAGATGGAGTCTCACCCTGTCACCCAGGCTGGAGTACAGTGGCGT…	chr8	22093015	22092433	-	60	0	16	582M	582	0	chr8	22093015	22092433	-	0	chr8	22093015	-	chr8	22093015	-	chr8	22093015	-	chr8	22093016	-
chr8	22093015	RMSK	chr8:22093015-22096015_Helitron1Na_Mam_RC	+	278	GCTTATGCACTTTATAGATTTAAAATGTTTATGTGTATTTCCCTATGGCTGAACTCAGTGTGGGGATCCGGTGAGCCAATGAATGCACATACATCAGGTAGTCCGTGGAAACCACTTTTGTCCTTTACATGTGTTTACAATGACAAGAGTGGGCCATGAGTATTTATAAGAACTACATGGATTTCTCAGTGCTTATTTCCTTTTCTTTTCGATATTATGTTTAGACAACCTATAACCTTCACTGGTCATCTATTTTAATGAAGAGCATTAACCTAATT	chr8	22093015	22093293	+	60	0	0	278M	278	0	chr8	22093015	22093293	+	0	chr8	22093016	+	chr8	22093016	+	chr8	22093015	+	chr8	22093016	+
chr8	25039276	RMSK	chr8:25039276-25042276_7SLRNA_srpRNA_srpRNA	+	1130	GACAAGAACCAAGGTGTGTGGGGCCTGAAGGGTGTACGATACGGGTAGGGCTCTTTAAAAAAAAAAAGAAAAATACAAGCATATCTCTTTCTGGGGGAAAACTTTCCAAAAAAGATTGAAGCCTCACAGTAGTAGATCCCCCTGCCGTTCATGTGGCCCTCCTCTTGGTTCTTTTTCATGCTGTGATGCAATCATAGCTCACTGCTAGCCTCGACCTCCTGGGCTCAAGCAATCCTCCCACCTCAGTCTCCTGAGTAGATAGGGCCACAGGCACAGCCACCATGCCCAGGATATATATATAGTAGAGGAGGGTCTCACTATGTTGTCCAGGCTGATTTTGAACTCCTGACCTTAAGCAATCCTCCCACCTCAGCCTCCCAAAATGCTGGGATTACAGGT…	chr8	25039276	25040406	+	60	0	0	1130M	1130	0	chr8	25039276	25040406	+	0	chr8	25039277	+	chr8	25039277	+	chr8	25039276	+	chr8	25039277	+
chr8	25039276	RMSK	chr8:25036276-25039276_7SLRNA_srpRNA_srpRNA	-	274	CCTGCATGTGAGATACAAGCTGGGTCAAGAATGACTCTAAAGCCAGCTAGGTCGCACATGCCTGTAGTCCCAGCTGCTAGGGAGGCTGAGGCAAGAGGATTGCTTGAGCCCAGGAGTTCCAGGCTGCAGTGAGCTATGCTGATCAGGTGTCTGCACTAAGTTCCGCATCAATATAGTGACATCCTGGGAGCAGGCGACCACCAGGTTGCCTAAGGAGGGGTGAACTGGTCCAGGTCAGAAATGGAGCGGGTCAATTATTTGGAAAGCCCTAATT	chr8	25039276	25039002	-	60	0	16	274M	274	0	chr8	25039276	25039002	-	0	chr8	25039276	-	chr8	25039276	-	NULL	NULL	NULL	chr8	25039277	-
chr8	29985762	RMSK	chr8:29982762-29985762_7SK_RNA_RNA	-	62	TTTCTCTGGACAGTAGTAGAAAGAACATTTCTCTGGACAGTAGAAAGTGATTTGTGGGAATT	chr8	29985762	29985700	-	60	0	16	62M	62	0	chr8	29985762	29985700	-	0	chr8	29985762	-	chr8	29985762	-	chr8	29985762	-	chr8	29985763	-
chr8	29985762	RMSK	chr8:29985762-29988762_7SK_RNA_RNA	+	162	TGAATCATTCTCTACAGAATGCAAATAGAAAAAGAAGGAAGCAGACGTCCTGGTTTAACCAATCAGAGGAGTAGAAATTACCCCTGGCCATCAGTGGGGAGATAGATTTGGAGGCCAGATTGCATTTTAAAAGGCTTTGTTAACCAAGTTCTTTTTTAAATT	chr8	29985762	29985924	+	60	0	0	162M	162	0	chr8	29985762	29985924	+	0	chr8	29985763	+	chr8	29985763	+	chr8	29985762	+	chr8	29985763	+
chr8	47803107	RMSK	chr8:47803107-47806107_BSR/Beta_Satellite_Satellite	+	647	AGGACCCAGGCCAGAGAGTTACAATAAATAGGTGCAGGTTCTACCCTTATGTCACAATGCTCCATGTGGGCAGACCGAGCAGTGAGTCACATCACCTAAGTAAGTGATAGGCCCGAAGATATGTCACAATGTCTTCCTTGAGGCATGGCCCTGCTGAAAGAGTACCATCACCTGTGTATCTAGCCTAGTAATATGTCTCTATCCAGGTTAGCAATACCGAAGCAGGAGAGCAACATCACCTTGGTGATAGGTCCAGAGATTTGTCACAGTGCCCTCTTTAGGACATGACCCTAGCAAAAGAGTACCATCACCTGTGTGCCTGGCCCAGCCATATGTCACTATCCCCCGCTGTATGCAGGGCCCATTCTAATGAGGAGAGTTGTGTCACCTAAGAGGTGG…	chr8	47803107	47803754	+	60	0	0	647M	647	0	chr8	47803107	47803754	+	0	chr8	47803108	+	NULL	NULL	NULL	NULL	NULL	NULL	chr8	47803108	+
chr8	48996860	RMSK	chr8:48996860-48999860_ACRO1_Satellite_acro	+	1631	TTCCTGGGTGTGGGGGGGTTCGGAATCTGGGGATGGTTGGAGAGGAGCTGGGAGACATGGGAGAGTCCCTGAGGGCTGGGAGTGGAGACAGGGGGGAGGATTCCAGGAAGGCCTGTGAGTTTCTAGGGGTCTCCTGGGTGTTAGGGGCTGCCCCCAGGAGAAATATGGGGATGGCTGGAGAGGAGCTGGGAGGCACTGGAGAGTCCCAAAGGGCTGCAGGAGAAGAGATGAGAGACAGCGTGGAGGAGGGCACTCAGATTTGCGTCTGTAGGTGATTCTTGAGTGTTGGGGGGCAACAGTCAGTTGGAGACATCTGGGGATGATTAGAAAGTAACTAGGAGACATGGGAGAGTCCCTGAGGGCTGGAGCTGAAGGGGTGGGAGTCATAGGGGAGGATCC…	chr8	48996860	48998491	+	60	0	0	1631M	1631	0	chr8	48996860	48998491	+	0	NULL	NULL	NULL	chr8	48998491	-	chr8	48996860	+	chr8	48996861	+
chr8	58512754	Random	chr8:58512754-58515754	+	226	CCTAAACCCAACTTCTTAGTCTCTCACTCAAGTTCTTCCTCAGGCAGATTTCCAACATCAACCTTATTTTTGACCTGGCCACTCTCCTATCTAGCAGGCAGCGATATTGCTGTCTCCCCAAGTCCCACATTTATCCATCTCTGTGGTTTGGATTTTGTCATCTTTTCTACCCATAATACGTTCATCTCTCATTTCCATATCAAAATCTTTCCCATTGCTTAAAATT	chr8	58512754	58512980	+	60	0	0	226M	226	0	chr8	58512754	58512980	+	0	chr8	58512755	+	chr8	58512755	+	NULL	NULL	NULL	chr8	58512755	+
chr8	58512754	Random	chr8:58509754-58512754	-	49	CTACTGTAAAGTATTATGTGTTTTAGAGCAGTAAGAGACTGAGAGAATT	chr8	58512754	58512705	-	60	0	16	49M	49	0	chr8	58512754	58512705	-	0	chr8	58512754	-	chr8	58512754	-	NULL	NULL	NULL	chr8	58512755	-
chr8	61577832	RMSK	chr8:61574832-61577832_L4_LINE_RTE	-	119	CTAGGCGGGATCAATGTGATCCAGGAGAATGCTCAGGAGTGTCTTGGCTGAAGGCCTTTCGGGATGCAGGTGTCCACTGGTCTACTTTAACAGAGTTCTTGGAAGAGTAGCTGAGAATT	chr8	61577832	61577713	-	60	0	16	119M	119	0	chr8	61577832	61577713	-	0	chr8	61577832	-	chr8	61577832	-	chr8	61577832	-	chr8	61577833	-
chr8	61577832	RMSK	chr8:61577832-61580832_L4_LINE_RTE	+	522	TGCCACAACGTACTGTCCCGTATGTGAATTTCCATGAGACATTTATAAAATTTGGTGACAGAAAGAACTAGTATTGAAAGAGCTGGTACACCATCTTTCTGTCCATAGTAAAAGTTATCTTATAAGCTTTTTTTTTTTCCTGTTTTTAGGGTCTCACTCTTGCCCAGGTTGGAGTGCAGTGGTGTGATGATGGCTTACTGTAGTCTTGAACTCCTGAGCTCAGGTGATACTCCTGCCTCAGCCTCCCAAGTAGCTATGACTACAGCACCCACCACCACACACAGCTAATGTTTTAAGATTCTTTTTGTAGAGATAAGGTCTCACTATGTTAGCAAGCTAGTCTCAAATTCCTGGCCTCAAATGATCCTCCCGCATCTGTCTCCCAAAGATGTTGGATTA…	chr8	61577832	61578354	+	60	0	0	522M	522	0	chr8	61577832	61578354	+	0	chr8	61577833	+	chr8	61577833	+	chr8	61577832	+	chr8	61577833	+
chr8	63512389	RMSK	chr8:63509389-63512389_MER135_DNA_DNA	-	92	TACTCCTAGGGGAAGTGGTAGGGACACCAGGAGAATCTGGCTGCAGATGTATGTCAAAAAGCTATTTACATGTTGAAGGAAATGATTTAATT	chr8	63512389	63512297	-	60	0	16	92M	92	0	chr8	63512389	63512297	-	0	chr8	63512389	-	chr8	63512389	-	NULL	NULL	NULL	chr8	63512390	-
chr8	63512389	RMSK	chr8:63512389-63515389_MER135_DNA_DNA	+	70	CTTTAAGCATCTTTGGAAGTCTCCAAGGCTGTTTTTCTTGCCACACTTTAAGATCATCAAGGGCACAATT	chr8	63512389	63512459	+	60	0	0	70M	70	0	chr8	63512389	63512459	+	0	chr8	63512390	+	chr8	63512390	+	NULL	NULL	NULL	chr8	63512390	+
chr8	96961441	RMSK	chr8:96958441-96961441_MLT2B4_LTR_ERVL	-	496	TGCCACCCAGGCTAGAATGCAGTGGCGCAACCTCGGCTCTTTGAAGCCTCAACCTCTTGGACTCAAGTGATCCTCCCACTGTAGCTTCCCAAGTAGCTGGGACTACAAGCATGCACCACTATGCCCAGTTAATTTTATTTTTTTGTAGAGTCAAGTTCTCACTATGTTGCCCAGGCTGGTCTCAGATCCCTGGGCTCAAGCAATCCTCTCACCTTAGCCTCCCAAAGTGATAGGATTACAGGTATGAGCCACCCTCCTGGCTGATTCAAATGTAAATCTCATTCAGGAACATCCTCACTGACACACCCAGAACATCCTCTGGCCAAATGTCTGGGCATTTTGTGGTCCAGTCAAGTCGACACATAAAATTACCCATCACATTCAAAGTCTTCCCAGGAA…	chr8	96961441	96960945	-	60	0	16	496M	496	0	chr8	96961441	96960945	-	0	chr8	96961441	-	chr8	96961441	-	chr8	96961441	-	chr8	96961442	-
chr8	96961441	RMSK	chr8:96961441-96964441_MLT2B4_LTR_ERVL	+	1046	GAGCAAGACTCTGTCTCAAAAAAAAAAAAAAAAACCGAAATTGAATTAGTAGATTGGGTAAAGCAGATTGTGGCCCCTAAAATGGGTGGGCCTCACCTAATTGACTGAAGTCCTGAATAGAACAAAAAGACTGAGCAAGAGGAAACCCACTCTATTTGACTGCTTGAACTAAGACACTGGCTTTTTCCTTGCCTTCAGACTCGGACAGAAAGCATTGGCAGGCTTCAGCCTTCAGACTAGAACTTATGCCATTGGCTCCCTTGGGTCTGCAGCTTGCTGACTGCAGATCTGGGGACTTCTCAGCTTCATAATAAATCTTTGTATACATACACACACGCACGCATGCACACATACACACATCCTATTGGTTTTGTTCCTCTGAAAACTCTAATACAATAA…	chr8	96961441	96962487	+	60	0	0	1046M	1046	0	chr8	96961441	96962487	+	0	NULL	NULL	NULL	chr8	96962162	-	chr8	96961441	+	chr8	96961442	+
chr8	115095213	Observed	chr8:115095213-115098213	+	98	AACTCCTGTTTTGTTTTTTCCATACCTCAATCACAGCTTGCTGTGAATATCTAAGTTCCATTCATTTTGCAAAATCTACTCTTTTTTAGCATTAAATT	chr8	115095213	115095311	+	60	0	0	98M	98	0	chr8	115095213	115095311	+	0	chr8	115095214	+	chr8	115095214	+	NULL	NULL	NULL	chr8	115095214	+
chr8	115095213	Observed	chr8:115092213-115095213	-	29	AGACTAAACTTATGCAGCTAAACTTAATT	chr8	115095213	115095184	-	35	0	16	29M	29	0	chr8	115095213	115095184	-	0	chr8	115095213	-	chr8	115095213	-	NULL	NULL	NULL	chr8	115095214	-
chr8	118879723	RMSK	chr8:118876723-118879723_LFSINE_Vert_SINE	-	202	AGTTCACACAAACCACCTTGAAAATCCACACTAATTGGTTTGTCTCCATGGAATAGCCAAAAATGGAATTGCCCATGGACGGACATTTTCTTCTACCCACCCCATTCTTTCATCTCTCCCCACTCCCACCACTACCTCTAGCAGGAGTGATTTTACATTTAAATAGCATCTCTTCCCCACTCATTTTCCTGGGCTATAAATT	chr8	118879723	118879521	-	60	0	16	202M	202	0	chr8	118879723	118879521	-	0	chr8	118879723	-	chr8	118879723	-	chr8	118879723	-	chr8	118879724	-
chr8	118879723	RMSK	chr8:118879723-118882723_LFSINE_Vert_SINE	+	397	GGCTACCTGCCCATTATGAATTGGACTGGGATTAACTAGCTCATTCCAAACACTCCACCAAACAGCAAATGGTCACAGGAAAATGATTTTTAGTCACCAACAACCTGGCTGGATTGGAAACTTGGAGATGAAAGCCTTGATAACCTCCTACCAATCTACAAAGAGACTGTGACTCCTTCAGATCTACCCACTTCTAAATACCTTTTTCTCCCTGCCCTCTTCATTCTTTGCTTTTATTCCTTAAAAAGCTCTTTTGCAGTTCGGAGGCTGTTTGTTTTTCTGAACATAAACATACCTATCAACCAACCAGCCTGGTAATGGTCAATGTGTATGAACACCACCATTTATGTGTTTCATCATATGAGCTTGCATGACTGCCTCATCTATAAGTTTAATT	chr8	118879723	118880120	+	60	0	0	397M	397	0	chr8	118879723	118880120	+	0	chr8	118879724	+	chr8	118879724	+	chr8	118879723	+	chr8	118879724	+
chr8	125472993	RMSK	chr8:125469993-125472993_tRNA-Glu-GAA_tRNA_tRNA	-	188	AGACAGAAGGGAAAAGAGACAAAACAACACTCCAGCCTGTGGTCTAGTAACTAAGCTTCTGTGCTTTTATGGCTACAGCCTGAGTTAGATTCCTGTTCAGGGAACGAATCCCATTATTGAGTATCTATCACTTTGATTAAAAAAAAAAAAAAAAGACCAAACGCAGTCCTTGGAGTCATGGATAAATT	chr8	125472993	125472805	-	60	0	16	188M	188	0	chr8	125472993	125472805	-	0	chr8	125472993	-	chr8	125472993	-	chr8	125472993	-	chr8	125472994	-
chr8	125472993	RMSK	chr8:125472993-125475993_tRNA-Glu-GAA_tRNA_tRNA	+	603	CTTCTTGCCCTTTCATAAATGTTTTTGGGCCCCAATCATGTGCCAGACACTGTGGCAACCACTGGGAGTAAAATAGCCAACAAAACAAGACTCAATCCCAGACTCCATGGACCTTATACTCTAATGAGAGGGATAGGCATTTATCCAATAATCACACACCACATACAACATTTCATGTAACAACTTGCATTCTAGTAAATGCTGTGAGGAGAGGTTCTCGGGGTGCAATTGGAACCTATGACGGGTTGGCCTGGTCAGAAAGGTCAGGGCAGTCTTCCCTGAGAATTTGATGACTTAGCTGCGAGCTGAATGGTGAGTAGGAATTAATGAGTGGCTAAAATGGGGAACAGCTTTCCAGGCTCTGACAGTGTGTGCAAGTGCCATGTGGAGGAATTTGAG…	chr8	125472993	125473596	+	60	0	0	603M	603	0	chr8	125472993	125473596	+	0	chr8	125472994	+	chr8	125472994	+	chr8	125472993	+	chr8	125472994	+
chr8	143368478	Random	chr8:143368478-143371478	+	1693	CCAGGATGTGGAACCCAGGACCCCGGCCAGATCTCAGGGACAGTGGGCCGCCCTCCAGGTCGTGGAACCCAGGACCCCGGCCAGATCTCAGGGACAGTGGGCCGCCCTCCAGGTCGTGGAACCCAGGACCCCGGCCAGATCTCAGGGACAGTGGGCCGCCCTCCAGGATGTGGAACCCAGGACCCCGGCCAGATCTCAGGGACAGTGGGCCGCCCTCCAGGTCGTGGAACCCAGGACCTCGGCCAGATCTCAGGGACAGTGGGCCACCCTCCAGGATGTGGAACCCAGGACCCCGGCCAGATCTCAGGGACAGTGGGCCGCCCTCCAGGTCGTGGAACCCAGGACCTCGGCCAGATCTCAGGGACAGTGGGCCACCCTCCAGGATGTGGAACCCAGGAC…	chr8	143368478	143370171	+	60	0	0	1693M	1693	0	chr8	143368478	143370171	+	0	chr8	143368479	+	NULL	NULL	NULL	NULL	NULL	NULL	chr8	143368479	+
chr8	143368478	Random	chr8:143365478-143368478	-	681	AGGGTGGCCTTGGGTGCCACCCCGCGTTGATGGTGGTAGTGACCTGGGTTGGAGTCTGTCTAAATGTGGGTTGGATGCGGATTCCAGCATTTTCCAGCTGTGTGTCATTGGGCAGTCACTAACCCTCTCAGTGACTCAGGTTCCGTCTTCCCTGTCAAATGCAGCAATAACAGGTGAGTCACATGCCGCATGAGGAGATGCTTCTGCCTGTGAAGCCCTTGGGAAGGCCCCTGCAAGTCCCTGAGGCCATGAGCCACCAAGACCAGGCTCAGGGTGCACCAGGCCTGGGTATGCTCAGTGGCCAGGGTCGAAGTTGGTGGTGAGGTCATGCCTGGCTTCTGACGGGATCACGTCTATAACTGGGAAGCCCGTGGAGGTGGGGACCCACCTGGCTGAGCC…	chr8	143368478	143367797	-	60	0	16	681M	681	0	chr8	143368478	143367797	-	0	chr8	143368478	-	chr8	143368478	-	chr8	143368478	-	chr8	143368479	-
chr8	145232134	Observed	chr8:145229134-145232134	-	179	GAGTCCCAGCATCAGTAGCAGCAGACAGACTTGCTCACTGCCACTCTGCGAAACCAGTTACAAACTGTCATGGTTTAGCCCCAGGCCCACGAGTGGGAGTGATTTTTGTTCTTCAAAATAGCCAATGTAGGTCACAAGCCTCAGCACGGAACACTAAGTTCACGTGGAACCTGCCAATT	chr8	145232134	145231955	-	60	0	16	179M	179	0	chr8	145232134	145231955	-	0	chr8	145232134	-	chr8	145232134	-	chr8	145232134	-	chr8	145232135	-
chr8	146271643	Random	chr8:146271643-146274643	+	541	AAAGTGCTGAGATTACACGTGTGAGCCACCACGCCTGGCTAGTTATGGTTTTCTATGCTTTTTTCTTGATTGTTTCAGATTCTGAGACCCAGCTAACTACAAACATGGAAGTTTTTAAATAAATAGAGCCACTTGAGGCCCAACACTGTGGCTTACACTTGTAATCCCAGCACTTTGGGAGGCCGAGGCAGGCTGATCATGAGGTCAGGAGATCGAGACCATCCTGGCTAACACGGTGAAACCCTGTCTCTACTAAAAATACAAAAAAAGTAGCCAGGCGTGGCAGTGTGCGCCTGTAGTCCCAGCTGCTGGGGAGGCTGAGGCAGGAGAATGGCATGAACTCAGGAGGCGGAGCTTGCAGTGAGCCAAAATCGCACCACTGCACTCCAGTCTGGGTGA…	chr8	146271643	146272184	+	60	0	0	541M	541	0	chr8	146271643	146272184	+	0	chr8	146271644	+	chr8	146271644	+	chr8	146271643	+	chr8	146271644	+
chr9	36726659	Random	chr9:36723659-36726659	-	370	GGCCCACACTGAGCACTTCCCCCCTTAGCTGGCACCACAAGGCTTCAAGGCTTCACATAATGAGGTACAGAAAGCGGGCCCTCGATGCTCTGTGGATCACGCTCTAAACAAACAGTATTCTCAGCCTTGGGTTTCCCACCCTCCTGCCCCACCCCCGCGAGCATTTAACTTAGTGCTGCTTTCAGGACTAGGTAGAAACTGGCCGCCCTCCCTGGAGTCTGTGCTGACCTCACATCGTCCACAACAGGGTAGAAATGCCCCACCAGCTGACCTTTCAGAAGCCTCCTCTGGAGGCTAATCGGGCACACTGGGTGGGGGAAGGTGCCGTCATGGTTCCACGGACTGGTTCTGAGGCCTAGCAAATGGAATT	chr9	36726659	36726289	-	60	0	16	370M	370	0	chr9	36726659	36726289	-	0	chr9	36726659	-	chr9	36726659	-	chr9	36726659	-	chr9	36726660	-
chr9	36726659	Random	chr9:36726659-36729659	+	70	AAGGGAGGAGCTACCCCTGGGGTCCCTCCTGCTGAAAGTCTGGAGTGGTCATGGGGATGAGGGCAGAATT	chr9	36726659	36726729	+	60	0	0	70M	70	0	chr9	36726659	36726729	+	0	chr9	36726660	+	chr9	36726660	+	chr9	36726659	+	chr9	36726648	+
chr9	38622013	Random	chr9:38619013-38622013	-	2091	CGCCTTCCACTGCCGCCTGCGCCGGGTCGGGTTGCTGCAGCGGTGCCCGCTGCAGGAGCTCCGCGCCTGCTGCTTCTCCGACGTCAGGGCGCCGCCAGGATGACAGGTGCAGGAGGCTGCGGCTGTGGGCAGATGTGGTTTCCAGCCCCAGGTCCCGGCGGCCCCTGGCTTCCCAGCCCGCTGTCCTGTGGGCAAGAAGATGAAGAAAGTCACCCCATCAGCAGGTCAGCTGCCCCGCCTGGCAGCCCAGCCAGACAAGGCAACCGAAGTTCATCCTGTCTGAGTTGACTTTGTGCAGGCAGCGGGCCGGCGCCCAGGATGCTGGGGAGCCCTGCGCGCCGGAGGCCGACAAGCCGTGGGGCCCAGAGGCGCCACAGGGCGAGAAGGCACCCGCCTCCC…	chr9	38622013	38619922	-	60	0	16	2091M	2091	0	chr9	38622013	38619922	-	0	chr9	38622013	-	NULL	NULL	NULL	chr9	38622013	-	chr9	38622023	-
chr9	39155717	RMSK	chr9:39152717-39155717_AT_rich_Low	-	272	ACCAATGATTGAAACTAGTCAGCTGCACATTTTATTTATTTATTAAAAAGGATTTGGATTTTTATACAATATTTAAAAACCACAAAATGAAAAGGGATCAATCAACGTATACCTTGGAGGTCCTTCCAAGAGTCTCAGTATCTAACAGCCATGGAGGCTGTGACCTTTTTCCTTCTTTTCTCAGCCTGCTGGTCATTTAAGGGTCACCAGAGATGACTCATGCTCTAGTTCTTAAAATCAAACTTGTTCCACCAAATCCAAGATGCTGAATT	chr9	39155717	39155445	-	60	0	16	272M	272	0	chr9	39155717	39155445	-	0	NULL	NULL	NULL	chr9	39155446	+	NULL	NULL	NULL	chr9	39155718	-
chr9	39155717	RMSK	chr9:39155717-39158717_AT_rich_Low	+	202	AGATATTATACTGTAGGAATGAAGTTAGTGTCTGCAGCTGTACATATTCAGGCCATTCTAAATATATAAGCTAGTTAGGAAGAAAATACTGTGGATTTTATCCATCAAGCCTGTTTTCTTCAGGCCAGTATAAAACAAATGGAAAGGAAAAAGAAACATAATGAAACGAACTCATTATTAAAACTGGATTACAGGATTAATT	chr9	39155717	39155919	+	8	0	0	202M	202	192	chr9	39155717	39155919	+	0.950495	NULL	NULL	NULL	chr9	39155718	+	NULL	NULL	NULL	chr9	39155718	+
chr9	71380315	Random	chr9:71380315-71383315	+	33	GCAAATATTTCATAATGATGCCTAGTACAAATT	chr9	71380315	71380348	+	45	0	0	33M	33	19	chr9	71380315	71380348	+	0.575758	chr9	71380316	+	chr9	71380316	+	NULL	NULL	NULL	chr9	71380315	+
chr9	73432031	Random	chr9:73429031-73432031	-	67	GAAGACTAGATATTGAGAGACAGATGGTCATTAAGAGTTGGCTGGAGTTGGCACATGAGATAAAATT	chr9	73432031	73431964	-	60	0	16	67M	67	0	chr9	73432031	73431964	-	0	chr9	73432031	-	chr9	73432031	-	chr9	73432031	-	chr9	73432032	-
chr9	73432031	Random	chr9:73432031-73435031	+	580	CTTTCCTTCATACTGATAGGATTTTAGCTGGCTATGCATTTGTCCAGGATAAAGACTACATATTTCTAATCACCTTTTAGTAAGGTGTTAGCATGTGACAAAATACTGACACATAAGATGTGAGCTAAAATGGTGTGTGTGACTTCCTCACTGTGCCTTCGAAAGGAAGGGCAGGGCCTCCCCTTGCTCTTTTTTCCTGATTGCTTCTGGCCAGAATGTAGATGTGACAGTGGGCTCTCATGGACCATGCAAACAGGAATGCCAGAGCAAAGGAGATGAAATGAGTCCTCACAGGAGTGAGGCACCCACATCAGAGCTGAACTCATGTTCAGAGTAACATATGAATAGGAAAAATTCCTGTCTCATTGAAGCATCTATTATTTTGAGTCATTGTTACTG…	chr9	73432031	73432611	+	60	0	0	580M	580	0	chr9	73432031	73432611	+	0	chr9	73432032	+	chr9	73432032	+	chr9	73432031	+	chr9	73432032	+
chr9	87673160	RMSK	chr9:87670160-87673160_LTR81C_LTR_Gypsy	-	365	CCTCTAGCAAACAGGAGACTAGTCATGTTCAAGGCAATGCAAGAACTCCTCCCTCCCTTCGTTCCCTCCTTCCTTCCTTCTTTCCTCTCCCCCTCCTTCCTTCCCCTGCCCCTTTCTTTTTTTCCAGTGCTGCTGTTTGGTCTTTGGTGTTTTTCTTATTTGTGATGGACCATTTTTCTTAGGTTCTGTGTTTTCTGCCAGCAAGGCCCAGGCCAACTTTTATGATTTATGTTGTGTCTTCTTTATTGCTGTTAAAAAGCAAATGAAGTAAATGTGATTATGTTCAGAAAACCAAAGAATCACCACCACTGACTCATTTTTGTGAGTTCTGCAATCTTATATTTTAACCTCTTGGAAGAAAAATT	chr9	87673160	87672795	-	60	0	16	365M	365	0	chr9	87673160	87672795	-	0	chr9	87673160	-	chr9	87672795	+	NULL	NULL	NULL	chr9	87673161	-
chr9	87673160	RMSK	chr9:87673160-87676160_LTR81C_LTR_Gypsy	+	237	CATAAACTTGCCTTGATTCTAGGTGAGAGCCTTGCCAGACATCACCTTAGGAAGAGGATGAGGAGGAGGAAAGTTAAATTTTAAATTCACAGTTTGGCGACCCCAAAGAGACTGTGCTAAACTTGGGAGGGCAAGTGCCTCATTCACAGGAAGCAACTGAGGTATCGAAAAATCCATTAATTGGCAAGTTTAAGTTCCTTGCTCTCTGGAGGTTTGAGGATTCAGAAGTATTGAATT	chr9	87673160	87673397	+	60	0	0	237M	237	0	chr9	87673160	87673397	+	0	chr9	87673161	+	chr9	87673161	+	NULL	NULL	NULL	chr9	87673161	+
chr9	89706664	RMSK	chr9:89703664-89706664_Ricksha_c_DNA	-	459	TCCATGAGCTATATGAGGCTCTGAATATTCATGACACCCTAAATATACACGAGTCAAAGAGGCACTCAATATTCATGAGGCCTTACATCAGCTACCCATTAGTGACATCTCTTCTGGCCTAACTTGTCCTCTCCCCAAAAAAGGCAGATAAAATCAAAAGCTATTTATCAGGCTCACAGGCAAGCTACAGTTTGCATCTGTGCAATAGAATGTGTATTGTTGGCTGCAGCTCATTTCATTCACTGGGCTTGCATTGGGATTGCTGAAGCCTCACTCTTATGTCCTTAACATATGCCTGTCAGTGGGAAGGTTCAGGTAGCAAAGAGGAAGAGAGAGACGGGGCTGATCAATACTGCACGGCTGAGGATTCTGAGAGTGTAGTCCTTCCACCCTTTCGTG…	chr9	89706664	89706205	-	60	0	16	459M	459	0	chr9	89706664	89706205	-	0	chr9	89706664	-	chr9	89706664	-	chr9	89706664	-	chr9	89706665	-
chr9	89706664	RMSK	chr9:89706664-89709664_Ricksha_c_DNA	+	873	TATTTGGTTTCTATTGCCCTATGTATTAGTCTGGGCTCTTCAGAGAGACAGAACCAATAGGATACTGAGATGGGTGGATGGATGAATAGATTAGAGGGATACATGATAGATAGATAGACAGACAGATAGATAGATAGATAGATAGATAGATAGATAGATAGATAGAAAGAGATTTATTAGGGGAATTGGCTCACATGATTGTAGAGGCTAAGAAGTTCAACTCCAAAAGCCTCAGAAGCAGGAAGCCAATGTATAATTTTCAGTCTGATGGGGGAGGCCTGAGAAGCTGAGATGGGGCTGAGGGAGGATGCTGGAGTAAGTCCTGGAGCCCAAAGGCCTGGAGTTCTGATGTTTAAGGACAAGAGAAAGGTGTCTCCACTCCAGGAGAATAAGAAATAA…	chr9	89706664	89707537	+	60	0	0	873M	873	0	chr9	89706664	89707537	+	0	chr9	89706665	+	chr9	89707523	-	NULL	NULL	NULL	chr9	89706665	+
chr9	99719660	RMSK	chr9:99719660-99722660_MER75_DNA_PiggyBac	+	1022	CTGAATCATCAGAATTGTCTATTTCAAAAAACTGGATTCATCAAATGAATCTTCAGCCGGTAACTGTTCGAGAACAATGTTAACATCACAGGTAGAAGTGCTGCGTTTTCTAGGATTTGACATTTTCAGTGATAGAGTGTTACTATAGTTTGTAACTGGAAACACCACTACTAAAAACAGAATACAGGCCAGGCGCAGTGGCTCATGCCTGTGATTGCAAGACTGTGGGAGGCCAAGGCGGGCAGATCACTTGAGGTCAGCAGTTCGAGACCAGCCTGGCCAACATGGTGAAACCCCATCTCTACTAAAATTACAAAAATGAGCTGAGCGTAGTGGTGGGCACCTGAAATCCCAGCTACTCAGAAAACTAAGGCAGGAGAATCGCTCGAACCCGGGAGA…	chr9	99719660	99720682	+	60	0	0	1022M	1022	0	chr9	99719660	99720682	+	0	NULL	NULL	NULL	NULL	NULL	NULL	chr9	99719660	+	chr9	99719661	+
chr9	99719660	RMSK	chr9:99716660-99719660_MER75_DNA_PiggyBac	-	243	GTGATTCTGATGTTAGTTCTGTTTAGAAATAACTCCAAGAACACTTTTTATATTTTATTTTCACATTGAAAAATCAATCATATTTGCTTCAGCCTCAAAGAGTGTGTGTATGTAAAATCATATGAATGCTGGCAGTGAGCTGCACTTGTTTTCTCTAAATAGGAAAAGAGTTAAATAGGGGTTTAAAGTATAATAGTATTTTTTAGTCTCTTATAGTAAAGCATATGAGTATAGGGTCTAATT	chr9	99719660	99719417	-	60	0	16	243M	243	0	chr9	99719660	99719417	-	0	NULL	NULL	NULL	chr9	99719660	-	NULL	NULL	NULL	chr9	99719661	-
chr9	103142687	Observed	chr9:103139687-103142687	-	2625	CTAAATGTTTGTGTCTCCCCCAGATTCACATGTGGAAGCTCTAACCCCCAATGTGACAGTATTAGGAGGTGGGGCCTTTGGGAGGTGACTGGGTTTAGCTGAGGTCTTGATGGTGAGGCCTTCATGATGAGATCGATGTCCTTTTAAGAAGAGGAGGAGACTAGAGTTCTCTTTCTCTCTCTCTCTCTCTCTCTCTCTCTGTGTGTGTGTGTGTGTGTGTGTGTGTGTGCGCCATGTGAGGATACAGCAAGGAGCCTGTCCGTAAACTGGAAGAGGGCCCTCACAACACACGAAATCTTCTGGCACCTTGATCTTTCACTTCCCATCCTCCAGAGCTGTGAGAAACTAAATGTTTGTTGTTTGAGTCACCCAGTCTATGGAACTTTGTTATAGCAGCCT…	chr9	103142687	103140062	-	60	0	16	2625M	2625	0	chr9	103142687	103140062	-	0	chr9	103142687	-	chr9	103140063	+	chr9	103142687	-	chr9	103142688	-
chr9	103142687	Observed	chr9:103142687-103145687	+	123	TCCTTAACAGTGGAGTAAAGATAAAACACGTTTGTCCACAAGCTAATAATTGTCAAAGCTGGAGGATAGGAATGTGGGGGTTCATTCTCTATTTTTGTGTGTGGAATTTTCCATAATATAATT	chr9	103142687	103142810	+	60	0	0	123M	123	0	chr9	103142687	103142810	+	0	chr9	103142688	+	chr9	103142688	+	chr9	103142687	+	chr9	103142688	+
chr9	122652719	Random	chr9:122649719-122652719	-	532	ACATCATGATACCTGCTGGTTGGCTTTGAATGCTTTAGAATCCCAGAATGCCTCTTCTATCCCCAGTCTTGTGGCTTAAAGATATAGCCCTGCAGGATGTGTCAGTGAATCCTCTGACCCAAGCTTACCTGTCCAGCCTCATCACCTGCCATCTTCTGCTACCAGACACACAAACACATACACATGCATGCACACACACATATATATGCACACATGCTCACATACACAGTCACACAGGACACATACTACATGCACACACACAAACATGCAATACACCCACACATATGCAATGCATGTGCATACATGCACACACATGTGAGCACACATGCACACATACATGCATGCATACGCATGCACACATATGGACACATGCATGCATGTGTGTATGTGCACAAACAC…	chr9	122652719	122652187	-	60	0	16	532M	532	0	chr9	122652719	122652187	-	0	chr9	122652719	-	chr9	122652719	-	NULL	NULL	NULL	chr9	122652720	-
chr9	122652719	Random	chr9:122652719-122655719	+	212	CTTAGGACTCATTGTAATCTGGAGAATAAAAATGACCAAGGAACATAGAGAATGCAGAGGAAACTGAGGATACTGAGTAACACAGACACCTCCCAGGGCTGCGCCTGCTTCCCATGGGCATGCTGCCCTGGAGCCTGTTTTAGACAGTGACGCAAGGTTTCCAACAGCACCTGACAAGCTGGTCTCAGTTTTTATTTCTTTTCATTAAAATT	chr9	122652719	122652931	+	60	0	0	212M	212	0	chr9	122652719	122652931	+	0	chr9	122652720	+	chr9	122652720	+	NULL	NULL	NULL	chr9	122652720	+
chr9	130534260	RMSK	chr9:130531260-130534260_MIRb_SINE_MIR	-	886	ATAAATGGACGTAACAATAGCATCTACCTGGTCGGGTTGTGGTGAGGATTCAAGAATAACATACCTGTAAAATCTCAACACAGTGGCTGGCATGCTGCACTCAGTAAATGGGAATGCTGTATTTACGATTAGTAGAACTCATGTTTTTCCACCATCCCCGGCTGCCTTCTGTCATCCCCTCCTACATTCGTCCTCATTCGGGAGTAAAGGACCAAGGATTGTATGTAGCTGAGAGGGCCTGATGATGGGTCCTGGGGCGTTCTAAGACACCCCAAGGTATGAGACTGCACCAGGAGCCTGGCCCCTCCCACCCAGGGAAGCCGAGTTTCGCGGGAGCGGGGCGGGGCGGGGTGGGGCGAGGCGAGGCGGAGTTGAGGGCGTGTCTAGGGGCGTGGCCTA…	chr9	130534260	130533374	-	60	0	16	886M	886	0	chr9	130534260	130533374	-	0	chr9	130534260	-	NULL	NULL	NULL	chr9	130534260	-	chr9	130534261	-
chr9	130534260	RMSK	chr9:130534260-130537260_MIRb_SINE_MIR	+	132	CAGATGAGAAACTGAGGCTCCAAGAGAGGAAGAGATTTGTCCAGTCATGCAGCCAGTAAGAGGCAGAATCTGGACTGGATTCACTCTACCCCTTTACATGGTCCTCCTCACTGATCAGGGGTCTAGGCAATT	chr9	130534260	130534392	+	60	0	0	132M	132	0	chr9	130534260	130534392	+	0	chr9	130534261	+	chr9	130534261	+	chr9	130534260	+	chr9	130534261	+
chr9	136484538	RMSK	chr9:136481538-136484538_MER104_DNA_TcMar-Tc2	-	242	AAAGAAATGATGTCTGATTTAATATGCACTCTATATATCTTAGCTTATTCACTCTGTCAACCCTGCAAGTAGCATCGGTGTTATTATTACTCTATATTACAGGTAATGAAGCTGAGAGACAGTGAAGTCAAGCAACTTGTCCAACATCACACAGCTAGGGAGTGGCAGAGCTGGGATTCAAACCCAGGTAGTCTGGTCCCAGAGCCTCTGCCACTCTGCTCCACTTCCGAAAGGGTTGAATT	chr9	136484538	136484296	-	60	0	16	242M	242	0	chr9	136484538	136484296	-	0	chr9	136484538	-	chr9	136484538	-	chr9	136484538	-	chr9	136484539	-
chr9	136484538	RMSK	chr9:136484538-136487538_MER104_DNA_TcMar-Tc2	+	214	TAAGATAAATCATTATTGTATTTACTACTTGGAAGGAAAACAATGCTGCCAGTTAAGCTGAGATATGCCCTTGATTGTAAAATGTATCTGTTTCAGGGATGTTTCAGTGCAGAAGGTGTATACCTTAGAATCCACACAGCGGGATCTTACTTTTACCACGTTACAGGGTCTTCCCATTAAGGATTGGGATTTTTATCTTTATTTATTTAGAATT	chr9	136484538	136484752	+	60	0	0	214M	214	0	chr9	136484538	136484752	+	0	chr9	136484539	+	chr9	136484539	+	chr9	136484538	+	chr9	136484539	+
chrX	16557596	RMSK	chrX:16557596-16560596_7SLRNA_srpRNA_srpRNA	+	144	CCATCTTGGGCACTAGCAGTATGAAGAGACTTTCCCATAGAAGTCTGGAGAAGAGAGGAAACAAATAGGTGCCATGGGGTGGACAGCTTGTGGAGCCTTCATGAGATACCTCCTTGAGAATCCCAAGACCACCTAGAAGGAATT	chrX	16557596	16557740	+	60	0	0	144M	144	0	chrX	16557596	16557740	+	0	chrX	16557597	+	chrX	16557597	+	chrX	16557596	+	chrX	16557597	+
chrX	16557596	RMSK	chrX:16554596-16557596_7SLRNA_srpRNA_srpRNA	-	526	CAGCTGGGTCACTGTTGGTGGCATTCAAAATGAGGCCAGGTTTGGCACGGTGGTGTGCACCTATAGTCCCAGCTACTTGGGAGGCTGAGACGGATGGATGGCTTGAATTCAGGAGTTCTGGGCTGTAGTGTGCCATGCCAATGTAGTGTCTGCACAAAGTTCAGCATCAATATGGTGATCTCTCGGGAGAGAGGGACCACCAGTTGCCTAAGGAGAAGTGAACTGGCCCAGGTTGGAAAAGGAACAGATCAAAACTCCTGTGCTGATGAGTAGTGGTATCTCACCTGTGAATAGCTGCTGCACTCCAGCCTGGGCAATATAGTGAGATCCTGGCTCTATTATACAATTATTAAAAATTAAAAAACAAAACAAAATGAGGCTAGAACTGATGTTTGTCTT…	chrX	16557596	16557070	-	60	0	16	526M	526	0	chrX	16557596	16557070	-	0	chrX	16557596	-	chrX	16557596	-	NULL	NULL	NULL	chrX	16557597	-
chrX	22866729	Observed	chrX:22866729-22869729	+	116	TTTTATTACTCTAGTTGAAAAAACATAACTTTGACATGAAGTTCTCTCTCTGATCTCTACTCTGTTCATCTATCACACACTTTTTGTTTGAACTTTGATTGGATGAGTGCAGAATT	chrX	22866729	22866845	+	60	0	0	116M	116	0	chrX	22866729	22866845	+	0	chrX	22866730	+	chrX	22866730	+	chrX	22866729	+	chrX	22866730	+
chrX	26400813	Random	chrX:26397813-26400813	-	50	TTGATTTACTTTTCATTGAATCTTGGTATGAAAACACAGTGGAGTCAATT	chrX	26400813	26400763	-	60	0	16	50M	50	0	chrX	26400813	26400763	-	0	chrX	26400813	-	chrX	26400813	-	chrX	26400813	-	chrX	26400815	-
chrX	26400813	Random	chrX:26400813-26403813	+	40	TTTAAACACACTATTACAAAAGAAAGAGCCTAAGTAAATT	chrX	26400813	26400853	+	55	0	0	40M	40	20	chrX	26400813	26400853	+	0.5	chrX	26400814	+	chrX	26400814	+	chrX	26400813	+	chrX	26400813	+
chrX	31657573	Random	chrX:31657573-31660573	+	495	GCCATGCAACTAACTGCCATAACGATCCAAGAAAAAATTTATTTCATGGTGTTAGGAATTTTGCCAAGAGTTGTTCAGCATTTTGGAAAATTACGCTATGGATGACCAATGCCCCTCATGGTATTTGAGTCTCCATACAACACAATGGTGTCATTCTGCATTTGTTTATACTGCATTGATAGTCTCGTGATCTAAAAACTTCACTTGTGTTCCAGTGTGATCCTGCCTGAATAACTGCATACTACAACACATATTATTTTATTATAAATGACTCTTATTTCTCTTTAAAATAGAGTTACGGCATCATTTAAACTATTGCCTGTATAAGTAGGGTATGTTGTCTACATATTTTGGCTTATAATCGTAAAGAAGGTATTACAAAGTATTTGTTATTTAAAA…	chrX	31657573	31658068	+	60	0	0	495M	495	0	chrX	31657573	31658068	+	0	chrX	31657574	+	chrX	31657574	+	NULL	NULL	NULL	chrX	31657572	+
chrX	31657573	Random	chrX:31654573-31657573	-	292	TGAAAAATTCAATGTCTTAAAATCATGAGGAAAATATCTTATGTTTACGTGTAAAATTGAGTTACGTTCCAGGTTTAGGTGTTTATAAACAGGGTTTCCACATACATGCATGTCCAGTGGGATATTCCAAAGTGCTGTCAGACTTGGGAGAGTTCTTTGTTGTATAAGAAGTCTACCATCTTCATTCCCTCTCCACAGAATGCTATTATAGTAACACTCTTCAATCACTGTGATAGTCAAATGTCCTCCCTCAATTTCTAGGATGCCTCTTTTTTTTGTGGTCTGTATAATT	chrX	31657573	31657281	-	60	0	16	292M	292	0	chrX	31657573	31657281	-	0	chrX	31657573	-	chrX	31657573	-	NULL	NULL	NULL	chrX	31657574	-
chrX	40930867	RMSK	chrX:40927867-40930867_MER104_DNA_TcMar-Tc2	-	2336	AATCTGAGGTGCCATCAATTGTAGATACATCATTATTTTATGTGCCATTAACAAAGAAAGAAAACACTGCCAATCATAACTGAAGGCTGAGTGTTCTAAAGTGCATTCCAATTTCAAAGATGTGAGGAAATTGCACTTTGTAGAGTGAATGAAATTCAGTATTGTTATATATAGTTTCGCATTTAGTATACAGCTGCTTTGAATACCATCCATATACTAAGGATCCCCAAATTTACATTTTCAATACTGACCATTTCTTTAAATTGTAGACCTGCATATCCAAGTGCTTAGTTGACATCTCCACATGGATGCTAATAGACATCTCAAAAATTAAATGCCTAAAACTGAGTTCTCAATAGTCTTTACCATATCAGTATATGGCATTTTTATTCTTCCGAT…	chrX	40930867	40928531	-	60	0	16	2336M	2336	0	chrX	40930867	40928531	-	0	chrX	40930867	-	chrX	40930867	-	chrX	40930867	-	chrX	40930868	-
chrX	40930867	RMSK	chrX:40930867-40933867_MER104_DNA_TcMar-Tc2	+	726	CAATGAAGCATAGTAATAATGATAAAAATGATAATGATAATATTGAGCACTTAATATTGTGGATGAGACACTGTGCTAAGCCGCTTCTACGATTATCTTTATATGCAGTTGTAATATAGAAAGGCTAAGAACACAGACACTGGGGCCTGACTGGGTGGGGTCTGTCTGAATTTTAGCTCTGTGCTTACTAATCACATGACTCCAGCCAGATGCTTTATCTATGCCATAGTTTTCCTATCTAAAATAAGATGATAATACCACCTAACTTACAGGTTTATTATAAGGATTAAAGGAATTAATACACATATAGTGCCTAGAACGAGGAATTAATACACATATAGTGCCTAGAACAGTGCTTAGCACATAAGTACTGAAATGATTTAATATTATTGTTAAAAT…	chrX	40930867	40931593	+	60	0	0	726M	726	0	chrX	40930867	40931593	+	0	chrX	40930868	+	chrX	40930868	+	NULL	NULL	NULL	chrX	40930868	+
chrX	49660338	Random	chrX:49657338-49660338	-	1564	CCAGGTGTGCCTGTAATCCCAGCACTTTGGCAGGCTGAGGTGGGTGGATCACTTGAGGCCAGGAGTTTGAGATCAGCCTGGCCAACGCGGTGAAACCCCATCTCTGTAAAACAAACAAACAAACAAACAAAAATACAAAAATTAGCCAGGTGTGGTGGCAGATGCCTCTAGTCCCAGCTACTCGGGAGGCTGAGGCAGGAGGATCACTTGAACCCGGGAGGCAGAGGTTGCAGTGAGCCAAGATCATGCCACTGCACTCCAGCCTGGGTGACAGAGCAAGACTCTGTCTCAAAAAAAAAGAAAAGAAAAGAAAAAAGAAAAGAAAAGGAAGGAAGGAAGGAAGGGAGGAAAGCAGGAAAGAAAGAAAGAAAAGAAAGAAAGAAAGAAAGAAAGAAAGAA…	chrX	49660338	49658774	-	60	0	16	1564M	1564	0	chrX	49660338	49658774	-	0	chrX	49660338	-	chrX	49658775	+	NULL	NULL	NULL	chrX	49660339	-
chrX	57528227	Random	chrX:57525227-57528227	-	171	AGCTGTAGACTGGAGCTGTTCCTATTTGGCCACCTTGGAACTGACCCCTCTAGTGTTTCTTTCAGCCCCCAGCCATCTGAAAACAAGAGACATTTTAGAATTACACCATACCCACATCTCTTTTTATCAAAATTGGGAAATGTATTTAGAATTAGAAGATAAAATAGAATT	chrX	57528227	57528056	-	60	0	16	171M	171	0	chrX	57528227	57528056	-	0	chrX	57528227	-	chrX	57528227	-	chrX	57528227	-	chrX	57528228	-
chrX	80974118	RMSK	chrX:80974118-80977118_LTR55_LTR_ERV	+	304	AGAGGCTCCCCACTGTGCTTCTGCGTGACACAAACTAGACATTTATGTTTCTTCTTTGGTCCTTATTTTCCTTGAGAGCTTCCTTGCTCTCCTCCCCTTCTGGAAGATGACCCCATTCCCATAAGCCTACGTATATTCTTATGCTATGAAAGGCTTCTGCTCTTATGTAAACTTGTCCAAGCATTCTCTAATAAAATTTGTGTCCTATTGCCTTTTATGGTCATATAGTTTTCTTTGATGTGCTCAAATTCCTCACACTTCTACATATGTACATGATCTATAATGTCCTATACAGAGAGAAATT	chrX	80974118	80974422	+	60	0	0	304M	304	0	chrX	80974118	80974422	+	0	chrX	80974119	+	chrX	80974119	+	NULL	NULL	NULL	chrX	80974119	+
chrX	100533563	RMSK	chrX:100530563-100533563_MER126_DNA_DNA	-	88	CAGCTAAGATCCAGTTTTTATAGGAACGTCTCTAATAATAAAGATGTGGGGAAGTGAAATCTGGGAATTTGGATCTTTAAACCAAATT	chrX	100533563	100533475	-	60	0	16	88M	88	0	chrX	100533563	100533475	-	0	chrX	100533563	-	chrX	100533563	-	chrX	100533563	-	chrX	100533564	-
chrX	100533563	RMSK	chrX:100533563-100536563_MER126_DNA_DNA	+	208	CATGTTCTCCCTTGAATCCAGTTTTACATAATTATCTCCACAGCAACCAATTTGTTGTGCCACAAATAGAAATTAGGATTTTGATGGGGAATAAGCAATTGCAAACAACTGCTGTTAAAAGTGAGCTCTGGCTCCCAAGGAATGGCTTTTGAAATAAATATCAGAATAAAAAGAGCAGATTAGAATACACGGGGTCACTGGCCAAATT	chrX	100533563	100533771	+	60	0	0	208M	208	0	chrX	100533563	100533771	+	0	chrX	100533564	+	chrX	100533564	+	chrX	100533563	+	chrX	100533564	+
chrX	104406033	Random	chrX:104406033-104409033	+	54	TTTTTGGTAACAAGATATGAGGCAAATGGGTACAACAACTGTACAGTATAAATT	chrX	104406033	104406087	+	60	0	0	54M	54	0	chrX	104406033	104406087	+	0	chrX	104406034	+	chrX	104406034	+	chrX	104406033	+	chrX	104406033	+
chrX	109577967	RMSK	chrX:109574967-109577967_Mam_R4_LINE	-	282	CAGTAAAGATCAAATTATTGAAGATGTAGTTCATAATGGAAACTATATATCTGGACTTCTTTCATTTGAAAGCGATTAAACACAAGAAAATTAAAGAAAAGCTAAGGAAAACAACTAGTGCATTTGTAGAGAAAATATTAAAAACATATCTCAATACAGGCAACCTAGATTAAGATAATAAATATATTTGTGCTATCAGTTTTATAATAATATATCCTTTAGGTTCAGTATGGAACTAAAGCTATCAAATATGGTTTCTTTTTCACACTGATTTCTGCAATT	chrX	109577967	109577685	-	60	0	16	282M	282	0	chrX	109577967	109577685	-	0	chrX	109577967	-	chrX	109577967	-	chrX	109577967	-	chrX	109577968	-
chrX	109577967	RMSK	chrX:109577967-109580967_Mam_R4_LINE	+	942	AGGACAGTGTTATTCCTAGGGTGTAATGAACTGTAACAACTGCTTCATAACATATAGTTGCTGATGCCTCATGTTCTGGACCACACAGAGTCAGACCTTGGCACATTTCTGCCTGCTTCATTGCCAGCTCCTTGGGCAAACCTTATAACCTGAGAGTGTCTGGGTTGCCAGACTCTGCAGAATCAGATTGCCTAAGTGAAGGGAGGGCATATGTAATATATAAGAGGCACCATTGCACACTGATGGTTAAGGGCACTGACTCTGGATGGTGACTGCATTGCACAACTCTAGGGAACACTTGGCCCAGCTTTGAATCCATTCTACCACATAACAACTACATGATATTAGACAAATCATTTAATTTCAGCCTTGTAAAATGGGGGTAATAATAGTATCTTC…	chrX	109577967	109578909	+	60	0	0	942M	942	0	chrX	109577967	109578909	+	0	chrX	109577968	+	chrX	109577968	+	chrX	109577967	+	chrX	109577968	+
chrX	113360192	RMSK	chrX:113357192-113360192_MamGypLTR3_LTR_Gypsy	-	462	TGTTTAAAAGAAAATAGAAAAGAGAAAAAATATATAATAGTGTTTAGTGGCTTTAACACATATATTTCACTGTTATTAATCAATCAAGCCAACAAAAAATGAAAAGAATCTTAGGCACAGTAGCACGTGCCTGTAATCCCAGTAATTTGGGGGACCAAGATGGGAGGATTGCTTGATGCCAGAAGCCTGAGACTAGCTTGGACAACAAAGTGAAACCCCATCTCTACAAAAACTTTTAAAAATCAGCCATGTGTTGTGGCATGCACCTGTAGTCTCAGCAACTCAGGAGGCTGAGGCAGGAGGATCACTTGAACCCAGGAGTTTGAGGTTGCAGTGAGCTAGAATAGCACCACTGCACTCCAGCCTGGGCAACAAGAGTCAGACCCTGTCTCTGAAAAC…	chrX	113360192	113359730	-	60	0	16	462M	462	0	chrX	113360192	113359730	-	0	NULL	NULL	NULL	chrX	113359799	+	NULL	NULL	NULL	chrX	113360193	-
chrX	113360192	RMSK	chrX:113360192-113363192_MamGypLTR3_LTR_Gypsy	+	36	CCAGTACATATTTTTTATCTCTTTATTCTTAGAATT	chrX	113360192	113360228	+	48	0	0	36M	36	20	chrX	113360192	113360228	+	0.555556	chrX	113360193	+	chrX	113360193	+	NULL	NULL	NULL	chrX	113360193	+
chrX	119440610	RMSK	chrX:119437610-119440610_(TTTG)n_Simple_repeat	-	64	ATTAAAGGCCAGCTGGTGGGGAAGGAGCAGGCAAATGAAACAAACAAACAAACAAACCAAAATT	chrX	119440610	119440546	-	60	0	16	64M	64	0	chrX	119440610	119440546	-	0	chrX	119440610	-	chrX	119440610	-	chrX	119440610	-	chrX	119440611	-
chrX	119440610	RMSK	chrX:119440610-119443610_(TTTG)n_Simple_repeat	+	139	CTTATTCACAGCTCTTGGGTCTTCTTTGCAAATATCACTCTAACTTTTAAAAGCGCAGGAAGAGCCAGGTCAGAAAAGTGACTCAGCAAACCACATAGTGTCATTTGAAAATCTTTTTTCCTGCTTTAGAACCTGAATT	chrX	119440610	119440749	+	60	0	0	139M	139	0	chrX	119440610	119440749	+	0	chrX	119440611	+	chrX	119440611	+	chrX	119440610	+	chrX	119440611	+
chrX	132613008	RMSK	chrX:132610008-132613008_MIRb_SINE_MIR	-	428	TTGAGATATCTTTCCTTGCTCTTTCTGTAAGTGGGACAGATCTTGCTTCCTTGAGTGCGTACTATGTGCCAGGTGCCCTACTGAGTGCATTAAACTCATTTTCTTTAATCCATAGAACAACGATGGATAGATGTCTCTAAACAACATCAGCTCCCTTCCAAATGACAGAGGATCTGTGCCTGCTCTCTGATTGGGCCTCATCCTTCAGGACAAAGGAAGAGATGCTTTCTCTGCGCTTTGCACAATGAATGTTGACTTAGCCCACCGTCAACACAATCCCACTTAGTGCCTTCAAGAGAAGTCTCTCAGAGTCCCATTCACTCTACTCAGGGTAAGGCCCAAGTACTGACTTCCCAGGATGCCTTGCGCTGAGCACACCTGAATGATGACCCACAGAAG…	chrX	132613008	132612580	-	60	0	16	428M	428	0	chrX	132613008	132612580	-	0	chrX	132613008	-	chrX	132613008	-	chrX	132613008	-	chrX	132613009	-
chrX	132613008	RMSK	chrX:132613008-132616008_MIRb_SINE_MIR	+	112	GGCCACTGCCAACTGTGTTGGAAGTCCAGGCAGGGATTGTGGCGGGGACTAGGAATAGGAAGGAGACATGGAAATGGTGTAGTACAAGGCAGAACACAAACAGAAGAGAATT	chrX	132613008	132613120	+	60	0	0	112M	112	0	chrX	132613008	132613120	+	0	chrX	132613009	+	chrX	132613009	+	chrX	132613008	+	chrX	132613009	+
chrX	136029303	RMSK	chrX:136029303-136032303_LTR90B_LTR_LTR	+	603	TTCCAGAAGAGGGAATTTTCTTTTCCCATTGAAACTTATTTAGTGTACCTAGAAGGCCCTTGGCTTCCAGAGGTGTTACACTGGAAAGAACCAGACACAGTTGAATTAGAATCTTGGCTCTGCCATTTACTGCTGTATGAACTTGGTTAGGTTACTTTGCGCCTGTTATTTCCGAATTTGTAAAATGGAGATAAAATATTAACCCCATTTGATTGCTGTCAGGGTGAAGTGAGCTAACATGAAATATTTAGCACAGTGCCTAGCAAGTAGTACACATTTAATGTTTCCTATTCCTCCTTCTCTCCAATATAGGTTCTCCAAGACCTAGGGAGCAGTTGATTTATAAATGTCTCATACAACATTAGCTCATGCATGCAGAGAGATGATTATGCAGTGAGA…	chrX	136029303	136029906	+	60	0	0	603M	603	0	chrX	136029303	136029906	+	0	chrX	136029304	+	chrX	136029304	+	chrX	136029303	+	chrX	136029304	+
chrX	154293623	RMSK	chrX:154290623-154293623_AmnSINE1_SINE_Deu	-	465	ATCACTTCATCCACTACTGCAGTGCACCCACCCTTGGGCCTGGGGGGAGGGAGTGGGTTGAAAAACTGCTCAAGAAACAGAAGTTTAGCAAGGGTCATGAAGAATACTGCAAGTGAAACTGCAGAGAGAGGTTACGTAGGCAGAAAGCAAGTCAACAAAAGCACTTAGTCAGGATCCGTAACTTGAAATTGACTCCTTTGGAAATTGCCATAGAACCCTTAATGGACATCATCGGCTGGACCTGGGATCTGATGAATCCCACAAAAGTCAGCACCTTCTACAGAACAGATGCCCTGATCACCAAGGACTTGGTACTGATTTAGAGAGAAGAGAGCAGCTCCTAGCAGCATCAACATCTATTTGTCGCTTATTTGCCCTGCAGCAATTCACCTGCCTTTC…	chrX	154293623	154293158	-	60	0	16	465M	465	0	chrX	154293623	154293158	-	0	chrX	154293623	-	chrX	154293623	-	chrX	154293623	-	chrX	154293624	-
chrX	154293623	RMSK	chrX:154293623-154296623_AmnSINE1_SINE_Deu	+	255	TGCCAAATACTGAACAGAACAAAGGAGCATATCTTCGTAGAATCCCAGCACCTGGAAAAAAAAATCATTAAAATCACCACAACTGAATAGAGCCAAAACAAAGAGGGGGAGGACAGAGGAGAAATAGAAATACATACCAGGTTAGTCATCAGGCAAAAGCTTAAGCAACAGCTCCTGTACTCCCCTGACCTGTCAGAAAAAGAAAAGTTTATGGAGTACTCTGTTACGAGAGTCCCAGTACAATGGAAAATAATT	chrX	154293623	154293878	+	60	0	0	255M	255	0	chrX	154293623	154293878	+	0	chrX	154293624	+	chrX	154293624	+	chrX	154293623	+	chrX	154293624	+
chrY	13253366	Random	chrY:13250366-13253366	-	2067	CCCACGGATGAAAGTGCCTTCCCATCAGCCCCTGCGCTGGGCCCCGTCGACCCTGGCGACCCTCGTTCGAGCCCAGGGTGCGCCTTGGGCTCACTAGGGTTACCCAAAAGCGGGCAGAAGGCCCATGAGGGGAAGGTGAGGCACCTGAGGCAGAAAAAAAAAAAAAACTGTGCCGCGGAGAAGCGGGGCCTGGTTCCCCCACGGACGAAAGTGTCTTCCCATCAGCCCCTGAGCTGGGCCCAGGGGACCCTGGCACCCCTGGTTCAAGACAAGGGTGCGCTTCGGGCCTCTTGGGGTACCCCATGGCGGGCAGAAAGCCTATGAGGGGAAGCTGAGGTTTGAGGGAGGAGAGGTAAGGCACCTGAGGCAGAAAAGAAAAAAATAAAACCGCGCCACAGA…	chrY	13253366	13251299	-	60	0	16	2067M	2067	0	chrY	13253366	13251299	-	0	chrY	13253366	-	chrY	13253366	-	NULL	NULL	NULL	chrY	13253367	-
chrY	14667619	Random	chrY:14664619-14667619	-	85	TCAGCCTCCTAAAGTACTGGATTACAGGTATGACGCATTGCACCTGGCCTAGGAATCCATTCTTAAAGGAGACTCTCCCTGAATT	chrY	14667619	14667534	-	60	0	16	85M	85	0	chrY	14667619	14667534	-	0	chrY	14667619	-	chrY	14667619	-	chrY	14667619	-	chrY	14667620	-
chrY	20379622	RMSK	chrY:20376622-20379622_ALR/Alpha_Satellite_centr	-	1295	GATTTTTCCAACCGTCTGTATAAAAGAATGGTTTAACTATGTAAAGTGAATTCATACAACACAAAAACAGTTTCAAAAAATAGTTTCTTTCTACTTTTTATTCGGGTATATTCTGTTTTCCCATGTGGGCTTCAATGTGCTCCCAAATATCCCTTCACAGATTCTCCAAGGAGAGATTTTCCAACCTGCTGAATCAAAAGAAAGGTTTGACTCTGTCAGTTGAATTCACACATCATAAAGCAGTTTCACAGATAGTTTTTATTGATTTTTATCTGGTAATATTCTGTTTTTCCTTATGGGTTTCCATGGCCTCCCCAGTTTCCCTTTGCAGATTGTTCAAAAAGAGTGTTTCCAACCTGCTGAATAAAAAGAAAAGTTTAACTCTGGGACATGAATCCA…	chrY	19800157	19801452	+	0	0	0	1295M	1295	1295	chrY	19800157	19801452	+	1	NULL	NULL	NULL	NULL	NULL	NULL	chrY	19800157	+	chrY	19800158	+
chrY	24591030	Random	chrY:24588030-24591030	-	37	TAAACACTGGGCCAAGTTGTGGACTGCTTGTGCAATT	chrY	24287685	24287722	+	0	0	0	37M	37	37	chrY	24287685	24287722	+	1	NULL	NULL	NULL	NULL	NULL	NULL	NULL	NULL	NULL	chrY	24287686	+
chrY	24591030	Random	chrY:24591030-24594030	+	322	GTTGGGAGTACTCCAATGTGCAGGGAATATTTGGAGTACAAACTGCGGCCACCCTGGCCAACTATCGATTTGAGGGCTTTCATAGGCAGAACAAAATGGCAGTGAGATTGATTGATACAAGGTGGGATGTGGCCTCCACACTTGCCTTTTCATATCCTGACATACGTGTGCCTCATCATCCTATGGATTCTTGGGTATGGCTCAATGTCTTCCATGCTAAACATTTCCCAGTTCATGGAAGTTGACCCTCAGGGGAATACATTGAGTGAGTGTTTCCTTCTAAACACTGTCACATTTCAATGACTGGGCAGCTGTGATAATT	chrY	24591030	24591352	+	0	0	0	322M	322	322	chrY	24591030	24591352	+	1	NULL	NULL	NULL	NULL	NULL	NULL	chrY	24591030	+	chrY	24591030	+
